# Supplementary material for: Integrative systems biology reveals NKG2A-biased immune responses correlate with protection in infectious disease, autoimmune disease, and cancer
Source: Cell Rep. 2024 Feb 29;43(3):113872. doi: 10.1016/j.celrep.2024.113872 (PMC10995767; doi:10.1016/j.celrep.2024.113872)
Supplement: Table S1. Clinical and demographic tables for all cohorts, related to Figure 1 [file mmc2.xlsx]

## Sheet: Table S1 Contents
Name	Description
S1.1	clinical and demographic table for INCOV cohort of patients with COVID-19
S1.2	clinical and demographic table for inflammatix86 cohort of patients with COVID-19 from Greece for the infectious disease validation cohort
S1.3	clinical and demographic table for cohort of pediatric patients with chikungunya for the infectious disease validation cohort
S1.4	clinical and demographic table for cohort of adult patients with chikungunya for the infectious disease validation cohort
S1.5	clinical and demographic table for patients with systemic lupus erythematosus
S1.6	clinical and demographic table for patients with single cell cancer cohort
S1.7	clinical and demographic table for patients with bulk cancer cohort

## Sheet: S1.1
Study subject ID	Blood draw	Encounter location	Who Ordinal Scale	Sex	Age at baseline	Ethnicity	Race	Ace inhibitor	Angiotensin II receptor blockers	Asthma	Cancer	Chronic hypertension	Cigarette smoking	Chronic kidney disease	Congestive heart failure	Chronic obstructive pulmonary disease	Coronary artery disease	Diabetes	HIV	Immunocompromised	Immunosuppressant
INCOV001	INCOV001-T1	Hospital	3	Female	77	NOT Hispanic or Latino	White	Yes	No	No	No	Yes	Never	No	No	No	No	No	No	No	No
INCOV001	INCOV001-T2	Hospital	3	Female	77	NOT Hispanic or Latino	White	Yes	No	No	No	Yes	Never	No	No	No	No	No	No	No	No
INCOV001	INCOV001-T3	Home (mobile phlebotomy)	<=2	Female	77	NOT Hispanic or Latino	White	Yes	No	No	No	Yes	Never	No	No	No	No	No	No	No	No
INCOV002	INCOV002-T1	ICU	5	Male	39	NOT Hispanic or Latino	White	No	No	No	No	No	Unknown	No	No	No	No	No	No	No	No
INCOV002	INCOV002-T2	ICU	7	Male	39	NOT Hispanic or Latino	White	No	No	No	No	No	Unknown	No	No	No	No	No	No	No	No
INCOV002	INCOV002-T3	Home (mobile phlebotomy)	<=2	Male	39	NOT Hispanic or Latino	White	No	No	No	No	No	Unknown	No	No	No	No	No	No	No	No
INCOV003	INCOV003-T1	ICU	7	Male	64	NOT Hispanic or Latino	White	Yes	No	No	No	Yes	Never	Yes	No	No	No	No	No	No	No
INCOV003	INCOV003-T2	ICU	6	Male	64	NOT Hispanic or Latino	White	Yes	No	No	No	Yes	Never	Yes	No	No	No	No	No	No	No
INCOV003	INCOV003-T3	Home (mobile phlebotomy)	<=2	Male	64	NOT Hispanic or Latino	White	Yes	No	No	No	Yes	Never	Yes	No	No	No	No	No	No	No
INCOV004	INCOV004-T1	Hospital	4	Male	76	NOT Hispanic or Latino	White	No	Yes	No	Yes	No	Former	No	Yes	Yes	Yes	No	No	Yes	Yes
INCOV004	INCOV004-T2	Hospital	4	Male	76	NOT Hispanic or Latino	White	No	Yes	No	Yes	No	Former	No	Yes	Yes	Yes	No	No	Yes	Yes
INCOV005	INCOV005-T1	Hospital	4	Male	75	NOT Hispanic or Latino	White	No	No	No	No	Yes	Former	No	No	Yes	No	No	No	No	Yes
INCOV005	INCOV005-T2	ICU	5	Male	75	NOT Hispanic or Latino	White	No	No	No	No	Yes	Former	No	No	Yes	No	No	No	No	Yes
INCOV005	INCOV005-T3	Home (mobile phlebotomy)	1	Male	75	NOT Hispanic or Latino	White	No	No	No	No	Yes	Former	No	No	Yes	No	No	No	No	Yes
INCOV006	INCOV006-T1	Hospital	4	Male	26	NOT Hispanic or Latino	Unknown / Not Reported	No	No	No	No	No	Never	No	No	No	No	No	No	No	No
INCOV006	INCOV006-T2	Hospital	3	Male	26	NOT Hispanic or Latino	Unknown / Not Reported	No	No	No	No	No	Never	No	No	No	No	No	No	No	No
INCOV006	INCOV006-T3	Clinic	<=2	Male	26	NOT Hispanic or Latino	Unknown / Not Reported	No	No	No	No	No	Never	No	No	No	No	No	No	No	No
INCOV007	INCOV007-T1	Hospital	4	Male	57	NOT Hispanic or Latino	White	Yes	No	No	No	Yes	Never	No	No	No	No	No	No	No	No
INCOV007	INCOV007-T2	Hospital	4	Male	57	NOT Hispanic or Latino	White	Yes	No	No	No	Yes	Never	No	No	No	No	No	No	No	No
INCOV007	INCOV007-T3	Home (mobile phlebotomy)	<=2	Male	57	NOT Hispanic or Latino	White	Yes	No	No	No	Yes	Never	No	No	No	No	No	No	No	No
INCOV008	INCOV008-T1	ICU	7	Male	78	NOT Hispanic or Latino	Black or African American	No	No	No	Yes	No	Former	No	No	No	No	No	No	No	Yes
INCOV009	INCOV009-T1	Hospital	4	Female	65	NOT Hispanic or Latino	Asian	No	Yes	No	No	No	Never	Yes	No	No	Yes	T2DM	No	No	No
INCOV009	INCOV009-T2	Hospital	4	Female	65	NOT Hispanic or Latino	Asian	No	Yes	No	No	No	Never	Yes	No	No	Yes	T2DM	No	No	No
INCOV009	INCOV009-T3	Clinic	<=2	Female	65	NOT Hispanic or Latino	Asian	No	Yes	No	No	No	Never	Yes	No	No	Yes	T2DM	No	No	No
INCOV010	INCOV010-T1	Hospital	3	Female	40	NOT Hispanic or Latino	Black or African American	No	No	No	No	No	Never	No	No	No	No	No	No	No	Yes
INCOV010	INCOV010-T2	Home (mobile phlebotomy)	1	Female	40	NOT Hispanic or Latino	Black or African American	No	No	No	No	No	Never	No	No	No	No	No	No	No	Yes
INCOV010	INCOV010-T3	Home (mobile phlebotomy)	<=2	Female	40	NOT Hispanic or Latino	Black or African American	No	No	No	No	No	Never	No	No	No	No	No	No	No	Yes
INCOV011	INCOV011-T1	Hospital	3	Male	89	NOT Hispanic or Latino	White	No	Yes	No	No	Yes	Never	No	No	No	Yes	No	No	No	No
INCOV011	INCOV011-T2	Hospital	3	Male	89	NOT Hispanic or Latino	White	No	Yes	No	No	Yes	Never	No	No	No	Yes	No	No	No	No
INCOV012	INCOV012-T1	Hospital	4	Female	73	NOT Hispanic or Latino	White	Yes	No	No	No	Yes	Never	No	Yes	No	Yes	T2DM	No	No	No
INCOV012	INCOV012-T2	Hospital	4	Female	73	NOT Hispanic or Latino	White	Yes	No	No	No	Yes	Never	No	Yes	No	Yes	T2DM	No	No	No
INCOV012	INCOV012-T3	Home (mobile phlebotomy)	<=2	Female	73	NOT Hispanic or Latino	White	Yes	No	No	No	Yes	Never	No	Yes	No	Yes	T2DM	No	No	No
INCOV013	INCOV013-T1	ICU	7	Female	71	Unknown / Not Reported	White	Yes	No	No	No	Yes	Former	No	No	No	No	No	No	No	No
INCOV013	INCOV013-T2	ICU	5	Female	71	Unknown / Not Reported	White	Yes	No	No	No	Yes	Former	No	No	No	No	No	No	No	No
INCOV013	INCOV013-T3	Clinic	1	Female	71	Unknown / Not Reported	White	Yes	No	No	No	Yes	Former	No	No	No	No	No	No	No	No
INCOV014	INCOV014-T1	Hospital	4	Male	76	NOT Hispanic or Latino	White	No	No	No	No	No	Former	No	No	No	No	No	No	No	No
INCOV015	INCOV015-T1	Hospital	4	Female	67	NOT Hispanic or Latino	Asian	No	Yes	No	No	Yes	Never	No	No	No	No	No	No	No	No
INCOV015	INCOV015-T2	Hospital	5	Female	67	NOT Hispanic or Latino	Asian	No	Yes	No	No	Yes	Never	No	No	No	No	No	No	No	No
INCOV016	INCOV016-T1	Hospital	4	Male	37	NOT Hispanic or Latino	Native Hawaiian or Other Pacific Islander	No	No	No	No	No	Former	No	No	No	No	No	No	No	No
INCOV016	INCOV016-T2	Hospital	4	Male	37	NOT Hispanic or Latino	Native Hawaiian or Other Pacific Islander	No	No	No	No	No	Former	No	No	No	No	No	No	No	No
INCOV016	INCOV016-T3	Home (mobile phlebotomy)	<=2	Male	37	NOT Hispanic or Latino	Native Hawaiian or Other Pacific Islander	No	No	No	No	No	Former	No	No	No	No	No	No	No	No
INCOV017	INCOV017-T1	Hospital	3	Male	57	NOT Hispanic or Latino	Asian	No	No	No	No	Yes	Never	No	No	No	No	No	No	No	No
INCOV017	INCOV017-T2	Hospital	3	Male	57	NOT Hispanic or Latino	Asian	No	No	No	No	Yes	Never	No	No	No	No	No	No	No	No
INCOV017	INCOV017-T3	Home (mobile phlebotomy)	<=2	Male	57	NOT Hispanic or Latino	Asian	No	No	No	No	Yes	Never	No	No	No	No	No	No	No	No
INCOV018	INCOV018-T1	Hospital	3	Male	69	NOT Hispanic or Latino	White	No	No	No	No	Yes	Never	No	Yes	No	No	No	No	No	No
INCOV018	INCOV018-T2	Hospital	3	Male	69	NOT Hispanic or Latino	White	No	No	No	No	Yes	Never	No	Yes	No	No	No	No	No	No
INCOV018	INCOV018-T3	Home (mobile phlebotomy)	1	Male	69	NOT Hispanic or Latino	White	No	No	No	No	Yes	Never	No	Yes	No	No	No	No	No	No
INCOV019	INCOV019-T1	Hospital	3	Male	81	NOT Hispanic or Latino	White	Yes	No	No	No	Yes	Former	No	No	No	No	T2DM	No	No	No
INCOV019	INCOV019-T2	Hospital	3	Male	81	NOT Hispanic or Latino	White	Yes	No	No	No	Yes	Former	No	No	No	No	T2DM	No	No	No
INCOV019	INCOV019-T3	Home (mobile phlebotomy)	<=2	Male	81	NOT Hispanic or Latino	White	Yes	No	No	No	Yes	Former	No	No	No	No	T2DM	No	No	No
INCOV020	INCOV020-T1	ICU	7	Male	55	Hispanic or Latino	Unknown / Not Reported	No	No	No	No	No	Former	No	No	No	No	T2DM	No	No	No
INCOV020	INCOV020-T2	ICU	6	Male	55	Hispanic or Latino	Unknown / Not Reported	No	No	No	No	No	Former	No	No	No	No	T2DM	No	No	No
INCOV021	INCOV021-T1	Hospital	3	Male	67	NOT Hispanic or Latino	Black or African American	Yes	No	Yes	No	Yes	Current	No	Yes	No	No	T2DM	No	No	No
INCOV021	INCOV021-T3	Hospital	5	Male	67	NOT Hispanic or Latino	Black or African American	Yes	No	Yes	No	Yes	Current	No	Yes	No	No	T2DM	No	No	No
INCOV022	INCOV022-T1	ICU	7	Female	55	NOT Hispanic or Latino	Black or African American	Yes	No	No	No	Yes	Unknown	No	No	No	No	T2DM	No	No	No
INCOV022	INCOV022-T2	ICU	6	Female	55	NOT Hispanic or Latino	Black or African American	Yes	No	No	No	Yes	Unknown	No	No	No	No	T2DM	No	No	No
INCOV022	INCOV022-T3	Home (mobile phlebotomy)	<=2	Female	55	NOT Hispanic or Latino	Black or African American	Yes	No	No	No	Yes	Unknown	No	No	No	No	T2DM	No	No	No
INCOV023	INCOV023-T1	Hospital	3	Female	71	NOT Hispanic or Latino	Black or African American	No	No	No	No	Yes	Never	No	No	No	No	No	No	No	No
INCOV023	INCOV023-T2	Hospital	3	Female	71	NOT Hispanic or Latino	Black or African American	No	No	No	No	Yes	Never	No	No	No	No	No	No	No	No
INCOV023	INCOV023-T3	Home (mobile phlebotomy)	<=2	Female	71	NOT Hispanic or Latino	Black or African American	No	No	No	No	Yes	Never	No	No	No	No	No	No	No	No
INCOV024	INCOV024-T1	Hospital	3	Female	61	NOT Hispanic or Latino	White	No	No	Yes	No	Yes	Never	No	No	No	No	No	No	No	No
INCOV024	INCOV024-T2	Home (mobile phlebotomy)	2	Female	61	NOT Hispanic or Latino	White	No	No	Yes	No	Yes	Never	No	No	No	No	No	No	No	No
INCOV024	INCOV024-T3	Home (mobile phlebotomy)	<=2	Female	61	NOT Hispanic or Latino	White	No	No	Yes	No	Yes	Never	No	No	No	No	No	No	No	No
INCOV025	INCOV025-T1	ICU	5	Female	67	NOT Hispanic or Latino	White	No	No	No	No	No	Never	No	No	No	No	No	No	No	Yes
INCOV025	INCOV025-T2	ICU	5	Female	67	NOT Hispanic or Latino	White	No	No	No	No	No	Never	No	No	No	No	No	No	No	Yes
INCOV026	INCOV026-T1	ICU	7	Male	33	Hispanic or Latino	Unknown / Not Reported	No	No	No	No	No	Unknown	No	No	No	No	No	No	No	No
INCOV026	INCOV026-T2	ICU	7	Male	33	Hispanic or Latino	Unknown / Not Reported	No	No	No	No	No	Unknown	No	No	No	No	No	No	No	No
INCOV027	INCOV027-T1	Hospital	3	Female	38	NOT Hispanic or Latino	Asian	No	No	Yes	No	No	Never	No	No	No	No	T2DM	No	No	No
INCOV027	INCOV027-T2	Hospital	4	Female	38	NOT Hispanic or Latino	Asian	No	No	Yes	No	No	Never	No	No	No	No	T2DM	No	No	No
INCOV027	INCOV027-T3	Home (mobile phlebotomy)	<=2	Female	38	NOT Hispanic or Latino	Asian	No	No	Yes	No	No	Never	No	No	No	No	T2DM	No	No	No
INCOV028	INCOV028-T1	Hospital	3	Male	64	NOT Hispanic or Latino	Native Hawaiian or Other Pacific Islander	No	Yes	No	No	Yes	Former	Yes	No	No	Yes	T1DM	No	No	No
INCOV028	INCOV028-T2	Hospital	3	Male	64	NOT Hispanic or Latino	Native Hawaiian or Other Pacific Islander	No	Yes	No	No	Yes	Former	Yes	No	No	Yes	T1DM	No	No	No
INCOV029	INCOV029-T1	ICU	5	Female	66	NOT Hispanic or Latino	Black or African American	No	No	No	No	No	Former	Yes	No	Yes	No	No	No	No	No
INCOV029	INCOV029-T2	Hospital	4	Female	66	NOT Hispanic or Latino	Black or African American	No	No	No	No	No	Former	Yes	No	Yes	No	No	No	No	No
INCOV029	INCOV029-T3	Home (mobile phlebotomy)	<=2	Female	66	NOT Hispanic or Latino	Black or African American	No	No	No	No	No	Former	Yes	No	Yes	No	No	No	No	No
INCOV030	INCOV030-T1	Hospital	4	Female	86	NOT Hispanic or Latino	White	No	No	No	No	No	Never	No	No	No	No	No	No	No	No
INCOV030	INCOV030-T2	Hospital	3	Female	86	NOT Hispanic or Latino	White	No	No	No	No	No	Never	No	No	No	No	No	No	No	No
INCOV030	INCOV030-T3	Clinic	<=2	Female	86	NOT Hispanic or Latino	White	No	No	No	No	No	Never	No	No	No	No	No	No	No	No
INCOV031	INCOV031-T1	ICU	6	Male	47	Hispanic or Latino	Unknown / Not Reported	No	Yes	No	No	Yes	Never	No	No	No	No	No	No	No	No
INCOV031	INCOV031-T2	ICU	6	Male	47	Hispanic or Latino	Unknown / Not Reported	No	Yes	No	No	Yes	Never	No	No	No	No	No	No	No	No
INCOV032	INCOV032-T1	ICU	5	Male	63	Hispanic or Latino	Unknown / Not Reported	No	No	No	No	Yes	Never	No	No	No	No	T2DM	No	Yes	Yes
INCOV032	INCOV032-T2	Hospital	5	Male	63	Hispanic or Latino	Unknown / Not Reported	No	No	No	No	Yes	Never	No	No	No	No	T2DM	No	Yes	Yes
INCOV033	INCOV033-T1	Hospital	5	Female	88	NOT Hispanic or Latino	White	No	No	No	Yes	Yes	Former	No	No	No	No	No	No	No	No
INCOV033	INCOV033-T2	Hospital	5	Female	88	NOT Hispanic or Latino	White	No	No	No	Yes	Yes	Former	No	No	No	No	No	No	No	No
INCOV034	INCOV034-T1	Hospital	3	Male	30	NOT Hispanic or Latino	Asian	No	No	No	No	No	Former	No	No	No	No	No	No	No	No
INCOV034	INCOV034-T2	Home (mobile phlebotomy)	1	Male	30	NOT Hispanic or Latino	Asian	No	No	No	No	No	Former	No	No	No	No	No	No	No	No
INCOV035	INCOV035-T1	ICU	7	Male	61	NOT Hispanic or Latino	Asian	No	No	No	No	Yes	Unknown	No	No	No	No	T2DM	No	No	No
INCOV035	INCOV035-T2	ICU	7	Male	61	NOT Hispanic or Latino	Asian	No	No	No	No	Yes	Unknown	No	No	No	No	T2DM	No	No	No
INCOV036	INCOV036-T1	Hospital	7	Male	51	NOT Hispanic or Latino	White	No	No	Yes	No	No	Never	No	No	No	No	No	No	No	No
INCOV036	INCOV036-T2	Hospital	6	Male	51	NOT Hispanic or Latino	White	No	No	Yes	No	No	Never	No	No	No	No	No	No	No	No
INCOV036	INCOV036-T3	Home (mobile phlebotomy)	<=2	Male	51	NOT Hispanic or Latino	White	No	No	Yes	No	No	Never	No	No	No	No	No	No	No	No
INCOV037	INCOV037-T1	Hospital	4	Female	70	NOT Hispanic or Latino	Black or African American	No	No	No	No	Yes	Former	No	No	Yes	No	No	No	No	No
INCOV038	INCOV038-T1	Hospital	3	Male	18	Hispanic or Latino	Unknown / Not Reported	Unknown	Unknown	Yes	No	No	Former	No	No	No	No	No	No	Unknown	Unknown
INCOV039	INCOV039-T1	Home (mobile phlebotomy)	1	Male	38	NOT Hispanic or Latino	White	No	No	No	Yes	No	Never	No	No	No	No	No	No	No	No
INCOV039	INCOV039-T2	Home (mobile phlebotomy)	1 or 2	Male	38	NOT Hispanic or Latino	White	No	No	No	Yes	No	Never	No	No	No	No	No	No	No	No
INCOV039	INCOV039-T3	Home (mobile phlebotomy)	<=2	Male	38	NOT Hispanic or Latino	White	No	No	No	Yes	No	Never	No	No	No	No	No	No	No	No
INCOV040	INCOV040-T1	Hospital	3	Female	76	NOT Hispanic or Latino	White	No	No	No	No	No	Never	No	No	No	No	No	No	No	No
INCOV040	INCOV040-T2	Home (mobile phlebotomy)	1 or 2	Female	76	NOT Hispanic or Latino	White	No	No	No	No	No	Never	No	No	No	No	No	No	No	No
INCOV040	INCOV040-T3	Home (mobile phlebotomy)	<=2	Female	76	NOT Hispanic or Latino	White	No	No	No	No	No	Never	No	No	No	No	No	No	No	No
INCOV041	INCOV041-T1	Hospital	5	Male	65	NOT Hispanic or Latino	White	No	No	No	No	Yes	Never	No	No	No	No	T2DM	No	No	No
INCOV041	INCOV041-T2	Hospital	6	Male	65	NOT Hispanic or Latino	White	No	No	No	No	Yes	Never	No	No	No	No	T2DM	No	No	No
INCOV042	INCOV042-T1	Home (mobile phlebotomy)	1	Female	60	NOT Hispanic or Latino	Unknown / Not Reported	No	No	No	No	No	Never	No	No	No	No	No	No	No	No
INCOV042	INCOV042-T2	Home (mobile phlebotomy)	1 or 2	Female	60	NOT Hispanic or Latino	Unknown / Not Reported	No	No	No	No	No	Never	No	No	No	No	No	No	No	No
INCOV042	INCOV042-T3	Home (mobile phlebotomy)	<=2	Female	60	NOT Hispanic or Latino	Unknown / Not Reported	No	No	No	No	No	Never	No	No	No	No	No	No	No	No
INCOV043	INCOV043-T1	Hospital	3	Male	75	NOT Hispanic or Latino	White	No	No	No	No	Yes	Never	No	No	No	No	T2DM	No	No	No
INCOV043	INCOV043-T2	Hospital	3	Male	75	NOT Hispanic or Latino	White	No	No	No	No	Yes	Never	No	No	No	No	T2DM	No	No	No
INCOV044	INCOV044-T1	Hospital	4	Female	82	NOT Hispanic or Latino	White	No	No	No	No	Yes	Never	No	No	No	No	No	No	No	No
INCOV044	INCOV044-T2	Hospital	4	Female	82	NOT Hispanic or Latino	White	No	No	No	No	Yes	Never	No	No	No	No	No	No	No	No
INCOV045	INCOV045-T1	Hospital	4	Female	48	NOT Hispanic or Latino	White	No	No	No	No	No	Never	No	No	No	No	No	No	No	No
INCOV045	INCOV045-T2	Home (mobile phlebotomy)	1 or 2	Female	48	NOT Hispanic or Latino	White	No	No	No	No	No	Never	No	No	No	No	No	No	No	No
INCOV045	INCOV045-T3	Home (mobile phlebotomy)	<=2	Female	48	NOT Hispanic or Latino	White	No	No	No	No	No	Never	No	No	No	No	No	No	No	No
INCOV047	INCOV047-T1	ICU	5	Male	61	NOT Hispanic or Latino	White	No	No	No	No	No	Former	No	No	No	No	No	No	No	No
INCOV047	INCOV047-T2	ICU	5	Male	61	NOT Hispanic or Latino	White	No	No	No	No	No	Former	No	No	No	No	No	No	No	No
INCOV047	INCOV047-T3	Clinic	<=2	Male	61	NOT Hispanic or Latino	White	No	No	No	No	No	Former	No	No	No	No	No	No	No	No
INCOV048	INCOV048-T1	ICU	6	Male	64	NOT Hispanic or Latino	White	No	No	No	No	No	Never	No	No	No	No	No	No	No	No
INCOV049	INCOV049-T1	Hospital	3	Male	82	NOT Hispanic or Latino	White	No	No	No	No	Yes	Never	Yes	No	No	Yes	No	No	No	No
INCOV049	INCOV049-T2	Hospital	3	Male	82	NOT Hispanic or Latino	White	No	No	No	No	Yes	Never	Yes	No	No	Yes	No	No	No	No
INCOV050	INCOV050-T1	Hospital	3	Female	89	NOT Hispanic or Latino	White	No	No	No	Yes	No	Never	No	No	No	No	No	No	No	No
INCOV050	INCOV050-T2	Hospital	3	Female	89	NOT Hispanic or Latino	White	No	No	No	Yes	No	Never	No	No	No	No	No	No	No	No
INCOV051	INCOV051-T1	ICU	5	Male	34	Hispanic or Latino	Unknown / Not Reported	No	No	No	No	No	Never	No	No	No	No	No	No	No	No
INCOV051	INCOV051-T2	ICU	5	Male	34	Hispanic or Latino	Unknown / Not Reported	No	No	No	No	No	Never	No	No	No	No	No	No	No	No
INCOV051	INCOV051-T3	Home (mobile phlebotomy)	<=2	Male	34	Hispanic or Latino	Unknown / Not Reported	No	No	No	No	No	Never	No	No	No	No	No	No	No	No
INCOV052	INCOV052-T1	Hospital	4	Female	89	NOT Hispanic or Latino	White	No	No	No	No	Yes	Never	No	No	No	No	No	No	No	No
INCOV052	INCOV052-T2	Hospital	4	Female	89	NOT Hispanic or Latino	White	No	No	No	No	Yes	Never	No	No	No	No	No	No	No	No
INCOV053	INCOV053-T1	ICU	4	Male	86	NOT Hispanic or Latino	White	No	No	No	No	Yes	Never	No	No	No	No	T2DM	No	No	No
INCOV053	INCOV053-T2	ICU	4	Male	86	NOT Hispanic or Latino	White	No	No	No	No	Yes	Never	No	No	No	No	T2DM	No	No	No
INCOV054	INCOV054-T1	Hospital	3	Female	72	NOT Hispanic or Latino	White	No	No	No	No	Yes	Never	No	No	No	No	T2DM	No	No	No
INCOV055	INCOV055-T1	ICU	3	Female	67	NOT Hispanic or Latino	White	Yes	No	Yes	No	Yes	Former	No	Yes	Yes	No	T2DM	No	No	No
INCOV056	INCOV056-T1	Home (mobile phlebotomy)	1 or 2	Female	61	NOT Hispanic or Latino	White	No	No	No	No	No	Former	No	No	No	No	No	No	No	No
INCOV056	INCOV056-T2	Home (mobile phlebotomy)	1 or 2	Female	61	NOT Hispanic or Latino	White	No	No	No	No	No	Former	No	No	No	No	No	No	No	No
INCOV056	INCOV056-T3	Home (mobile phlebotomy)	1	Female	61	NOT Hispanic or Latino	White	No	No	No	No	No	Former	No	No	No	No	No	No	No	No
INCOV057	INCOV057-T1	Home (mobile phlebotomy)	1 or 2	Female	39	NOT Hispanic or Latino	White	No	No	No	No	No	Never	No	No	No	No	T1DM	No	No	No
INCOV057	INCOV057-T2	Home (mobile phlebotomy)	1 or 2	Female	39	NOT Hispanic or Latino	White	No	No	No	No	No	Never	No	No	No	No	T1DM	No	No	No
INCOV057	INCOV057-T3	Home (mobile phlebotomy)	<=2	Female	39	NOT Hispanic or Latino	White	No	No	No	No	No	Never	No	No	No	No	T1DM	No	No	No
INCOV058	INCOV058-T1	Home (mobile phlebotomy)	1 or 2	Female	63	NOT Hispanic or Latino	White	No	No	No	Yes	Yes	Former	Yes	No	No	No	T2DM	No	Yes	Yes
INCOV058	INCOV058-T2	Home (mobile phlebotomy)	1 or 2	Female	63	NOT Hispanic or Latino	White	No	No	No	Yes	Yes	Former	Yes	No	No	No	T2DM	No	Yes	Yes
INCOV058	INCOV058-T3	Home (mobile phlebotomy)	<=2	Female	63	NOT Hispanic or Latino	White	No	No	No	Yes	Yes	Former	Yes	No	No	No	T2DM	No	Yes	Yes
INCOV059	INCOV059-T1	Hospital	4	Female	82	NOT Hispanic or Latino	White	No	No	Yes	Yes	No	Current	No	No	Yes	No	No	No	No	No
INCOV059	INCOV059-T2	Hospital	3	Female	82	NOT Hispanic or Latino	White	No	No	Yes	Yes	No	Current	No	No	Yes	No	No	No	No	No
INCOV059	INCOV059-T3	Hospital	4	Female	82	NOT Hispanic or Latino	White	No	No	Yes	Yes	No	Current	No	No	Yes	No	No	No	No	No
INCOV060	INCOV060-T1	Home (mobile phlebotomy)	1 or 2	Female	39	Unknown / Not Reported	Unknown / Not Reported	No	No	No	No	No	Never	No	No	No	No	No	No	No	No
INCOV060	INCOV060-T2	Home (mobile phlebotomy)	1 or 2	Female	39	Unknown / Not Reported	Unknown / Not Reported	No	No	No	No	No	Never	No	No	No	No	No	No	No	No
INCOV060	INCOV060-T3	Home (mobile phlebotomy)	<=2	Female	39	Unknown / Not Reported	Unknown / Not Reported	No	No	No	No	No	Never	No	No	No	No	No	No	No	No
INCOV061	INCOV061-T1	Home (mobile phlebotomy)	1 or 2	Male	61	NOT Hispanic or Latino	White	No	No	No	No	No	Never	No	No	No	No	No	No	No	No
INCOV061	INCOV061-T2	Home (mobile phlebotomy)	1 or 2	Male	61	NOT Hispanic or Latino	White	No	No	No	No	No	Never	No	No	No	No	No	No	No	No
INCOV061	INCOV061-T3	Home (mobile phlebotomy)	0	Male	61	NOT Hispanic or Latino	White	No	No	No	No	No	Never	No	No	No	No	No	No	No	No
INCOV062	INCOV062-T1	Hospital	4	Female	77	NOT Hispanic or Latino	Asian	No	No	No	No	Yes	Never	No	No	No	No	No	No	No	No
INCOV062	INCOV062-T2	Hospital	4	Female	77	NOT Hispanic or Latino	Asian	No	No	No	No	Yes	Never	No	No	No	No	No	No	No	No
INCOV063	INCOV063-T1	Home (mobile phlebotomy)	1 or 2	Female	81	NOT Hispanic or Latino	White	No	No	Yes	No	Yes	Never	No	No	Yes	No	No	No	No	No
INCOV063	INCOV063-T2	Home (mobile phlebotomy)	1 or 2	Female	81	NOT Hispanic or Latino	White	No	No	Yes	No	Yes	Never	No	No	Yes	No	No	No	No	No
INCOV063	INCOV063-T3	Home (mobile phlebotomy)	<=2	Female	81	NOT Hispanic or Latino	White	No	No	Yes	No	Yes	Never	No	No	Yes	No	No	No	No	No
INCOV064	INCOV064-T1	ICU	5	Female	76	NOT Hispanic or Latino	White	No	No	No	No	Yes	Former	No	No	No	No	No	No	No	No
INCOV066	INCOV066-T1	Home (mobile phlebotomy)	1 or 2	Male	53	NOT Hispanic or Latino	White	No	No	No	No	No	Never	No	No	No	No	No	No	No	No
INCOV066	INCOV066-T2	Home (mobile phlebotomy)	1 or 2	Male	53	NOT Hispanic or Latino	White	No	No	No	No	No	Never	No	No	No	No	No	No	No	No
INCOV066	INCOV066-T3	Home (mobile phlebotomy)	1	Male	53	NOT Hispanic or Latino	White	No	No	No	No	No	Never	No	No	No	No	No	No	No	No
INCOV067	INCOV067-T1	Home (mobile phlebotomy)	1 or 2	Female	41	NOT Hispanic or Latino	White	No	No	No	No	No	Former	No	No	No	No	No	No	No	No
INCOV067	INCOV067-T2	Home (mobile phlebotomy)	1 or 2	Female	41	NOT Hispanic or Latino	White	No	No	No	No	No	Former	No	No	No	No	No	No	No	No
INCOV067	INCOV067-T3	Home (mobile phlebotomy)	<=2	Female	41	NOT Hispanic or Latino	White	No	No	No	No	No	Former	No	No	No	No	No	No	No	No
INCOV068	INCOV068-T1	Home (mobile phlebotomy)	1 or 2	Female	66	NOT Hispanic or Latino	White	No	No	No	Yes	No	Former	No	No	No	No	No	No	No	No
INCOV068	INCOV068-T2	Home (mobile phlebotomy)	1 or 2	Female	66	NOT Hispanic or Latino	White	No	No	No	Yes	No	Former	No	No	No	No	No	No	No	No
INCOV068	INCOV068-T3	Home (mobile phlebotomy)	<=2	Female	66	NOT Hispanic or Latino	White	No	No	No	Yes	No	Former	No	No	No	No	No	No	No	No
INCOV069	INCOV069-T1	Hospital	3	Male	61	NOT Hispanic or Latino	White	No	No	No	Yes	No	Never	No	No	No	No	No	No	No	No
INCOV069	INCOV069-T2	Home (mobile phlebotomy)	1 or 2	Male	61	NOT Hispanic or Latino	White	No	No	No	Yes	No	Never	No	No	No	No	No	No	No	No
INCOV069	INCOV069-T3	Home (mobile phlebotomy)	<=2	Male	61	NOT Hispanic or Latino	White	No	No	No	Yes	No	Never	No	No	No	No	No	No	No	No
INCOV070	INCOV070-T1	ICU	6	Male	42	Hispanic or Latino	Unknown / Not Reported	No	No	No	No	No	Never	No	No	No	No	No	No	No	No
INCOV070	INCOV070-T2	Clinic	2	Male	42	Hispanic or Latino	Unknown / Not Reported	No	No	No	No	No	Never	No	No	No	No	No	No	No	No
INCOV070	INCOV070-T3	Home (mobile phlebotomy)	1	Male	42	Hispanic or Latino	Unknown / Not Reported	No	No	No	No	No	Never	No	No	No	No	No	No	No	No
INCOV071	INCOV071-T1	ICU	4	Female	80	NOT Hispanic or Latino	White	Yes	No	No	No	No	Never	No	Yes	No	No	No	No	No	No
INCOV071	INCOV071-T2	Clinic	1	Female	80	NOT Hispanic or Latino	White	Yes	No	No	No	No	Never	No	Yes	No	No	No	No	No	No
INCOV071	INCOV071-T3	Hospital	3	Female	80	NOT Hispanic or Latino	White	Yes	No	No	No	No	Never	No	Yes	No	No	No	No	No	No
INCOV072	INCOV072-T1	ICU	4	Female	84	NOT Hispanic or Latino	White	No	No	No	No	Yes	Former	Yes	No	Yes	No	No	No	No	No
INCOV072	INCOV072-T2	Hospital	4	Female	84	NOT Hispanic or Latino	White	No	No	No	No	Yes	Former	Yes	No	Yes	No	No	No	No	No
INCOV073	INCOV073-T1	Hospital	4	Female	55	Hispanic or Latino	Unknown / Not Reported	No	No	No	No	No	Unknown	No	No	No	No	No	No	No	No
INCOV073	INCOV073-T2	Hospital	3	Female	55	Hispanic or Latino	Unknown / Not Reported	No	No	No	No	No	Unknown	No	No	No	No	No	No	No	No
INCOV073	INCOV073-T3	Home (mobile phlebotomy)	<=2	Female	55	Hispanic or Latino	Unknown / Not Reported	No	No	No	No	No	Unknown	No	No	No	No	No	No	No	No
INCOV074	INCOV074-T1	Home (mobile phlebotomy)	1 or 2	Female	30	NOT Hispanic or Latino	White	No	No	Yes	No	No	Never	No	No	No	No	No	No	No	No
INCOV074	INCOV074-T2	Home (mobile phlebotomy)	1 or 2	Female	30	NOT Hispanic or Latino	White	No	No	Yes	No	No	Never	No	No	No	No	No	No	No	No
INCOV075	INCOV075-T1	ICU	7	Male	57	NOT Hispanic or Latino	Asian	No	No	No	No	Yes	Never	No	No	No	No	T2DM	No	No	No
INCOV075	INCOV075-T2	ICU	6	Male	57	NOT Hispanic or Latino	Asian	No	No	No	No	Yes	Never	No	No	No	No	T2DM	No	No	No
INCOV075	INCOV075-T3	Clinic	2	Male	57	NOT Hispanic or Latino	Asian	No	No	No	No	Yes	Never	No	No	No	No	T2DM	No	No	No
INCOV076	INCOV076-T1	Clinic	1 or 2	Female	47	NOT Hispanic or Latino	Asian	No	No	No	No	No	Never	No	No	No	No	No	No	No	No
INCOV076	INCOV076-T2	Home (mobile phlebotomy)	1 or 2	Female	47	NOT Hispanic or Latino	Asian	No	No	No	No	No	Never	No	No	No	No	No	No	No	No
INCOV076	INCOV076-T3	Home (mobile phlebotomy)	<=2	Female	47	NOT Hispanic or Latino	Asian	No	No	No	No	No	Never	No	No	No	No	No	No	No	No
INCOV077	INCOV077-T1	Home (mobile phlebotomy)	1	Female	51	NOT Hispanic or Latino	White	No	No	Yes	Yes	No	Former	No	No	No	No	No	No	No	No
INCOV077	INCOV077-T2	Home (mobile phlebotomy)	1	Female	51	NOT Hispanic or Latino	White	No	No	Yes	Yes	No	Former	No	No	No	No	No	No	No	No
INCOV077	INCOV077-T3	Home (mobile phlebotomy)	<=2	Female	51	NOT Hispanic or Latino	White	No	No	Yes	Yes	No	Former	No	No	No	No	No	No	No	No
INCOV078	INCOV078-T1	Home (mobile phlebotomy)	1	Female	58	NOT Hispanic or Latino	More Than One Race	No	No	Yes	No	Yes	Former	No	No	No	No	No	No	No	No
INCOV078	INCOV078-T2	Home (mobile phlebotomy)	1	Female	58	NOT Hispanic or Latino	More Than One Race	No	No	Yes	No	Yes	Former	No	No	No	No	No	No	No	No
INCOV078	INCOV078-T3	Home (mobile phlebotomy)	<=2	Female	58	NOT Hispanic or Latino	More Than One Race	No	No	Yes	No	Yes	Former	No	No	No	No	No	No	No	No
INCOV079	INCOV079-T1	Hospital	4	Female	83	NOT Hispanic or Latino	White	No	No	No	Yes	Yes	Former	No	No	No	No	No	No	No	No
INCOV079	INCOV079-T2	Hospital	4	Female	83	NOT Hispanic or Latino	White	No	No	No	Yes	Yes	Former	No	No	No	No	No	No	No	No
INCOV079	INCOV079-T3	Hospital	3	Female	83	NOT Hispanic or Latino	White	No	No	No	Yes	Yes	Former	No	No	No	No	No	No	No	No
INCOV080	INCOV080-T1	ICU	4	Male	66	Hispanic or Latino	White	No	No	No	No	Yes	Never	No	No	No	No	No	No	No	No
INCOV080	INCOV080-T2	Hospital	4	Male	66	Hispanic or Latino	White	No	No	No	No	Yes	Never	No	No	No	No	No	No	No	No
INCOV081	INCOV081-T1	Home (mobile phlebotomy)	1 or 2	Male	23	Hispanic or Latino	Unknown / Not Reported	No	No	No	No	No	Never	No	No	No	No	No	No	No	No
INCOV081	INCOV081-T2	Home (mobile phlebotomy)	1 or 2	Male	23	Hispanic or Latino	Unknown / Not Reported	No	No	No	No	No	Never	No	No	No	No	No	No	No	No
INCOV081	INCOV081-T3	Home (mobile phlebotomy)	<=2	Male	23	Hispanic or Latino	Unknown / Not Reported	No	No	No	No	No	Never	No	No	No	No	No	No	No	No
INCOV082	INCOV082-T1	Home (mobile phlebotomy)	1 or 2	Female	60	NOT Hispanic or Latino	White	No	No	Yes	No	No	Never	No	No	No	No	No	No	No	No
INCOV082	INCOV082-T2	Home (mobile phlebotomy)	1 or 2	Female	60	NOT Hispanic or Latino	White	No	No	Yes	No	No	Never	No	No	No	No	No	No	No	No
INCOV082	INCOV082-T3	Home (mobile phlebotomy)	<=2	Female	60	NOT Hispanic or Latino	White	No	No	Yes	No	No	Never	No	No	No	No	No	No	No	No
INCOV083	INCOV083-T1	Clinic	1 or 2	Female	42	NOT Hispanic or Latino	White	No	No	No	No	No	Never	No	No	No	No	No	No	No	No
INCOV083	INCOV083-T2	Clinic	1 or 2	Female	42	NOT Hispanic or Latino	White	No	No	No	No	No	Never	No	No	No	No	No	No	No	No
INCOV083	INCOV083-T3	Clinic	<=2	Female	42	NOT Hispanic or Latino	White	No	No	No	No	No	Never	No	No	No	No	No	No	No	No
INCOV084	INCOV084-T1	ICU	7	Female	57	NOT Hispanic or Latino	Asian	No	No	No	Yes	No	Never	No	No	No	No	No	No	No	No
INCOV085	INCOV085-T1	Home (mobile phlebotomy)	1	Female	36	NOT Hispanic or Latino	White	No	No	No	No	No	Never	No	No	No	No	No	No	No	No
INCOV085	INCOV085-T3	Clinic	1	Female	36	NOT Hispanic or Latino	White	No	No	No	No	No	Never	No	No	No	No	No	No	No	No
INCOV086	INCOV086-T1	ICU	5	Male	71	NOT Hispanic or Latino	White	No	No	No	Yes	No	Former	No	No	No	No	No	No	Yes	No
INCOV086	INCOV086-T2	ICU	5	Male	71	NOT Hispanic or Latino	White	No	No	No	Yes	No	Former	No	No	No	No	No	No	Yes	No
INCOV087	INCOV087-T1	ICU	5	Male	56	Hispanic or Latino	Unknown / Not Reported	No	No	No	No	No	Never	No	No	No	No	No	No	No	No
INCOV087	INCOV087-T2	ICU	4	Male	56	Hispanic or Latino	Unknown / Not Reported	No	No	No	No	No	Never	No	No	No	No	No	No	No	No
INCOV087	INCOV087-T3	Home (mobile phlebotomy)	<=2	Male	56	Hispanic or Latino	Unknown / Not Reported	No	No	No	No	No	Never	No	No	No	No	No	No	No	No
INCOV088	INCOV088-T1	Home (mobile phlebotomy)	1	Male	24	NOT Hispanic or Latino	White	No	No	Yes	No	No	Former	No	No	No	No	No	No	No	No
INCOV088	INCOV088-T2	Home (mobile phlebotomy)	1 or 2	Male	24	NOT Hispanic or Latino	White	No	No	Yes	No	No	Former	No	No	No	No	No	No	No	No
INCOV088	INCOV088-T3	Home (mobile phlebotomy)	1	Male	24	NOT Hispanic or Latino	White	No	No	Yes	No	No	Former	No	No	No	No	No	No	No	No
INCOV090	INCOV090-T1	Hospital	4	Female	69	NOT Hispanic or Latino	White	No	No	No	No	No	Former	Yes	No	No	No	T2DM	No	No	No
INCOV090	INCOV090-T2	Hospital	4	Female	69	NOT Hispanic or Latino	White	No	No	No	No	No	Former	Yes	No	No	No	T2DM	No	No	No
INCOV090	INCOV090-T3	Clinic	<=2	Female	69	NOT Hispanic or Latino	White	No	No	No	No	No	Former	Yes	No	No	No	T2DM	No	No	No
INCOV091	INCOV091-T1	Hospital	4	Male	81	NOT Hispanic or Latino	Asian	No	No	No	No	Yes	Never	No	No	No	No	T2DM	No	No	No
INCOV091	INCOV091-T2	Hospital	3	Male	81	NOT Hispanic or Latino	Asian	No	No	No	No	Yes	Never	No	No	No	No	T2DM	No	No	No
INCOV092	INCOV092-T1	Home (mobile phlebotomy)	1 or 2	Female	75	NOT Hispanic or Latino	White	No	No	No	Yes	Yes	Never	No	No	No	No	No	No	No	No
INCOV092	INCOV092-T2	Home (mobile phlebotomy)	1 or 2	Female	75	NOT Hispanic or Latino	White	No	No	No	Yes	Yes	Never	No	No	No	No	No	No	No	No
INCOV092	INCOV092-T3	Home (mobile phlebotomy)	1	Female	75	NOT Hispanic or Latino	White	No	No	No	Yes	Yes	Never	No	No	No	No	No	No	No	No
INCOV093	INCOV093-T1	Hospital	3	Male	66	NOT Hispanic or Latino	White	No	No	Yes	No	Yes	Former	No	No	No	No	T2DM	No	No	No
INCOV093	INCOV093-T2	Home (mobile phlebotomy)	1 or 2	Male	66	NOT Hispanic or Latino	White	No	No	Yes	No	Yes	Former	No	No	No	No	T2DM	No	No	No
INCOV093	INCOV093-T3	Home (mobile phlebotomy)	<=2	Male	66	NOT Hispanic or Latino	White	No	No	Yes	No	Yes	Former	No	No	No	No	T2DM	No	No	No
INCOV094	INCOV094-T1	Home (mobile phlebotomy)	1 or 2	Female	38	NOT Hispanic or Latino	White	No	No	No	No	No	Never	No	No	No	No	No	No	No	No
INCOV094	INCOV094-T2	Home (mobile phlebotomy)	1 or 2	Female	38	NOT Hispanic or Latino	White	No	No	No	No	No	Never	No	No	No	No	No	No	No	No
INCOV094	INCOV094-T3	Home (mobile phlebotomy)	1	Female	38	NOT Hispanic or Latino	White	No	No	No	No	No	Never	No	No	No	No	No	No	No	No
INCOV095	INCOV095-T1	Hospital	4	Male	47	NOT Hispanic or Latino	Unknown / Not Reported	No	No	No	No	No	Never	No	No	No	No	No	No	No	No
INCOV096	INCOV096-T1	ICU	6	Male	72	NOT Hispanic or Latino	White	No	No	No	Yes	Yes	Former	No	No	No	No	T2DM	No	No	No
INCOV096	INCOV096-T2	ICU	6	Male	72	NOT Hispanic or Latino	White	No	No	No	Yes	Yes	Former	No	No	No	No	T2DM	No	No	No
INCOV097	INCOV097-T1	Home (mobile phlebotomy)	1 or 2	Female	26	NOT Hispanic or Latino	Asian	No	No	No	No	No	Never	No	No	No	No	No	No	No	No
INCOV097	INCOV097-T2	Home (mobile phlebotomy)	1 or 2	Female	26	NOT Hispanic or Latino	Asian	No	No	No	No	No	Never	No	No	No	No	No	No	No	No
INCOV097	INCOV097-T3	Home (mobile phlebotomy)	1	Female	26	NOT Hispanic or Latino	Asian	No	No	No	No	No	Never	No	No	No	No	No	No	No	No
INCOV098	INCOV098-T1	Hospital	3	Female	50	NOT Hispanic or Latino	American Indian/Alaska Native	No	No	No	No	No	Never	No	No	No	No	No	No	No	No
INCOV098	INCOV098-T2	Home (mobile phlebotomy)	1 or 2	Female	50	NOT Hispanic or Latino	American Indian/Alaska Native	No	No	No	No	No	Never	No	No	No	No	No	No	No	No
INCOV098	INCOV098-T3	Home (mobile phlebotomy)	<=2	Female	50	NOT Hispanic or Latino	American Indian/Alaska Native	No	No	No	No	No	Never	No	No	No	No	No	No	No	No
INCOV099	INCOV099-T1	ICU	5	Male	83	NOT Hispanic or Latino	White	No	No	No	Yes	Yes	Former	No	No	No	No	No	No	No	No
INCOV100	INCOV100-T1	Home (mobile phlebotomy)	1 or 2	Female	32	NOT Hispanic or Latino	Asian	No	No	Yes	No	No	Never	No	No	No	No	No	No	No	No
INCOV100	INCOV100-T2	Home (mobile phlebotomy)	1 or 2	Female	32	NOT Hispanic or Latino	Asian	No	No	Yes	No	No	Never	No	No	No	No	No	No	No	No
INCOV100	INCOV100-T3	Home (mobile phlebotomy)	<=2	Female	32	NOT Hispanic or Latino	Asian	No	No	Yes	No	No	Never	No	No	No	No	No	No	No	No
INCOV101	INCOV101-T1	Clinic	1 or 2	Female	19	Hispanic or Latino	White	No	No	Yes	No	No	Never	No	No	No	No	No	No	No	No
INCOV101	INCOV101-T2	Home (mobile phlebotomy)	1 or 2	Female	19	Hispanic or Latino	White	No	No	Yes	No	No	Never	No	No	No	No	No	No	No	No
INCOV101	INCOV101-T3	Clinic	1	Female	19	Hispanic or Latino	White	No	No	Yes	No	No	Never	No	No	No	No	No	No	No	No
INCOV102	INCOV102-T1	Home (mobile phlebotomy)	1 or 2	Female	55	NOT Hispanic or Latino	White	No	No	No	No	No	Never	No	No	No	No	No	No	No	No
INCOV102	INCOV102-T2	Home (mobile phlebotomy)	1 or 2	Female	55	NOT Hispanic or Latino	White	No	No	No	No	No	Never	No	No	No	No	No	No	No	No
INCOV102	INCOV102-T3	Home (mobile phlebotomy)	1	Female	55	NOT Hispanic or Latino	White	No	No	No	No	No	Never	No	No	No	No	No	No	No	No
INCOV103	INCOV103-T1	Home (mobile phlebotomy)	1 or 2	Female	25	Hispanic or Latino	White	No	No	No	No	No	Former	No	No	No	No	No	No	No	No
INCOV103	INCOV103-T2	Home (mobile phlebotomy)	1 or 2	Female	25	Hispanic or Latino	White	No	No	No	No	No	Former	No	No	No	No	No	No	No	No
INCOV103	INCOV103-T3	Home (mobile phlebotomy)	<=2	Female	25	Hispanic or Latino	White	No	No	No	No	No	Former	No	No	No	No	No	No	No	No
INCOV104	INCOV104-T1	Hospital	3	Female	32	NOT Hispanic or Latino	Unknown / Not Reported	No	No	Yes	No	No	Never	No	No	No	No	T2DM	No	No	No
INCOV104	INCOV104-T2	Home (mobile phlebotomy)	1 or 2	Female	32	NOT Hispanic or Latino	Unknown / Not Reported	No	No	Yes	No	No	Never	No	No	No	No	T2DM	No	No	No
INCOV105	INCOV105-T1	Hospital	4	Female	27	Hispanic or Latino	Unknown / Not Reported	No	No	Yes	No	No	Former	No	No	No	No	No	No	No	No
INCOV105	INCOV105-T2	Clinic	1 or 2	Female	27	Hispanic or Latino	Unknown / Not Reported	No	No	Yes	No	No	Former	No	No	No	No	No	No	No	No
INCOV106	INCOV106-T1	ICU	7	Female	81	NOT Hispanic or Latino	American Indian/Alaska Native	No	No	No	No	No	Never	No	No	No	No	No	No	No	No
INCOV106	INCOV106-T2	ICU	7	Female	81	NOT Hispanic or Latino	American Indian/Alaska Native	No	No	No	No	No	Never	No	No	No	No	No	No	No	No
INCOV106	INCOV106-T3	ICU	7	Female	81	NOT Hispanic or Latino	American Indian/Alaska Native	No	No	No	No	No	Never	No	No	No	No	No	No	No	No
INCOV107	INCOV107-T1	Home (mobile phlebotomy)	1 or 2	Male	71	NOT Hispanic or Latino	White	No	No	No	No	Yes	Former	No	No	No	Yes	No	No	No	No
INCOV107	INCOV107-T2	Home (mobile phlebotomy)	1 or 2	Male	71	NOT Hispanic or Latino	White	No	No	No	No	Yes	Former	No	No	No	Yes	No	No	No	No
INCOV107	INCOV107-T3	Home (mobile phlebotomy)	<=2	Male	71	NOT Hispanic or Latino	White	No	No	No	No	Yes	Former	No	No	No	Yes	No	No	No	No
INCOV108	INCOV108-T1	Home (mobile phlebotomy)	1	Male	57	NOT Hispanic or Latino	White	Yes	No	No	No	Yes	Former	No	No	No	No	No	No	No	No
INCOV108	INCOV108-T2	Home (mobile phlebotomy)	1 or 2	Male	57	NOT Hispanic or Latino	White	Yes	No	No	No	Yes	Former	No	No	No	No	No	No	No	No
INCOV108	INCOV108-T3	Home (mobile phlebotomy)	<=2	Male	57	NOT Hispanic or Latino	White	Yes	No	No	No	Yes	Former	No	No	No	No	No	No	No	No
INCOV109	INCOV109-T1	Home (mobile phlebotomy)	1 or 2	Female	36	Unknown / Not Reported	White	No	No	No	No	No	Never	No	No	No	No	Other	No	No	No
INCOV109	INCOV109-T2	Home (mobile phlebotomy)	1 or 2	Female	36	Unknown / Not Reported	White	No	No	No	No	No	Never	No	No	No	No	Other	No	No	No
INCOV109	INCOV109-T3	Home (mobile phlebotomy)	<=2	Female	36	Unknown / Not Reported	White	No	No	No	No	No	Never	No	No	No	No	Other	No	No	No
INCOV110	INCOV110-T1	Home (mobile phlebotomy)	1 or 2	Female	41	NOT Hispanic or Latino	Native Hawaiian or Other Pacific Islander	No	No	Yes	No	No	Current	No	No	No	No	Other	No	No	No
INCOV110	INCOV110-T2	Home (mobile phlebotomy)	1 or 2	Female	41	NOT Hispanic or Latino	Native Hawaiian or Other Pacific Islander	No	No	Yes	No	No	Current	No	No	No	No	Other	No	No	No
INCOV110	INCOV110-T3	Home (mobile phlebotomy)	<=2	Female	41	NOT Hispanic or Latino	Native Hawaiian or Other Pacific Islander	No	No	Yes	No	No	Current	No	No	No	No	Other	No	No	No
INCOV111	INCOV111-T1	ICU	4	Male	28	NOT Hispanic or Latino	Native Hawaiian or Other Pacific Islander	No	No	No	No	No	Never	No	No	No	No	No	No	No	No
INCOV111	INCOV111-T2	ICU	4	Male	28	NOT Hispanic or Latino	Native Hawaiian or Other Pacific Islander	No	No	No	No	No	Never	No	No	No	No	No	No	No	No
INCOV111	INCOV111-T3	Home (mobile phlebotomy)	<=2	Male	28	NOT Hispanic or Latino	Native Hawaiian or Other Pacific Islander	No	No	No	No	No	Never	No	No	No	No	No	No	No	No
INCOV112	INCOV112-T1	Home (mobile phlebotomy)	1 or 2	Male	32	Unknown / Not Reported	Unknown / Not Reported	No	No	No	No	No	Unknown	No	No	No	No	No	No	No	No
INCOV112	INCOV112-T2	Home (mobile phlebotomy)	1 or 2	Male	32	Unknown / Not Reported	Unknown / Not Reported	No	No	No	No	No	Unknown	No	No	No	No	No	No	No	No
INCOV112	INCOV112-T3	Home (mobile phlebotomy)	<=2	Male	32	Unknown / Not Reported	Unknown / Not Reported	No	No	No	No	No	Unknown	No	No	No	No	No	No	No	No
INCOV113	INCOV113-T1	Home (mobile phlebotomy)	1 or 2	Female	33	NOT Hispanic or Latino	White	No	No	No	No	No	Never	No	No	No	No	No	No	No	No
INCOV113	INCOV113-T2	Home (mobile phlebotomy)	1 or 2	Female	33	NOT Hispanic or Latino	White	No	No	No	No	No	Never	No	No	No	No	No	No	No	No
INCOV113	INCOV113-T3	Home (mobile phlebotomy)	<=2	Female	33	NOT Hispanic or Latino	White	No	No	No	No	No	Never	No	No	No	No	No	No	No	No
INCOV114	INCOV114-T1	Home (mobile phlebotomy)	1 or 2	Female	32	NOT Hispanic or Latino	White	No	No	No	No	No	Never	No	No	No	No	No	No	No	No
INCOV114	INCOV114-T2	Home (mobile phlebotomy)	1	Female	32	NOT Hispanic or Latino	White	No	No	No	No	No	Never	No	No	No	No	No	No	No	No
INCOV114	INCOV114-T3	Home (mobile phlebotomy)	<=2	Female	32	NOT Hispanic or Latino	White	No	No	No	No	No	Never	No	No	No	No	No	No	No	No
INCOV115	INCOV115-T1	ICU	3	Male	69	NOT Hispanic or Latino	White	No	No	No	Yes	No	Never	No	No	No	No	No	No	No	No
INCOV115	INCOV115-T2	Hospital	3	Male	69	NOT Hispanic or Latino	White	No	No	No	Yes	No	Never	No	No	No	No	No	No	No	No
INCOV115	INCOV115-T3	Home (mobile phlebotomy)	<=2	Male	69	NOT Hispanic or Latino	White	No	No	No	Yes	No	Never	No	No	No	No	No	No	No	No
INCOV116	INCOV116-T1	Home (mobile phlebotomy)	1 or 2	Female	27	Unknown / Not Reported	Unknown / Not Reported	No	No	Yes	No	No	Never	No	No	No	No	No	No	No	No
INCOV116	INCOV116-T2	Home (mobile phlebotomy)	1 or 2	Female	27	Unknown / Not Reported	Unknown / Not Reported	No	No	Yes	No	No	Never	No	No	No	No	No	No	No	No
INCOV116	INCOV116-T3	Home (mobile phlebotomy)	<=2	Female	27	Unknown / Not Reported	Unknown / Not Reported	No	No	Yes	No	No	Never	No	No	No	No	No	No	No	No
INCOV117	INCOV117-T1	Hospital	4	Male	39	Hispanic or Latino	Unknown / Not Reported	No	No	No	No	Yes	Never	No	No	No	No	T2DM	No	No	No
INCOV117	INCOV117-T2	Hospital	4	Male	39	Hispanic or Latino	Unknown / Not Reported	No	No	No	No	Yes	Never	No	No	No	No	T2DM	No	No	No
INCOV118	INCOV118-T1	Hospital	4	Female	50	NOT Hispanic or Latino	More Than One Race	No	No	No	No	No	Never	No	No	No	No	No	No	No	No
INCOV119	INCOV119-T1	Home (mobile phlebotomy)	1 or 2	Female	53	NOT Hispanic or Latino	Black or African American	No	No	No	No	Yes	Unknown	No	No	No	No	No	No	No	No
INCOV119	INCOV119-T2	Home (mobile phlebotomy)	1	Female	53	NOT Hispanic or Latino	Black or African American	No	No	No	No	Yes	Unknown	No	No	No	No	No	No	No	No
INCOV119	INCOV119-T3	Home (mobile phlebotomy)	<=2	Female	53	NOT Hispanic or Latino	Black or African American	No	No	No	No	Yes	Unknown	No	No	No	No	No	No	No	No
INCOV120	INCOV120-T1	Home (mobile phlebotomy)	1 or 2	Female	26	NOT Hispanic or Latino	White	No	No	No	No	No	Current	No	No	No	No	No	No	No	No
INCOV120	INCOV120-T2	Home (mobile phlebotomy)	1 or 2	Female	26	NOT Hispanic or Latino	White	No	No	No	No	No	Current	No	No	No	No	No	No	No	No
INCOV121	INCOV121-T1	Hospital	4	Female	86	NOT Hispanic or Latino	White	Yes	No	No	No	Yes	Former	No	Yes	No	No	T2DM	No	No	No
INCOV121	INCOV121-T2	Hospital	4	Female	86	NOT Hispanic or Latino	White	Yes	No	No	No	Yes	Former	No	Yes	No	No	T2DM	No	No	No
INCOV122	INCOV122-T1	Home (mobile phlebotomy)	1 or 2	Female	53	NOT Hispanic or Latino	Asian	No	No	No	No	No	Never	No	No	No	No	No	No	No	No
INCOV122	INCOV122-T2	Home (mobile phlebotomy)	1 or 2	Female	53	NOT Hispanic or Latino	Asian	No	No	No	No	No	Never	No	No	No	No	No	No	No	No
INCOV122	INCOV122-T3	Home (mobile phlebotomy)	1	Female	53	NOT Hispanic or Latino	Asian	No	No	No	No	No	Never	No	No	No	No	No	No	No	No
INCOV123	INCOV123-T1	Home (mobile phlebotomy)	1 or 2	Female	42	NOT Hispanic or Latino	White	No	No	No	No	No	Former	No	No	No	No	No	No	No	No
INCOV123	INCOV123-T2	Home (mobile phlebotomy)	1 or 2	Female	42	NOT Hispanic or Latino	White	No	No	No	No	No	Former	No	No	No	No	No	No	No	No
INCOV123	INCOV123-T3	Home (mobile phlebotomy)	<=2	Female	42	NOT Hispanic or Latino	White	No	No	No	No	No	Former	No	No	No	No	No	No	No	No
INCOV124	INCOV124-T1	Hospital	4	Male	48	NOT Hispanic or Latino	Asian	No	No	No	No	Yes	Never	No	No	No	No	No	No	No	No
INCOV124	INCOV124-T2	Home (mobile phlebotomy)	1 or 2	Male	48	NOT Hispanic or Latino	Asian	No	No	No	No	Yes	Never	No	No	No	No	No	No	No	No
INCOV124	INCOV124-T3	Home (mobile phlebotomy)	<=2	Male	48	NOT Hispanic or Latino	Asian	No	No	No	No	Yes	Never	No	No	No	No	No	No	No	No
INCOV125	INCOV125-T1	Hospital	4	Male	50	NOT Hispanic or Latino	Asian	No	No	No	No	Yes	Former	No	No	No	No	No	No	No	No
INCOV125	INCOV125-T2	Hospital	3	Male	50	NOT Hispanic or Latino	Asian	No	No	No	No	Yes	Former	No	No	No	No	No	No	No	No
INCOV125	INCOV125-T3	Home (mobile phlebotomy)	<=2	Male	50	NOT Hispanic or Latino	Asian	No	No	No	No	Yes	Former	No	No	No	No	No	No	No	No
INCOV126	INCOV126-T1	Home (mobile phlebotomy)	1 or 2	Female	36	NOT Hispanic or Latino	White	No	No	No	No	No	Never	No	No	No	No	No	No	No	No
INCOV126	INCOV126-T2	Home (mobile phlebotomy)	1 or 2	Female	36	NOT Hispanic or Latino	White	No	No	No	No	No	Never	No	No	No	No	No	No	No	No
INCOV126	INCOV126-T3	Home (mobile phlebotomy)	<=2	Female	36	NOT Hispanic or Latino	White	No	No	No	No	No	Never	No	No	No	No	No	No	No	No
INCOV127	INCOV127-T1	Home (mobile phlebotomy)	1 or 2	Male	63	NOT Hispanic or Latino	White	No	No	No	No	No	Current	No	No	No	No	No	No	No	No
INCOV127	INCOV127-T2	Home (mobile phlebotomy)	1 or 2	Male	63	NOT Hispanic or Latino	White	No	No	No	No	No	Current	No	No	No	No	No	No	No	No
INCOV127	INCOV127-T3	Home (mobile phlebotomy)	1	Male	63	NOT Hispanic or Latino	White	No	No	No	No	No	Current	No	No	No	No	No	No	No	No
INCOV128	INCOV128-T1	Home (mobile phlebotomy)	1	Female	62	NOT Hispanic or Latino	White	Yes	No	No	Yes	Yes	Former	No	No	No	No	No	No	No	No
INCOV128	INCOV128-T2	Home (mobile phlebotomy)	1 or 2	Female	62	NOT Hispanic or Latino	White	Yes	No	No	Yes	Yes	Former	No	No	No	No	No	No	No	No
INCOV128	INCOV128-T3	Home (mobile phlebotomy)	1	Female	62	NOT Hispanic or Latino	White	Yes	No	No	Yes	Yes	Former	No	No	No	No	No	No	No	No
INCOV129	INCOV129-T1	Home (mobile phlebotomy)	1 or 2	Male	27	NOT Hispanic or Latino	White	No	No	No	No	No	Never	No	No	No	No	No	No	No	No
INCOV129	INCOV129-T2	Home (mobile phlebotomy)	1 or 2	Male	27	NOT Hispanic or Latino	White	No	No	No	No	No	Never	No	No	No	No	No	No	No	No
INCOV129	INCOV129-T3	Home (mobile phlebotomy)	1	Male	27	NOT Hispanic or Latino	White	No	No	No	No	No	Never	No	No	No	No	No	No	No	No
INCOV130	INCOV130-T1	ICU	4	Male	44	NOT Hispanic or Latino	White	Yes	No	No	No	Yes	Former	No	Yes	No	No	No	No	No	No
INCOV130	INCOV130-T2	Hospital	3	Male	44	NOT Hispanic or Latino	White	Yes	No	No	No	Yes	Former	No	Yes	No	No	No	No	No	No
INCOV131	INCOV131-T1	Home (mobile phlebotomy)	1 or 2	Female	55	NOT Hispanic or Latino	White	No	No	No	Yes	No	Former	No	No	No	No	No	No	No	No
INCOV131	INCOV131-T2	Home (mobile phlebotomy)	1 or 2	Female	55	NOT Hispanic or Latino	White	No	No	No	Yes	No	Former	No	No	No	No	No	No	No	No
INCOV131	INCOV131-T3	Home (mobile phlebotomy)	<=2	Female	55	NOT Hispanic or Latino	White	No	No	No	Yes	No	Former	No	No	No	No	No	No	No	No
INCOV132	INCOV132-T1	Home (mobile phlebotomy)	1 or 2	Female	37	NOT Hispanic or Latino	Black or African American	No	No	No	No	No	Never	No	No	No	No	No	No	No	No
INCOV132	INCOV132-T2	Home (mobile phlebotomy)	1	Female	37	NOT Hispanic or Latino	Black or African American	No	No	No	No	No	Never	No	No	No	No	No	No	No	No
INCOV132	INCOV132-T3	Home (mobile phlebotomy)	<=2	Female	37	NOT Hispanic or Latino	Black or African American	No	No	No	No	No	Never	No	No	No	No	No	No	No	No
INCOV133	INCOV133-T1	Hospital	4	Female	63	NOT Hispanic or Latino	Black or African American	Yes	No	No	No	Yes	Former	No	No	No	No	No	No	No	No
INCOV133	INCOV133-T2	Hospital	4	Female	63	NOT Hispanic or Latino	Black or African American	Yes	No	No	No	Yes	Former	No	No	No	No	No	No	No	No
INCOV134	INCOV134-T1	Home (mobile phlebotomy)	1 or 2	Female	28	NOT Hispanic or Latino	Black or African American	No	No	No	No	No	Never	No	No	No	No	No	No	No	No
INCOV134	INCOV134-T2	Home (mobile phlebotomy)	1	Female	28	NOT Hispanic or Latino	Black or African American	No	No	No	No	No	Never	No	No	No	No	No	No	No	No
INCOV134	INCOV134-T3	Home (mobile phlebotomy)	<=2	Female	28	NOT Hispanic or Latino	Black or African American	No	No	No	No	No	Never	No	No	No	No	No	No	No	No
INCOV135	INCOV135-T1	Home (mobile phlebotomy)	1 or 2	Female	50	NOT Hispanic or Latino	White	No	No	No	No	No	Never	No	No	No	No	No	No	No	No
INCOV135	INCOV135-T2	Home (mobile phlebotomy)	1 or 2	Female	50	NOT Hispanic or Latino	White	No	No	No	No	No	Never	No	No	No	No	No	No	No	No
INCOV135	INCOV135-T3	Home (mobile phlebotomy)	<=2	Female	50	NOT Hispanic or Latino	White	No	No	No	No	No	Never	No	No	No	No	No	No	No	No
INCOV136	INCOV136-T1	Hospital	4	Female	42	Hispanic or Latino	Unknown / Not Reported	No	No	No	No	No	Never	No	No	No	No	T2DM	No	No	No
INCOV136	INCOV136-T2	Hospital	3	Female	42	Hispanic or Latino	Unknown / Not Reported	No	No	No	No	No	Never	No	No	No	No	T2DM	No	No	No
INCOV137	INCOV137-T1	ICU	5	Male	53	NOT Hispanic or Latino	Black or African American	No	No	No	No	Yes	Former	No	No	No	No	T2DM	No	No	No
INCOV137	INCOV137-T2	ICU	3	Male	53	NOT Hispanic or Latino	Black or African American	No	No	No	No	Yes	Former	No	No	No	No	T2DM	No	No	No
INCOV137	INCOV137-T3	Hospital	3	Male	53	NOT Hispanic or Latino	Black or African American	No	No	No	No	Yes	Former	No	No	No	No	T2DM	No	No	No
INCOV138	INCOV138-T1	Hospital	4	Male	52	NOT Hispanic or Latino	Unknown / Not Reported	No	No	Yes	No	No	Current	No	No	No	No	No	No	No	No
INCOV139	INCOV139-T1	Hospital	4	Male	66	NOT Hispanic or Latino	Black or African American	No	No	Yes	Yes	Yes	Former	No	No	Yes	No	No	No	No	No
INCOV139	INCOV139-T2	Hospital	4	Male	66	NOT Hispanic or Latino	Black or African American	No	No	Yes	Yes	Yes	Former	No	No	Yes	No	No	No	No	No
INCOV139	INCOV139-T3	Hospital	3	Male	66	NOT Hispanic or Latino	Black or African American	No	No	Yes	Yes	Yes	Former	No	No	Yes	No	No	No	No	No
INCOV140	INCOV140-T1	Home (mobile phlebotomy)	1	Male	54	Hispanic or Latino	Unknown / Not Reported	No	No	No	No	No	Never	No	No	No	No	No	No	No	No
INCOV141	INCOV141-T1	Home (mobile phlebotomy)	1	Male	31	NOT Hispanic or Latino	White	No	No	No	No	Yes	Never	No	No	No	No	No	No	No	No
INCOV141	INCOV141-T2	Home (mobile phlebotomy)	1	Male	31	NOT Hispanic or Latino	White	No	No	No	No	Yes	Never	No	No	No	No	No	No	No	No
INCOV141	INCOV141-T3	Home (mobile phlebotomy)	0	Male	31	NOT Hispanic or Latino	White	No	No	No	No	Yes	Never	No	No	No	No	No	No	No	No
INCOV142	INCOV142-T1	ICU	5	Male	64	NOT Hispanic or Latino	Asian	No	No	No	No	Yes	Former	No	Yes	No	No	No	No	No	No
INCOV142	INCOV142-T2	Hospital	5	Male	64	NOT Hispanic or Latino	Asian	No	No	No	No	Yes	Former	No	Yes	No	No	No	No	No	No
INCOV142	INCOV142-T3	Home (mobile phlebotomy)	<=2	Male	64	NOT Hispanic or Latino	Asian	No	No	No	No	Yes	Former	No	Yes	No	No	No	No	No	No
INCOV143	INCOV143-T1	Home (mobile phlebotomy)	1 or 2	Male	35	NOT Hispanic or Latino	White	No	No	Yes	No	No	Former	No	No	No	No	No	No	No	No
INCOV143	INCOV143-T2	Home (mobile phlebotomy)	1	Male	35	NOT Hispanic or Latino	White	No	No	Yes	No	No	Former	No	No	No	No	No	No	No	No
INCOV143	INCOV143-T3	Home (mobile phlebotomy)	<=2	Male	35	NOT Hispanic or Latino	White	No	No	Yes	No	No	Former	No	No	No	No	No	No	No	No
INCOV144	INCOV144-T1	Home (mobile phlebotomy)	1 or 2	Female	67	NOT Hispanic or Latino	White	No	No	No	Yes	No	Never	No	No	No	No	No	No	No	No
INCOV144	INCOV144-T2	Home (mobile phlebotomy)	1	Female	67	NOT Hispanic or Latino	White	No	No	No	Yes	No	Never	No	No	No	No	No	No	No	No
INCOV144	INCOV144-T3	Home (mobile phlebotomy)	<=2	Female	67	NOT Hispanic or Latino	White	No	No	No	Yes	No	Never	No	No	No	No	No	No	No	No
INCOV145	INCOV145-T1	Hospital	4	Male	55	NOT Hispanic or Latino	White	No	No	No	No	Yes	Former	Yes	No	No	No	T2DM	No	Yes	Yes
INCOV145	INCOV145-T2	Hospital	4	Male	55	NOT Hispanic or Latino	White	No	No	No	No	Yes	Former	Yes	No	No	No	T2DM	No	Yes	Yes
INCOV145	INCOV145-T3	Hospital	3	Male	55	NOT Hispanic or Latino	White	No	No	No	No	Yes	Former	Yes	No	No	No	T2DM	No	Yes	Yes
INCOV147	INCOV147-T1	ICU	6	Female	62	NOT Hispanic or Latino	White	No	No	No	No	Yes	Unknown	No	No	No	No	T2DM	No	No	No
INCOV147	INCOV147-T2	Clinic	2	Female	62	NOT Hispanic or Latino	White	No	No	No	No	Yes	Unknown	No	No	No	No	T2DM	No	No	No
INCOV147	INCOV147-T3	Hospital	4	Female	62	NOT Hispanic or Latino	White	No	No	No	No	Yes	Unknown	No	No	No	No	T2DM	No	No	No
INCOV148	INCOV148-T1	Home (mobile phlebotomy)	1	Male	41	NOT Hispanic or Latino	White	No	No	No	No	No	Former	No	No	No	No	No	No	No	No
INCOV148	INCOV148-T2	Home (mobile phlebotomy)	1 or 2	Male	41	NOT Hispanic or Latino	White	No	No	No	No	No	Former	No	No	No	No	No	No	No	No
INCOV148	INCOV148-T3	Home (mobile phlebotomy)	<=2	Male	41	NOT Hispanic or Latino	White	No	No	No	No	No	Former	No	No	No	No	No	No	No	No
INCOV149	INCOV149-T1	ICU	5	Male	68	Unknown / Not Reported	White	No	No	No	No	Yes	Former	No	No	No	Yes	No	No	No	No
INCOV149	INCOV149-T2	Hospital	7	Male	68	Unknown / Not Reported	White	No	No	No	No	Yes	Former	No	No	No	Yes	No	No	No	No
INCOV150	INCOV150-T1	Hospital	5	Male	89	NOT Hispanic or Latino	White	No	No	No	No	Yes	Former	No	Yes	No	Yes	T2DM	No	No	No
INCOV150	INCOV150-T2	Hospital	5	Male	89	NOT Hispanic or Latino	White	No	No	No	No	Yes	Former	No	Yes	No	Yes	T2DM	No	No	No
INCOV151	INCOV151-T1	Home (mobile phlebotomy)	1	Male	55	NOT Hispanic or Latino	Asian	No	No	No	No	No	Never	No	No	No	No	No	No	No	No
INCOV151	INCOV151-T2	Home (mobile phlebotomy)	1 or 2	Male	55	NOT Hispanic or Latino	Asian	No	No	No	No	No	Never	No	No	No	No	No	No	No	No
INCOV151	INCOV151-T3	Home (mobile phlebotomy)	1	Male	55	NOT Hispanic or Latino	Asian	No	No	No	No	No	Never	No	No	No	No	No	No	No	No
INCOV152	INCOV152-T1	Home (mobile phlebotomy)	1	Female	32	NOT Hispanic or Latino	White	No	No	No	No	No	Never	No	No	No	No	No	No	No	No
INCOV152	INCOV152-T2	Home (mobile phlebotomy)	1 or 2	Female	32	NOT Hispanic or Latino	White	No	No	No	No	No	Never	No	No	No	No	No	No	No	No
INCOV152	INCOV152-T3	Home (mobile phlebotomy)	<=2	Female	32	NOT Hispanic or Latino	White	No	No	No	No	No	Never	No	No	No	No	No	No	No	No
INCOV153	INCOV153-T1	Home (mobile phlebotomy)	1 or 2	Female	75	NOT Hispanic or Latino	White	No	No	No	No	Yes	Never	No	No	No	Yes	No	No	No	No
INCOV153	INCOV153-T2	Home (mobile phlebotomy)	1 or 2	Female	75	NOT Hispanic or Latino	White	No	No	No	No	Yes	Never	No	No	No	Yes	No	No	No	No
INCOV153	INCOV153-T3	Home (mobile phlebotomy)	<=2	Female	75	NOT Hispanic or Latino	White	No	No	No	No	Yes	Never	No	No	No	Yes	No	No	No	No
INCOV154	INCOV154-T1	Home (mobile phlebotomy)	1	Male	56	NOT Hispanic or Latino	Black or African American	No	No	No	No	No	Former	No	No	No	No	No	No	No	No
INCOV154	INCOV154-T2	Home (mobile phlebotomy)	1 or 2	Male	56	NOT Hispanic or Latino	Black or African American	No	No	No	No	No	Former	No	No	No	No	No	No	No	No
INCOV154	INCOV154-T3	Home (mobile phlebotomy)	<=2	Male	56	NOT Hispanic or Latino	Black or African American	No	No	No	No	No	Former	No	No	No	No	No	No	No	No
INCOV155	INCOV155-T1	Home (mobile phlebotomy)	1 or 2	Female	49	NOT Hispanic or Latino	White	No	No	No	No	No	Former	No	No	No	No	No	No	No	No
INCOV155	INCOV155-T2	Home (mobile phlebotomy)	1 or 2	Female	49	NOT Hispanic or Latino	White	No	No	No	No	No	Former	No	No	No	No	No	No	No	No
INCOV155	INCOV155-T3	Home (mobile phlebotomy)	<=2	Female	49	NOT Hispanic or Latino	White	No	No	No	No	No	Former	No	No	No	No	No	No	No	No
INCOV156	INCOV156-T1	Hospital	5	Male	34	Hispanic or Latino	Unknown / Not Reported	No	No	No	No	No	Never	No	No	No	No	No	No	No	No
INCOV156	INCOV156-T2	Hospital	3	Male	34	Hispanic or Latino	Unknown / Not Reported	No	No	No	No	No	Never	No	No	No	No	No	No	No	No
INCOV156	INCOV156-T3	Home (mobile phlebotomy)	<=2	Male	34	Hispanic or Latino	Unknown / Not Reported	No	No	No	No	No	Never	No	No	No	No	No	No	No	No
INCOV157	INCOV157-T1	Home (mobile phlebotomy)	1	Male	72	NOT Hispanic or Latino	White	No	No	No	No	Yes	Former	No	No	Yes	No	No	No	No	No
INCOV157	INCOV157-T2	Home (mobile phlebotomy)	1 or 2	Male	72	NOT Hispanic or Latino	White	No	No	No	No	Yes	Former	No	No	Yes	No	No	No	No	No
INCOV157	INCOV157-T3	Home (mobile phlebotomy)	<=2	Male	72	NOT Hispanic or Latino	White	No	No	No	No	Yes	Former	No	No	Yes	No	No	No	No	No
INCOV158	INCOV158-T1	Hospital	6	Female	71	NOT Hispanic or Latino	Asian	No	No	No	No	Yes	Never	No	No	No	No	No	No	No	No
INCOV158	INCOV158-T2	ICU	4	Female	71	NOT Hispanic or Latino	Asian	No	No	No	No	Yes	Never	No	No	No	No	No	No	No	No
INCOV159	INCOV159-T1	Home (mobile phlebotomy)	1 or 2	Female	53	NOT Hispanic or Latino	White	No	No	No	No	No	Unknown	No	No	No	No	No	No	No	No
INCOV159	INCOV159-T2	Home (mobile phlebotomy)	1 or 2	Female	53	NOT Hispanic or Latino	White	No	No	No	No	No	Unknown	No	No	No	No	No	No	No	No
INCOV159	INCOV159-T3	Home (mobile phlebotomy)	<=2	Female	53	NOT Hispanic or Latino	White	No	No	No	No	No	Unknown	No	No	No	No	No	No	No	No
INCOV160	INCOV160-T1	Hospital	3	Female	37	NOT Hispanic or Latino	Black or African American	No	No	No	No	No	Never	No	No	No	No	No	No	No	No
INCOV161	INCOV161-T1	Hospital	5	Male	47	NOT Hispanic or Latino	White	No	No	No	No	Yes	Never	Yes	No	No	No	T2DM	No	Yes	Yes
INCOV161	INCOV161-T2	Hospital	3	Male	47	NOT Hispanic or Latino	White	No	No	No	No	Yes	Never	Yes	No	No	No	T2DM	No	Yes	Yes
INCOV162	INCOV162-T1	Hospital	3	Female	48	Unknown / Not Reported	Native Hawaiian or Other Pacific Islander	No	No	No	No	No	Never	No	No	No	No	No	No	No	No
INCOV162	INCOV162-T2	Home (mobile phlebotomy)	1	Female	48	Unknown / Not Reported	Native Hawaiian or Other Pacific Islander	No	No	No	No	No	Never	No	No	No	No	No	No	No	No
INCOV162	INCOV162-T3	Home (mobile phlebotomy)	<=2	Female	48	Unknown / Not Reported	Native Hawaiian or Other Pacific Islander	No	No	No	No	No	Never	No	No	No	No	No	No	No	No
INCOV163	INCOV163-T1	Hospital	4	Male	47	Hispanic or Latino	Unknown / Not Reported	No	No	No	No	No	Former	No	No	No	No	No	No	No	No
INCOV163	INCOV163-T2	Hospital	3	Male	47	Hispanic or Latino	Unknown / Not Reported	No	No	No	No	No	Former	No	No	No	No	No	No	No	No
INCOV163	INCOV163-T3	Home (mobile phlebotomy)	<=2	Male	47	Hispanic or Latino	Unknown / Not Reported	No	No	No	No	No	Former	No	No	No	No	No	No	No	No
INCOV164	INCOV164-T1	Hospital	3	Male	57	NOT Hispanic or Latino	Unknown / Not Reported	No	No	No	No	No	Unknown	No	No	No	No	No	No	No	No
INCOV164	INCOV164-T2	Hospital	3	Male	57	NOT Hispanic or Latino	Unknown / Not Reported	No	No	No	No	No	Unknown	No	No	No	No	No	No	No	No
INCOV165	INCOV165-T1	Hospital	5	Female	46	Hispanic or Latino	Unknown / Not Reported	No	No	No	No	No	Never	No	No	No	No	No	No	No	No
INCOV165	INCOV165-T2	Hospital	4	Female	46	Hispanic or Latino	Unknown / Not Reported	No	No	No	No	No	Never	No	No	No	No	No	No	No	No
INCOV165	INCOV165-T3	Home (mobile phlebotomy)	<=2	Female	46	Hispanic or Latino	Unknown / Not Reported	No	No	No	No	No	Never	No	No	No	No	No	No	No	No
INCOV166	INCOV166-T1	Hospital	3	Male	46	NOT Hispanic or Latino	Asian	Yes	No	No	No	Yes	Never	No	No	No	Yes	No	No	No	No
INCOV166	INCOV166-T2	Hospital	3	Male	46	NOT Hispanic or Latino	Asian	Yes	No	No	No	Yes	Never	No	No	No	Yes	No	No	No	No
INCOV166	INCOV166-T3	Home (mobile phlebotomy)	<=2	Male	46	NOT Hispanic or Latino	Asian	Yes	No	No	No	Yes	Never	No	No	No	Yes	No	No	No	No
INCOV167	INCOV167-T1	Hospital	4	Male	49	NOT Hispanic or Latino	Unknown / Not Reported	No	No	Yes	No	No	Never	No	No	No	No	No	No	No	No
INCOV167	INCOV167-T2	Hospital	3	Male	49	NOT Hispanic or Latino	Unknown / Not Reported	No	No	Yes	No	No	Never	No	No	No	No	No	No	No	No
INCOV167	INCOV167-T3	Clinic	0	Male	49	NOT Hispanic or Latino	Unknown / Not Reported	No	No	Yes	No	No	Never	No	No	No	No	No	No	No	No
INCOV168	INCOV168-T1	Hospital	3	Female	26	NOT Hispanic or Latino	Asian	No	No	No	No	No	Never	No	No	No	No	No	No	No	No
INCOV168	INCOV168-T2	Home (mobile phlebotomy)	1 or 2	Female	26	NOT Hispanic or Latino	Asian	No	No	No	No	No	Never	No	No	No	No	No	No	No	No
INCOV168	INCOV168-T3	Home (mobile phlebotomy)	<=2	Female	26	NOT Hispanic or Latino	Asian	No	No	No	No	No	Never	No	No	No	No	No	No	No	No
INCOV169	INCOV169-T1	ICU	6	Male	76	Hispanic or Latino	Unknown / Not Reported	Yes	No	No	No	Yes	Never	No	No	No	No	No	No	No	No
INCOV169	INCOV169-T2	ICU	6	Male	76	Hispanic or Latino	Unknown / Not Reported	Yes	No	No	No	Yes	Never	No	No	No	No	No	No	No	No
INCOV170	INCOV170-T1	Hospital	4	Male	89	NOT Hispanic or Latino	White	Yes	No	No	No	Yes	Former	No	Yes	Yes	No	No	No	No	No
INCOV170	INCOV170-T2	Hospital	4	Male	89	NOT Hispanic or Latino	White	Yes	No	No	No	Yes	Former	No	Yes	Yes	No	No	No	No	No
INCOV171	INCOV171-T1	ICU	5	Male	57	NOT Hispanic or Latino	Native Hawaiian or Other Pacific Islander	No	No	No	No	Yes	Never	No	No	No	Yes	T2DM	No	No	No
INCOV171	INCOV171-T2	Hospital	4	Male	57	NOT Hispanic or Latino	Native Hawaiian or Other Pacific Islander	No	No	No	No	Yes	Never	No	No	No	Yes	T2DM	No	No	No
INCOV171	INCOV171-T3	Clinic	0	Male	57	NOT Hispanic or Latino	Native Hawaiian or Other Pacific Islander	No	No	No	No	Yes	Never	No	No	No	Yes	T2DM	No	No	No
INCOV172	INCOV172-T1	Hospital	4	Female	30	NOT Hispanic or Latino	Black or African American	No	No	No	No	No	Never	No	No	No	No	No	No	No	No
INCOV172	INCOV172-T2	Home (mobile phlebotomy)	1	Female	30	NOT Hispanic or Latino	Black or African American	No	No	No	No	No	Never	No	No	No	No	No	No	No	No
INCOV172	INCOV172-T3	Home (mobile phlebotomy)	<=2	Female	30	NOT Hispanic or Latino	Black or African American	No	No	No	No	No	Never	No	No	No	No	No	No	No	No
INCOV173	INCOV173-T1	ICU	7	Female	57	Hispanic or Latino	Unknown / Not Reported	No	No	No	No	No	Never	No	No	No	No	No	No	No	No
INCOV173	INCOV173-T2	ICU	4	Female	57	Hispanic or Latino	Unknown / Not Reported	No	No	No	No	No	Never	No	No	No	No	No	No	No	No
INCOV174	INCOV174-T1	Hospital	4	Male	89	NOT Hispanic or Latino	Unknown / Not Reported	No	No	No	No	No	Former	No	No	No	No	No	No	No	No
INCOV174	INCOV174-T2	Hospital	4	Male	89	NOT Hispanic or Latino	Unknown / Not Reported	No	No	No	No	No	Former	No	No	No	No	No	No	No	No
INCOV175	INCOV175-T1	Hospital	5	Male	63	NOT Hispanic or Latino	Asian	No	No	No	No	Yes	Former	Yes	Yes	No	No	T2DM	No	No	No
INCOV175	INCOV175-T2	Hospital	4	Male	63	NOT Hispanic or Latino	Asian	No	No	No	No	Yes	Former	Yes	Yes	No	No	T2DM	No	No	No
INCOV176	INCOV176-T1	Hospital	3	Female	78	NOT Hispanic or Latino	Asian	No	No	No	No	Yes	Never	No	No	No	No	T2DM	No	No	No
INCOV176	INCOV176-T2	Hospital	3	Female	78	NOT Hispanic or Latino	Asian	No	No	No	No	Yes	Never	No	No	No	No	T2DM	No	No	No
INCOV177	INCOV177-T1	ICU	5	Female	55	NOT Hispanic or Latino	Asian	No	No	Yes	No	Yes	Never	No	No	Yes	No	No	No	Yes	No
INCOV177	INCOV177-T2	ICU	7	Female	55	NOT Hispanic or Latino	Asian	No	No	Yes	No	Yes	Never	No	No	Yes	No	No	No	Yes	No
INCOV177	INCOV177-T3	Home (mobile phlebotomy)	2	Female	55	NOT Hispanic or Latino	Asian	No	No	Yes	No	Yes	Never	No	No	Yes	No	No	No	Yes	No
INCOV178	INCOV178-T1	Hospital	4	Male	73	Hispanic or Latino	Unknown / Not Reported	No	No	No	No	No	Never	No	No	No	No	No	No	No	No
INCOV178	INCOV178-T2	Home (mobile phlebotomy)	1 or 2	Male	73	Hispanic or Latino	Unknown / Not Reported	No	No	No	No	No	Never	No	No	No	No	No	No	No	No
INCOV178	INCOV178-T3	Home (mobile phlebotomy)	<=2	Male	73	Hispanic or Latino	Unknown / Not Reported	No	No	No	No	No	Never	No	No	No	No	No	No	No	No
INCOV179	INCOV179-T1	Hospital	4	Male	76	NOT Hispanic or Latino	White	No	No	No	No	Yes	Never	No	Yes	No	Yes	T2DM	No	No	No
INCOV179	INCOV179-T2	Hospital	3	Male	76	NOT Hispanic or Latino	White	No	No	No	No	Yes	Never	No	Yes	No	Yes	T2DM	No	No	No
INCOV179	INCOV179-T3	Clinic	<=2	Male	76	NOT Hispanic or Latino	White	No	No	No	No	Yes	Never	No	Yes	No	Yes	T2DM	No	No	No
INCOV180	INCOV180-T1	Hospital	3	Male	54	NOT Hispanic or Latino	Asian	No	No	No	No	No	Never	No	No	No	No	No	No	No	No
INCOV180	INCOV180-T2	Home (mobile phlebotomy)	1 or 2	Male	54	NOT Hispanic or Latino	Asian	No	No	No	No	No	Never	No	No	No	No	No	No	No	No
INCOV180	INCOV180-T3	Home (mobile phlebotomy)	<=2	Male	54	NOT Hispanic or Latino	Asian	No	No	No	No	No	Never	No	No	No	No	No	No	No	No
INCOV181	INCOV181-T1	Hospital	3	Male	77	NOT Hispanic or Latino	White	No	No	No	No	No	Never	Yes	No	No	No	T2DM	No	No	No
INCOV181	INCOV181-T2	Hospital	4	Male	77	NOT Hispanic or Latino	White	No	No	No	No	No	Never	Yes	No	No	No	T2DM	No	No	No
INCOV182	INCOV182-T1	Home (mobile phlebotomy)	1 or 2	Female	37	NOT Hispanic or Latino	White	No	No	Yes	No	No	Never	No	No	No	No	No	No	No	No
INCOV182	INCOV182-T2	Home (mobile phlebotomy)	1 or 2	Female	37	NOT Hispanic or Latino	White	No	No	Yes	No	No	Never	No	No	No	No	No	No	No	No
INCOV182	INCOV182-T3	Home (mobile phlebotomy)	<=2	Female	37	NOT Hispanic or Latino	White	No	No	Yes	No	No	Never	No	No	No	No	No	No	No	No
INCOV183	INCOV183-T1	Hospital	4	Male	48	NOT Hispanic or Latino	White	No	No	No	No	No	Former	No	No	No	No	No	No	No	No
INCOV184	INCOV184-T1	Hospital	4	Male	39	NOT Hispanic or Latino	White	No	No	Yes	No	No	Never	No	No	No	No	No	No	No	No
INCOV184	INCOV184-T2	Home (mobile phlebotomy)	1 or 2	Male	39	NOT Hispanic or Latino	White	No	No	Yes	No	No	Never	No	No	No	No	No	No	No	No
INCOV184	INCOV184-T3	Home (mobile phlebotomy)	<=2	Male	39	NOT Hispanic or Latino	White	No	No	Yes	No	No	Never	No	No	No	No	No	No	No	No
INCOV185	INCOV185-T1	ICU	5	Male	48	Hispanic or Latino	Unknown / Not Reported	No	No	No	No	Yes	Unknown	No	No	No	No	No	No	No	No
INCOV185	INCOV185-T2	Hospital	4	Male	48	Hispanic or Latino	Unknown / Not Reported	No	No	No	No	Yes	Unknown	No	No	No	No	No	No	No	No
INCOV186	INCOV186-T1	Hospital	4	Male	63	NOT Hispanic or Latino	Asian	No	No	No	No	No	Never	No	No	No	No	No	No	No	No
INCOV186	INCOV186-T2	Hospital	3	Male	63	NOT Hispanic or Latino	Asian	No	No	No	No	No	Never	No	No	No	No	No	No	No	No
INCOV187	INCOV187-T1	Hospital	4	Female	34	Hispanic or Latino	Unknown / Not Reported	No	No	No	No	No	Never	No	No	No	No	No	No	No	No
INCOV187	INCOV187-T2	Hospital	3	Female	34	Hispanic or Latino	Unknown / Not Reported	No	No	No	No	No	Never	No	No	No	No	No	No	No	No
INCOV187	INCOV187-T3	Clinic	<=2	Female	34	Hispanic or Latino	Unknown / Not Reported	No	No	No	No	No	Never	No	No	No	No	No	No	No	No
INCOV188	INCOV188-T1	Hospital	5	Male	41	NOT Hispanic or Latino	White	No	No	No	No	Yes	Former	No	No	No	No	No	No	No	No
INCOV188	INCOV188-T2	Hospital	3	Male	41	NOT Hispanic or Latino	White	No	No	No	No	Yes	Former	No	No	No	No	No	No	No	No
INCOV188	INCOV188-T3	Clinic	0	Male	41	NOT Hispanic or Latino	White	No	No	No	No	Yes	Former	No	No	No	No	No	No	No	No
INCOV189	INCOV189-T1	Hospital	6	Male	83	Hispanic or Latino	Unknown / Not Reported	No	No	No	Yes	No	Former	No	No	No	No	T2DM	No	No	No
INCOV189	INCOV189-T2	Hospital	6	Male	83	Hispanic or Latino	Unknown / Not Reported	No	No	No	Yes	No	Former	No	No	No	No	T2DM	No	No	No
INCOV190	INCOV190-T1	Hospital	6	Female	43	NOT Hispanic or Latino	White	Yes	No	No	No	No	Former	No	No	No	Yes	No	No	No	No
INCOV190	INCOV190-T2	ICU	3	Female	43	NOT Hispanic or Latino	White	Yes	No	No	No	No	Former	No	No	No	Yes	No	No	No	No
INCOV190	INCOV190-T3	Clinic	0	Female	43	NOT Hispanic or Latino	White	Yes	No	No	No	No	Former	No	No	No	Yes	No	No	No	No
INCOV191	INCOV191-T1	Hospital	4	Male	69	NOT Hispanic or Latino	White	No	No	No	Yes	No	Current	No	No	Yes	Yes	No	No	No	No
INCOV191	INCOV191-T2	Hospital	4	Male	69	NOT Hispanic or Latino	White	No	No	No	Yes	No	Current	No	No	Yes	Yes	No	No	No	No
INCOV192	INCOV192-T1	Hospital	3	Female	49	NOT Hispanic or Latino	Black or African American	No	No	No	No	No	Never	No	No	No	No	Other	No	No	No
INCOV192	INCOV192-T2	Home (mobile phlebotomy)	1 or 2	Female	49	NOT Hispanic or Latino	Black or African American	No	No	No	No	No	Never	No	No	No	No	Other	No	No	No
INCOV192	INCOV192-T3	Home (mobile phlebotomy)	<=2	Female	49	NOT Hispanic or Latino	Black or African American	No	No	No	No	No	Never	No	No	No	No	Other	No	No	No
INCOV193	INCOV193-T1	Hospital	4	Male	74	NOT Hispanic or Latino	American Indian/Alaska Native	No	No	No	No	No	Current	No	No	No	No	No	No	No	No
INCOV193	INCOV193-T2	Home (mobile phlebotomy)	1 or 2	Male	74	NOT Hispanic or Latino	American Indian/Alaska Native	No	No	No	No	No	Current	No	No	No	No	No	No	No	No
INCOV193	INCOV193-T3	Home (mobile phlebotomy)	<=2	Male	74	NOT Hispanic or Latino	American Indian/Alaska Native	No	No	No	No	No	Current	No	No	No	No	No	No	No	No
INCOV194	INCOV194-T1	Hospital	4	Male	60	Hispanic or Latino	Unknown / Not Reported	No	No	Yes	No	No	Never	No	No	No	No	No	No	No	No
INCOV194	INCOV194-T2	Home (mobile phlebotomy)	1 or 2	Male	60	Hispanic or Latino	Unknown / Not Reported	No	No	Yes	No	No	Never	No	No	No	No	No	No	No	No
INCOV194	INCOV194-T3	Home (mobile phlebotomy)	<=2	Male	60	Hispanic or Latino	Unknown / Not Reported	No	No	Yes	No	No	Never	No	No	No	No	No	No	No	No
INCOV195	INCOV195-T1	ICU	7	Male	70	NOT Hispanic or Latino	Unknown / Not Reported	No	No	No	No	No	Never	No	No	No	No	T2DM	No	No	No
INCOV195	INCOV195-T2	ICU	7	Male	70	NOT Hispanic or Latino	Unknown / Not Reported	No	No	No	No	No	Never	No	No	No	No	T2DM	No	No	No
INCOV196	INCOV196-T1	ICU	7	Female	54	Hispanic or Latino	Unknown / Not Reported	No	No	No	No	No	Never	No	No	No	No	T2DM	No	No	No
INCOV196	INCOV196-T2	Hospital	6	Female	54	Hispanic or Latino	Unknown / Not Reported	No	No	No	No	No	Never	No	No	No	No	T2DM	No	No	No
INCOV197	INCOV197-T1	ICU	7	Male	66	NOT Hispanic or Latino	White	No	No	No	No	Yes	Current	No	No	No	No	T2DM	No	No	No
INCOV197	INCOV197-T2	ICU	6	Male	66	NOT Hispanic or Latino	White	No	No	No	No	Yes	Current	No	No	No	No	T2DM	No	No	No
INCOV198	INCOV198-T1	Hospital	6	Female	40	NOT Hispanic or Latino	Unknown / Not Reported	No	No	Yes	No	No	Never	No	No	No	No	T2DM	No	No	No
INCOV198	INCOV198-T2	ICU	6	Female	40	NOT Hispanic or Latino	Unknown / Not Reported	No	No	Yes	No	No	Never	No	No	No	No	T2DM	No	No	No
INCOV198	INCOV198-T3	Clinic	<=2	Female	40	NOT Hispanic or Latino	Unknown / Not Reported	No	No	Yes	No	No	Never	No	No	No	No	T2DM	No	No	No
INCOV199	INCOV199-T1	ICU	7	Male	57	NOT Hispanic or Latino	Asian	No	No	No	No	No	Never	No	No	No	No	No	No	No	No
INCOV199	INCOV199-T2	ICU	6	Male	57	NOT Hispanic or Latino	Asian	No	No	No	No	No	Never	No	No	No	No	No	No	No	No
INCOV200	INCOV200-T1	ICU	7	Male	51	Unknown / Not Reported	White	No	No	No	No	Yes	Never	No	No	No	No	T2DM	No	No	No
INCOV200	INCOV200-T2	ICU	7	Male	51	Unknown / Not Reported	White	No	No	No	No	Yes	Never	No	No	No	No	T2DM	No	No	No
INCOV201	INCOV201-T1	ICU	7	Female	50	NOT Hispanic or Latino	Unknown / Not Reported	No	No	No	No	No	Former	No	No	No	No	T2DM	No	No	No
INCOV201	INCOV201-T2	ICU	6	Female	50	NOT Hispanic or Latino	Unknown / Not Reported	No	No	No	No	No	Former	No	No	No	No	T2DM	No	No	No
INCOV201	INCOV201-T3	Hospital	3	Female	50	NOT Hispanic or Latino	Unknown / Not Reported	No	No	No	No	No	Former	No	No	No	No	T2DM	No	No	No
INCOV202	INCOV202-T1	ICU	6	Female	60	NOT Hispanic or Latino	White	No	No	Unknown	Unknown	Yes	Current	Yes	Unknown	Unknown	Unknown	T2DM	Unknown	No	No
INCOV202	INCOV202-T2	Hospital	4	Female	60	NOT Hispanic or Latino	White	No	No	Unknown	Unknown	Yes	Current	Yes	Unknown	Unknown	Unknown	T2DM	Unknown	No	No
INCOV203	INCOV203-T1	ICU	7	Male	87	NOT Hispanic or Latino	Asian	No	No	Yes	No	Yes	Never	No	No	No	No	No	No	No	No
INCOV203	INCOV203-T2	ICU	7	Male	87	NOT Hispanic or Latino	Asian	No	No	Yes	No	Yes	Never	No	No	No	No	No	No	No	No
INCOV204	INCOV204-T1	ICU	5	Female	45	NOT Hispanic or Latino	White	No	No	No	No	No	Never	No	No	No	No	No	Unknown	No	No
INCOV205	INCOV205-T1	Hospital	4	Male	63	NOT Hispanic or Latino	Black or African American	No	No	No	No	Yes	Former	Yes	Yes	No	Yes	T2DM	No	Yes	Yes
INCOV205	INCOV205-T2	ICU	7	Male	63	NOT Hispanic or Latino	Black or African American	No	No	No	No	Yes	Former	Yes	Yes	No	Yes	T2DM	No	Yes	Yes
INCOV206	INCOV206-T1	ICU	7	Male	67	Hispanic or Latino	Unknown / Not Reported	No	No	No	No	No	Unknown	No	No	No	No	No	No	No	No
INCOV206	INCOV206-T2	ICU	7	Male	67	Hispanic or Latino	Unknown / Not Reported	No	No	No	No	No	Unknown	No	No	No	No	No	No	No	No
INCOV206	INCOV206-T3	ICU	7	Male	67	Hispanic or Latino	Unknown / Not Reported	No	No	No	No	No	Unknown	No	No	No	No	No	No	No	No
INCOV207	INCOV207-T1	ICU	4	Male	45	NOT Hispanic or Latino	Black or African American	No	Yes	No	No	Yes	Never	Yes	No	No	No	T2DM	No	No	No
INCOV207	INCOV207-T2	Hospital	0	Male	45	NOT Hispanic or Latino	Black or African American	No	Yes	No	No	Yes	Never	Yes	No	No	No	T2DM	No	No	No
INCOV208	INCOV208-T1	Clinic	1 or 2	Female	33	NOT Hispanic or Latino	White	No	No	Yes	No	No	Never	No	No	No	No	No	No	No	No
INCOV208	INCOV208-T2	Clinic	1 or 2	Female	33	NOT Hispanic or Latino	White	No	No	Yes	No	No	Never	No	No	No	No	No	No	No	No
INCOV209	INCOV209-T1	ICU	6	Female	35	Hispanic or Latino	Unknown / Not Reported	No	No	Yes	No	Yes	Former	Yes	No	No	No	No	Unknown	No	No
INCOV209	INCOV209-T2	ICU	7	Female	35	Hispanic or Latino	Unknown / Not Reported	No	No	Yes	No	Yes	Former	Yes	No	No	No	No	Unknown	No	No
INCOV210	INCOV210-T1	ICU	4	Female	43	NOT Hispanic or Latino	Black or African American	No	Yes	Yes	No	Yes	Never	No	No	No	No	No	No	No	No
INCOV210	INCOV210-T2	Clinic	1 or 2	Female	43	NOT Hispanic or Latino	Black or African American	No	Yes	Yes	No	Yes	Never	No	No	No	No	No	No	No	No
INCOV212	INCOV212-T1	Hospital	3	Female	42	Hispanic or Latino	Unknown / Not Reported	No	No	No	No	No	Never	Yes	No	No	No	No	No	Yes	Yes
INCOV212	INCOV212-T2	Clinic	1 or 2	Female	42	Hispanic or Latino	Unknown / Not Reported	No	No	No	No	No	Never	Yes	No	No	No	No	No	Yes	Yes
INCOV213	INCOV213-T1	ICU	5	Male	42	Hispanic or Latino	Unknown / Not Reported	No	No	No	No	Yes	Never	No	No	No	No	T2DM	No	No	No
INCOV213	INCOV213-T2	ICU	5	Male	42	Hispanic or Latino	Unknown / Not Reported	No	No	No	No	Yes	Never	No	No	No	No	T2DM	No	No	No
INCOV214	INCOV214-T1	ICU	7	Male	64	NOT Hispanic or Latino	Black or African American	No	No	No	No	No	Former	No	No	No	No	Other	No	No	No

## Sheet: S1.2
sample	group	Age	Sex	Severity_Scaled_RespInf	DayOfFever
BRH1562565	Healthy		M	0
BRH1562570	Healthy		M	0
BRH1562573	Healthy		M	0
BRH1562575	Healthy		M	0
BRH1562576	Healthy		M	0
BRH1562577	Healthy		F	0
BRH1562578	Healthy		M	0
BRH1562579	Healthy		M	0
BRH1562580	Healthy		M	0
BRH1562581	Healthy		F	0
BRH1562582	Healthy		F	0
BRH1562584	Healthy		M	0
BRH1562585	Healthy		F	0
BRH1562587	Healthy		F	0
BRH1562589	Healthy		M	0
BRH1562590	Healthy		F	0
BRH1562593	Healthy		F	0
BRH1562594	Healthy		M	0
ESC001	COVID-19 (No Severe Respiratory Failure)	51	F	3	4
ESC002	COVID-19 (No Severe Respiratory Failure)	36	F	3	1
ESC004	COVID-19 (No Severe Respiratory Failure)	43	M	3	4
ESC005	COVID-19 (No Severe Respiratory Failure)	71	F	3	4
ESC006	COVID-19 (No Severe Respiratory Failure)	64	M	3	3
ESC007	COVID-19 (No Severe Respiratory Failure)	61	F	3	2
ESC008	COVID-19 (No Severe Respiratory Failure)	52	M	3	9
ESC009	COVID-19 (No Severe Respiratory Failure)	51	M	3	5
ESC010	COVID-19 (Severe Respiratory Failure)	67	M	5	7
ESC011	COVID-19 (Fatal)	69	M	6	6
ESC012	COVID-19 (Fatal)	83	M	6	6
ESC013	COVID-19 (No Severe Respiratory Failure)	62	M	3	4
ESC014-B	COVID-19 (Fatal)	68	M	6	4
ESC015	COVID-19 (No Severe Respiratory Failure)	70	M	3	6
ESC016	COVID-19 (No Severe Respiratory Failure)	69	F	3	1
ESC044	COVID-19 (Severe Respiratory Failure)	62	M	5	6
ESC046	COVID-19 (No Severe Respiratory Failure)	52	M	3	2
ESC047	COVID-19 (No Severe Respiratory Failure)	50	M	3	10
ESC048	COVID-19 (No Severe Respiratory Failure)	65	F	3	7
ESC049	COVID-19 (No Severe Respiratory Failure)	61	M	3	10
ESC050	COVID-19 (No Severe Respiratory Failure)	48	F	3	7
ESC051	COVID-19 (No Severe Respiratory Failure)	55	M	3	0
ESC052	COVID-19 (No Severe Respiratory Failure)	52	M	3	5
ESC053	COVID-19 (Severe Respiratory Failure)	56	M	5	5
ESC054	COVID-19 (Severe Respiratory Failure)	79	M	5	2
ESC055	COVID-19 (Severe Respiratory Failure)	78	M	5	5
ESC056	COVID-19 (No Severe Respiratory Failure)	59	F	3	5
ESC057	COVID-19 (No Severe Respiratory Failure)	35	M	3	6
ESC058	COVID-19 (No Severe Respiratory Failure)	40	M	3	8
ESC059	COVID-19 (No Severe Respiratory Failure)	78	M	3	2
ESC060	COVID-19 (Fatal)	52	M	6	7
ESC061	COVID-19 (No Severe Respiratory Failure)	54	M	3	3
ESC062	COVID-19 (Fatal)	74	M	6	6
ESC063	COVID-19 (No Severe Respiratory Failure)	73	M	3	10
ESC064	COVID-19 (No Severe Respiratory Failure)	50	F	3	4
ESC065	COVID-19 (No Severe Respiratory Failure)	64	M	3	9
ESC067	COVID-19 (No Severe Respiratory Failure)	31	F	3	5
ESC068	COVID-19 (No Severe Respiratory Failure)	53	M	3	8
ESC069	COVID-19 (No Severe Respiratory Failure)	88	M	3	6
ESC070	COVID-19 (No Severe Respiratory Failure)	43	M	3	6
ESC071	COVID-19 (No Severe Respiratory Failure)	40	M	3	8
ESC072	COVID-19 (No Severe Respiratory Failure)	66	M	3	5
ESC074	COVID-19 (Severe Respiratory Failure)	84	M	5	2
ESC077	COVID-19 (No Severe Respiratory Failure)	60	F	3	10
ESC078	COVID-19 (Severe Respiratory Failure)	63	M	5	9
ESC079	COVID-19 (Severe Respiratory Failure)	69	F	5	5
ESC080	COVID-19 (Severe Respiratory Failure)	46	M	5	13
ESC104	COVID-19 (Severe Respiratory Failure)	68	M	5	9
ESC105	COVID-19 (Fatal)	68	M	6	6
ESC106	COVID-19 (No Severe Respiratory Failure)	49	M	3	0
ESC108	COVID-19 (No Severe Respiratory Failure)	59	F	3	9
ESC109	COVID-19 (No Severe Respiratory Failure)	55	F	3	2
ESC110	COVID-19 (Severe Respiratory Failure)	78	F	5	15
ESC111	COVID-19 (No Severe Respiratory Failure)	32	F	3
ESC117	COVID-19 (No Severe Respiratory Failure)		M	3
ESC118	COVID-19 (No Severe Respiratory Failure)	62	F	3
ESC119	COVID-19 (Severe Respiratory Failure)	87	F	5
ESC120	COVID-19 (Severe Respiratory Failure)	76	F	5
ESC144	COVID-19 (Severe Respiratory Failure)	72	M	5
ESC149	COVID-19 (Severe Respiratory Failure)	90	F	5
ESC171	COVID-19 (Severe Respiratory Failure)	67	M	5
ESC172	COVID-19 (Severe Respiratory Failure)	71	M	5
HMN72910	Healthy		M	0
HMN72911	Healthy		M	0
HMN72912	Healthy		M	0
HMN72913	Healthy		M	0
HMN72914	Healthy		M	0
HMN72915	Healthy		M	0

## Sheet: S1.3
sample	individual	group	Age	Sex	Severity_Scaled_RespInf	Patient_Timecourse	DayOfFever
SRR5680252	patient1.acute	Severe Chikungunya			3	1-2 Days	1.5
SRR5680253	patient1.acute	Severe Chikungunya			3	1-2 Days	1.5
SRR5680254	patient1.conv	Convalescent Severe Chikungunya (15-17 Days)			1	15-17 Days	16
SRR5680255	patient1.conv	Convalescent Severe Chikungunya (15-17 Days)			1	15-17 Days	16
SRR5680256	patient2.acute	Severe Chikungunya			3	1-2 Days	1.5
SRR5680257	patient2.acute	Severe Chikungunya			3	1-2 Days	1.5
SRR5680258	patient2.conv	Convalescent Severe Chikungunya (15-17 Days)			1	15-17 Days	16
SRR5680259	patient2.conv	Convalescent Severe Chikungunya (15-17 Days)			1	15-17 Days	16
SRR5680260	patient3.acute	Severe Chikungunya			3	1-2 Days	1.5
SRR5680261	patient3.acute	Severe Chikungunya			3	1-2 Days	1.5
SRR5680262	patient3.conv	Convalescent Severe Chikungunya (15-17 Days)			1	15-17 Days	16
SRR5680263	patient3.conv	Convalescent Severe Chikungunya (15-17 Days)			1	15-17 Days	16
SRR5680264	patient4.acute	Non-Severe Chikungunya			3	1-2 Days	1.5
SRR5680265	patient4.acute	Non-Severe Chikungunya			3	1-2 Days	1.5
SRR5680266	patient4.conv	Convalescent Non-Severe Chikungunya (15-17 Days)			1	15-17 Days	16
SRR5680267	patient4.conv	Convalescent Non-Severe Chikungunya (15-17 Days)			1	15-17 Days	16
SRR5680268	patient5.acute	Non-Severe Chikungunya			3	1-2 Days	1.5
SRR5680269	patient5.acute	Non-Severe Chikungunya			3	1-2 Days	1.5
SRR5680270	patient5.conv	Convalescent Non-Severe Chikungunya (15-17 Days)			1	15-17 Days	16
SRR5680271	patient5.conv	Convalescent Non-Severe Chikungunya (15-17 Days)			1	15-17 Days	16
SRR5680272	patient6.acute	Non-Severe Chikungunya			3	1-2 Days	1.5
SRR5680273	patient6.acute	Non-Severe Chikungunya			3	1-2 Days	1.5
SRR5680274	patient6.conv	Convalescent Non-Severe Chikungunya (15-17 Days)			1	15-17 Days	16
SRR5680275	patient6.conv	Convalescent Non-Severe Chikungunya (15-17 Days)			1	15-17 Days	16
SRR5680276	patient7.acute	Severe Chikungunya			3	1-2 Days	1.5
SRR5680277	patient7.acute	Severe Chikungunya			3	1-2 Days	1.5
SRR5680278	patient7.conv	Convalescent Severe Chikungunya (15-17 Days)			1	15-17 Days	16
SRR5680279	patient7.conv	Convalescent Severe Chikungunya (15-17 Days)			1	15-17 Days	16
SRR5680280	patient8.acute	Severe Chikungunya			3	1-2 Days	1.5
SRR5680281	patient8.acute	Severe Chikungunya			3	1-2 Days	1.5
SRR5680282	patient8.conv	Convalescent Severe Chikungunya (15-17 Days)			1	15-17 Days	16
SRR5680283	patient8.conv	Convalescent Severe Chikungunya (15-17 Days)			1	15-17 Days	16
SRR5680284	patient9.acute	Non-Severe Chikungunya			3	1-2 Days	1.5
SRR5680285	patient9.acute	Non-Severe Chikungunya			3	1-2 Days	1.5
SRR5680286	patient9.conv	Convalescent Non-Severe Chikungunya (15-17 Days)			1	15-17 Days	16
SRR5680287	patient9.conv	Convalescent Non-Severe Chikungunya (15-17 Days)			1	15-17 Days	16
SRR5680288	patient10.acute	Non-Severe Chikungunya			3	1-2 Days	1.5
SRR5680289	patient10.acute	Non-Severe Chikungunya			3	1-2 Days	1.5
SRR5680290	patient10.conv	Convalescent Non-Severe Chikungunya (15-17 Days)			1	15-17 Days	16
SRR5680291	patient10.conv	Convalescent Non-Severe Chikungunya (15-17 Days)			1	15-17 Days	16
SRR5680292	patient11.acute	Non-Severe Chikungunya			3	1-2 Days	1.5
SRR5680293	patient11.acute	Non-Severe Chikungunya			3	1-2 Days	1.5
SRR5680294	patient11.conv	Convalescent Non-Severe Chikungunya (15-17 Days)			1	15-17 Days	16
SRR5680295	patient11.conv	Convalescent Non-Severe Chikungunya (15-17 Days)			1	15-17 Days	16
SRR5680296	patient12.acute	Severe Chikungunya			3	1-2 Days	1.5
SRR5680297	patient12.acute	Severe Chikungunya			3	1-2 Days	1.5
SRR5680298	patient12.conv	Convalescent Severe Chikungunya (15-17 Days)			1	15-17 Days	16
SRR5680299	patient12.conv	Convalescent Severe Chikungunya (15-17 Days)			1	15-17 Days	16
SRR5680300	patient13.acute	Non-Severe Chikungunya			3	1-2 Days	1.5
SRR5680301	patient13.acute	Non-Severe Chikungunya			3	1-2 Days	1.5
SRR5680302	patient13.conv	Convalescent Non-Severe Chikungunya (15-17 Days)			1	15-17 Days	16
SRR5680303	patient13.conv	Convalescent Non-Severe Chikungunya (15-17 Days)			1	15-17 Days	16
SRR5680304	patient14.acute	Severe Chikungunya			3	1-2 Days	1.5
SRR5680305	patient14.acute	Severe Chikungunya			3	1-2 Days	1.5
SRR5680306	patient14.conv	Convalescent Severe Chikungunya (15-17 Days)			1	15-17 Days	16
SRR5680307	patient14.conv	Convalescent Severe Chikungunya (15-17 Days)			1	15-17 Days	16
SRR5680308	patient15.acute	Non-Severe Chikungunya			3	1-2 Days	1.5
SRR5680309	patient15.acute	Non-Severe Chikungunya			3	1-2 Days	1.5
SRR5680310	patient15.conv	Convalescent Non-Severe Chikungunya (15-17 Days)			1	15-17 Days	16
SRR5680311	patient15.conv	Convalescent Non-Severe Chikungunya (15-17 Days)			1	15-17 Days	16
SRR5680312	patient16.acute	Non-Severe Chikungunya			3	1-2 Days	1.5
SRR5680313	patient16.acute	Non-Severe Chikungunya			3	1-2 Days	1.5
SRR5680314	patient16.conv	Convalescent Non-Severe Chikungunya (15-17 Days)			1	15-17 Days	16
SRR5680315	patient16.conv	Convalescent Non-Severe Chikungunya (15-17 Days)			1	15-17 Days	16
SRR5680316	patient17.acute	Severe Chikungunya			3	1-2 Days	1.5
SRR5680317	patient17.acute	Severe Chikungunya			3	1-2 Days	1.5
SRR5680318	patient17.conv	Convalescent Severe Chikungunya (15-17 Days)			1	15-17 Days	16
SRR5680319	patient17.conv	Convalescent Severe Chikungunya (15-17 Days)			1	15-17 Days	16
SRR5680320	patient18.acute	Non-Severe Chikungunya			3	1-2 Days	1.5
SRR5680321	patient18.acute	Non-Severe Chikungunya			3	1-2 Days	1.5
SRR5680322	patient18.conv	Convalescent Non-Severe Chikungunya (15-17 Days)			1	15-17 Days	16
SRR5680323	patient18.conv	Convalescent Non-Severe Chikungunya (15-17 Days)			1	15-17 Days	16
SRR5680324	patient19.acute	Severe Chikungunya			3	1-2 Days	1.5
SRR5680325	patient19.acute	Severe Chikungunya			3	1-2 Days	1.5
SRR5680326	patient19.conv	Convalescent Severe Chikungunya (15-17 Days)			1	15-17 Days	16
SRR5680327	patient19.conv	Convalescent Severe Chikungunya (15-17 Days)			1	15-17 Days	16
SRR5680328	patient20.acute	Severe Chikungunya			3	1-2 Days	1.5
SRR5680329	patient20.acute	Severe Chikungunya			3	1-2 Days	1.5
SRR5680330	patient20.conv	Convalescent Severe Chikungunya (15-17 Days)			1	15-17 Days	16
SRR5680331	patient20.conv	Convalescent Severe Chikungunya (15-17 Days)			1	15-17 Days	16
SRR5680332	patient21.acute	Severe Chikungunya			3	1-2 Days	1.5
SRR5680333	patient21.acute	Severe Chikungunya			3	1-2 Days	1.5
SRR5680334	patient21.conv	Convalescent Severe Chikungunya (15-17 Days)			1	15-17 Days	16
SRR5680335	patient21.conv	Convalescent Severe Chikungunya (15-17 Days)			1	15-17 Days	16
SRR5680336	patient22.acute	Non-Severe Chikungunya			3	1-2 Days	1.5
SRR5680337	patient22.acute	Non-Severe Chikungunya			3	1-2 Days	1.5
SRR5680338	patient22.conv	Convalescent Non-Severe Chikungunya (15-17 Days)			1	15-17 Days	16
SRR5680339	patient22.conv	Convalescent Non-Severe Chikungunya (15-17 Days)			1	15-17 Days	16
SRR5680340	patient23.acute	Severe Chikungunya			3	1-2 Days	1.5
SRR5680341	patient23.acute	Severe Chikungunya			3	1-2 Days	1.5
SRR5680342	patient23.conv	Convalescent Severe Chikungunya (15-17 Days)			1	15-17 Days	16
SRR5680343	patient23.conv	Convalescent Severe Chikungunya (15-17 Days)			1	15-17 Days	16
SRR5680344	patient24.acute	Non-Severe Chikungunya			3	1-2 Days	1.5
SRR5680345	patient24.acute	Non-Severe Chikungunya			3	1-2 Days	1.5
SRR5680346	patient24.conv	Convalescent Non-Severe Chikungunya (15-17 Days)			1	15-17 Days	16
SRR5680347	patient24.conv	Convalescent Non-Severe Chikungunya (15-17 Days)			1	15-17 Days	16
SRR5680348	patient25.acute	Severe Chikungunya			3	1-2 Days	1.5
SRR5680349	patient25.acute	Severe Chikungunya			3	1-2 Days	1.5
SRR5680350	patient25.conv	Convalescent Severe Chikungunya (15-17 Days)			1	15-17 Days	16
SRR5680351	patient25.conv	Convalescent Severe Chikungunya (15-17 Days)			1	15-17 Days	16
SRR5680352	patient26.acute	Severe Chikungunya			3	1-2 Days	1.5
SRR5680353	patient26.acute	Severe Chikungunya			3	1-2 Days	1.5
SRR5680354	patient26.conv	Convalescent Severe Chikungunya (15-17 Days)			1	15-17 Days	16
SRR5680355	patient26.conv	Convalescent Severe Chikungunya (15-17 Days)			1	15-17 Days	16
SRR5680356	patient27.acute	Non-Severe Chikungunya			3	1-2 Days	1.5
SRR5680357	patient27.acute	Non-Severe Chikungunya			3	1-2 Days	1.5
SRR5680358	patient27.conv	Convalescent Non-Severe Chikungunya (15-17 Days)			1	15-17 Days	16
SRR5680359	patient27.conv	Convalescent Non-Severe Chikungunya (15-17 Days)			1	15-17 Days	16
SRR5680360	patient28.acute	Severe Chikungunya			3	1-2 Days	1.5
SRR5680361	patient28.acute	Severe Chikungunya			3	1-2 Days	1.5
SRR5680362	patient28.conv	Convalescent Severe Chikungunya (15-17 Days)			1	15-17 Days	16
SRR5680363	patient28.conv	Convalescent Severe Chikungunya (15-17 Days)			1	15-17 Days	16
SRR5680364	patient29.acute	Severe Chikungunya			3	1-2 Days	1.5
SRR5680365	patient29.acute	Severe Chikungunya			3	1-2 Days	1.5
SRR5680366	patient29.conv	Convalescent Severe Chikungunya (15-17 Days)			1	15-17 Days	16
SRR5680367	patient29.conv	Convalescent Severe Chikungunya (15-17 Days)			1	15-17 Days	16
SRR5680368	patient30.acute	Non-Severe Chikungunya			3	1-2 Days	1.5
SRR5680369	patient30.acute	Non-Severe Chikungunya			3	1-2 Days	1.5
SRR5680370	patient30.conv	Convalescent Non-Severe Chikungunya (15-17 Days)			1	15-17 Days	16
SRR5680371	patient30.conv	Convalescent Non-Severe Chikungunya (15-17 Days)			1	15-17 Days	16
SRR5680372	patient31.acute	Severe Chikungunya			3	1-2 Days	1.5
SRR5680373	patient31.acute	Severe Chikungunya			3	1-2 Days	1.5
SRR5680374	patient31.conv	Convalescent Severe Chikungunya (15-17 Days)			1	15-17 Days	16
SRR5680375	patient31.conv	Convalescent Severe Chikungunya (15-17 Days)			1	15-17 Days	16
SRR5680376	patient32.acute	Severe Chikungunya			3	1-2 Days	1.5
SRR5680377	patient32.acute	Severe Chikungunya			3	1-2 Days	1.5
SRR5680378	patient32.conv	Convalescent Severe Chikungunya (15-17 Days)			1	15-17 Days	16
SRR5680379	patient32.conv	Convalescent Severe Chikungunya (15-17 Days)			1	15-17 Days	16
SRR5680380	patient33.acute	Non-Severe Chikungunya			3	1-2 Days	1.5
SRR5680381	patient33.acute	Non-Severe Chikungunya			3	1-2 Days	1.5
SRR5680382	patient33.conv	Convalescent Non-Severe Chikungunya (15-17 Days)			1	15-17 Days	16
SRR5680383	patient33.conv	Convalescent Non-Severe Chikungunya (15-17 Days)			1	15-17 Days	16
SRR5680384	patient34.acute	Severe Chikungunya			3	1-2 Days	1.5
SRR5680385	patient34.acute	Severe Chikungunya			3	1-2 Days	1.5
SRR5680386	patient34.conv	Convalescent Severe Chikungunya (15-17 Days)			1	15-17 Days	16
SRR5680387	patient34.conv	Convalescent Severe Chikungunya (15-17 Days)			1	15-17 Days	16
SRR5680388	patient35.acute	Non-Severe Chikungunya			3	1-2 Days	1.5
SRR5680389	patient35.acute	Non-Severe Chikungunya			3	1-2 Days	1.5
SRR5680390	patient35.conv	Convalescent Non-Severe Chikungunya (15-17 Days)			1	15-17 Days	16
SRR5680391	patient35.conv	Convalescent Non-Severe Chikungunya (15-17 Days)			1	15-17 Days	16
SRR5680392	patient36.acute	Non-Severe Chikungunya			3	1-2 Days	1.5
SRR5680393	patient36.acute	Non-Severe Chikungunya			3	1-2 Days	1.5
SRR5680394	patient36.conv	Convalescent Non-Severe Chikungunya (15-17 Days)			1	15-17 Days	16
SRR5680395	patient36.conv	Convalescent Non-Severe Chikungunya (15-17 Days)			1	15-17 Days	16
SRR5680396	patient37.acute	Non-Severe Chikungunya			3	1-2 Days	1.5
SRR5680397	patient37.acute	Non-Severe Chikungunya			3	1-2 Days	1.5
SRR5680398	patient37.conv	Convalescent Non-Severe Chikungunya (15-17 Days)			1	15-17 Days	16
SRR5680399	patient37.conv	Convalescent Non-Severe Chikungunya (15-17 Days)			1	15-17 Days	16
SRR5680400	patient38.acute	Severe Chikungunya			3	1-2 Days	1.5
SRR5680401	patient38.acute	Severe Chikungunya			3	1-2 Days	1.5
SRR5680402	patient38.conv	Convalescent Severe Chikungunya (15-17 Days)			1	15-17 Days	16
SRR5680403	patient38.conv	Convalescent Severe Chikungunya (15-17 Days)			1	15-17 Days	16
SRR5680404	patient39.acute	Non-Severe Chikungunya			3	1-2 Days	1.5
SRR5680405	patient39.acute	Non-Severe Chikungunya			3	1-2 Days	1.5
SRR5680406	patient39.conv	Convalescent Non-Severe Chikungunya (15-17 Days)			1	15-17 Days	16
SRR5680407	patient39.conv	Convalescent Non-Severe Chikungunya (15-17 Days)			1	15-17 Days	16
SRR5680408	patient40.acute	Non-Severe Chikungunya			3	1-2 Days	1.5
SRR5680409	patient40.acute	Non-Severe Chikungunya			3	1-2 Days	1.5
SRR5680410	patient40.conv	Convalescent Non-Severe Chikungunya (15-17 Days)			1	15-17 Days	16
SRR5680411	patient40.conv	Convalescent Non-Severe Chikungunya (15-17 Days)			1	15-17 Days	16
SRR5680412	patient41.acute	Non-Severe Chikungunya			3	1-2 Days	1.5
SRR5680413	patient41.acute	Non-Severe Chikungunya			3	1-2 Days	1.5
SRR5680414	patient41.conv	Convalescent Non-Severe Chikungunya (15-17 Days)			1	15-17 Days	16
SRR5680415	patient41.conv	Convalescent Non-Severe Chikungunya (15-17 Days)			1	15-17 Days	16
SRR5680416	patient42.acute	Non-Severe Chikungunya			3	1-2 Days	1.5
SRR5680417	patient42.acute	Non-Severe Chikungunya			3	1-2 Days	1.5
SRR5680418	patient42.conv	Convalescent Non-Severe Chikungunya (15-17 Days)			1	15-17 Days	16
SRR5680419	patient42.conv	Convalescent Non-Severe Chikungunya (15-17 Days)			1	15-17 Days	16
SRR5680420	patient43.acute	Severe Chikungunya			3	1-2 Days	1.5
SRR5680421	patient43.acute	Severe Chikungunya			3	1-2 Days	1.5
SRR5680422	patient43.conv	Convalescent Severe Chikungunya (15-17 Days)			1	15-17 Days	16
SRR5680423	patient43.conv	Convalescent Severe Chikungunya (15-17 Days)			1	15-17 Days	16

## Sheet: S1.4
sample	Subject_ID	group	Age	Sex	Severity_Scaled_RespInf	Days_of_symptoms_Cat
SRR8521476	P20	Chikungunya (0-1 Days)		F	2	D0or1
SRR8521477	P21	Chikungunya (0-1 Days)		M	2	D0or1
SRR8521478	P23	Chikungunya (0-1 Days)		F	2	D0or1
SRR8521479	P2C	Healthy		F	0	Control
SRR8521480	P3	Chikungunya (3-4 Days)		M	2	D3or4
SRR8521481	P32	Chikungunya (0-1 Days)		F	2	D0or1
SRR8521482	P34	Chikungunya (0-1 Days)		M	2	D0or1
SRR8521483	P36	Chikungunya (2 Days)		F	2	D2
SRR8521484	P37	Chikungunya (0-1 Days)		M	2	D0or1
SRR8521485	P38	Chikungunya (0-1 Days)		F	2	D0or1
SRR8521486	PZIKAG12	Chikungunya (20 Days)		F	2	D20
SRR8521487	PZIAKG11	Chikungunya (2 Days)		F	2	D2
SRR8521488	P9SP	Healthy		F	0	Control
SRR8521489	PZIKAG09	Chikungunya (3-4 Days)		F	2	D3or4
SRR8521490	PZIKAG08	Chikungunya (20 Days)		F	2	D20
SRR8521491	P2	Chikungunya (2 Days)		F	2	D2
SRR8521492	P1C	Healthy		F	0	Control
SRR8521493	PZIKAG18	Chikungunya (3-4 Days)		F	2	D3or4
SRR8521494	PZIKAG15	Chikungunya (3-4 Days)		F	2	D3or4
SRR8521495	P17	Chikungunya (3-4 Days)		F	2	D3or4
SRR8521496	P16	Chikungunya (2 Days)		M	2	D2
SRR8521497	P19	Chikungunya (0-1 Days)		F	2	D0or1
SRR8521498	P18	Chikungunya (2 Days)		M	2	D2
SRR8521499	P14C	Healthy		F	0	Control
SRR8521500	P14	Chikungunya (2 Days)		M	2	D2
SRR8521501	P15C	Healthy		F	0	Control
SRR8521502	P14SP	Healthy		F	0	Control
SRR8521503	P47	Chikungunya (0-1 Days)		F	2	D0or1
SRR8521504	P43	Chikungunya (3-4 Days)		F	2	D3or4
SRR8521505	P42	Chikungunya (0-1 Days)		F	2	D0or1
SRR8521506	P41	Chikungunya (0-1 Days)		F	2	D0or1
SRR8521507	P40	Chikungunya (0-1 Days)		F	2	D0or1
SRR8521508	P4	Chikungunya (0-1 Days)		F	2	D0or1
SRR8521509	P3C	Healthy		F	0	Control
SRR8521510	P39	Chikungunya (0-1 Days)		F	2	D0or1
SRR8521511	P12C	Healthy		M	0	Control
SRR8521512	P54	Chikungunya (2 Days)		M	2	D2
SRR8521513	P4C	Healthy		F	0	Control
SRR8521514	PZIKAG22	Chikungunya (3-4 Days)		F	2	D3or4
SRR8521515	P12SP	Healthy		M	0	Control
SRR8521516	PZIKAG14	Chikungunya (2 Days)		F	2	D2
SRR8521517	P11SP	Healthy		F	0	Control
SRR8521518	P11C	Healthy		F	0	Control
SRR8521519	P11	Chikungunya (0-1 Days)		F	2	D0or1
SRR8521520	P10C	Healthy		M	0	Control
SRR8521521	P104	Chikungunya (0-1 Days)		M	2	D0or1
SRR8521522	P1	Chikungunya (0-1 Days)		F	2	D0or1
SRR8521523	P13SP	Healthy		M	0	Control
SRR8521524	P13C	Healthy		F	0	Control
SRR8521525	P6C	Healthy		F	0	Control
SRR8521526	P7	Chikungunya (0-1 Days)		M	2	D0or1
SRR8521527	P5C	Healthy		M	0	Control
SRR8521528	P6	Chikungunya (0-1 Days)		M	2	D0or1
SRR8521529	P8C	Healthy		F	0	Control
SRR8521530	P9	Chikungunya (0-1 Days)		F	2	D0or1
SRR8521531	P7C	Healthy		F	0	Control
SRR8521532	P8	Chikungunya (0-1 Days)		M	2	D0or1
SRR8521533	P92	Chikungunya (0-1 Days)		M	2	D0or1
SRR8521534	P9C	Healthy		F	0	Control

## Sheet: S1.5
ind_cov	batch_cov	Age	Sex	pop_cov	Status	SLE_status
IGTB1844_IGTB1844	dmx_count_AHCM2CDMXX_YE_0831	26	Female	European	Healthy	Healthy
IGTB1871_IGTB1871	dmx_count_AH7TNHDMXX_YE_8-30	27	Female	European	Healthy	Healthy
IGTB1974_IGTB1974	dmx_count_AHCM2CDMXX_YE_0831	23	Female	European	Healthy	Healthy
IGTB1819_IGTB1819	dmx_count_AH7TNHDMXX_YE_8-30	41	Male	European	Healthy	Healthy
IGTB1815_IGTB1815	dmx_count_AH7TNHDMXX_YE_8-30	26	Female	European	Healthy	Healthy
IGTB508_IGTB508	dmx_AbFlare-3	33	Female	European	Healthy	Healthy
1522_1522	dmx_YE110	56	Male	Asian	Managed	SLE
IGTB1913_IGTB1913	dmx_count_AHCM2CDMXX_YE_0831	24	Female	European	Healthy	Healthy
IGTB508_IGTB508	dmx_count_BH7YT2DMXX_YE_0907	33	Female	European	Healthy	Healthy
IGTB1908_IGTB1908	dmx_count_AHCM2CDMXX_YE_0831	32	Female	European	Healthy	Healthy
IGTB514_IGTB514	dmx_flare2	34	Female	European	Healthy	Healthy
IGTB1731_IGTB1731	dmx_count_AHCM2CDMXX_YE_0831	75	Female	European	Healthy	Healthy
IGTB1372_IGTB1372	dmx_AbFlare-4	25	Female	European	Healthy	Healthy
2132_2132	dmx_AbFlare-4	35	Male	European	Flare	SLE
1101_1101	dmx_YE_7-19	61	Female	Asian	Managed	SLE
1259_1259	dmx_YS-JY-22_pool6	41	Female	Asian	Managed	SLE
1122_1122	dmx_YE_7-19	31	Female	Asian	Managed	SLE
IGTB514_IGTB514	dmx_count_BH7YT2DMXX_YE_0907	34	Female	European	Healthy	Healthy
1294_1294	dmx_YE_8-2	33	Male	Asian	Managed	SLE
1329_1329	dmx_YE_8-2	47	Female	Asian	Managed	SLE
1101_1101	dmx_YS-JY-21_pool1	61	Female	Asian	Managed	SLE
1203_1203	dmx_YE_7-19	39	Female	European	Managed	SLE
IGTB1789_IGTB1789	dmx_count_AH7TNHDMXX_YE_8-30	31	Female	European	Healthy	Healthy
IGTB1372_IGTB1372	dmx_count_BH7YT2DMXX_YE_0907	25	Female	European	Healthy	Healthy
1730_1730	dmx_YE110	36	Female	European	Managed	SLE
IGTB1814_IGTB1814	dmx_count_AHCM2CDMXX_YE_0831	32	Female	European	Healthy	Healthy
1726_1726	dmx_YE110	65	Female	European	Managed	SLE
FLARE020	dmx_AbFlare-4	35	Female	European	Flare	SLE
IGTB195_IGTB195	dmx_AbFlare-3	34	Female	European	Healthy	Healthy
1961_1961	dmx_YE_8-23	43	Female	European	Managed	SLE
1660_1660	dmx_YS-JY-21_pool2	21	Female	Asian	Managed	SLE
IGTB1916_IGTB1916	dmx_count_AHCM2CDMXX_YE_0831	23	Female	European	Healthy	Healthy
HC-002	dmx_AbFlare-4	27	Male	European	Healthy	Healthy
IGTB508_IGTB508	dmx_YE_8-2	33	Female	European	Healthy	Healthy
IGTB1827_IGTB1827	dmx_count_AHCM2CDMXX_YE_0831	33	Female	European	Healthy	Healthy
1068_1068	dmx_YE_7-13	45	Female	European	Managed	SLE
HC-020	dmx_AbFlare-4	35	Female	European	Healthy	Healthy
IGTB1987_IGTB1987	dmx_count_AHCM2CDMXX_YE_0831	23	Female	European	Healthy	Healthy
1799_1799	dmx_YE_8-16	68	Female	European	Managed	SLE
FLARE004	dmx_AbFlare-3	26	Female	Asian	Flare	SLE
1881_1881	dmx_YS-JY-20_pool3	58	Female	Asian	Managed	SLE
1130_1130	dmx_flare1	29	Female	European	Treated	SLE
1251_1251	dmx_YE_7-26	32	Female	Asian	Managed	SLE
1249_1249	dmx_YS-JY-21_pool2	31	Female	European	Managed	SLE
IGTB256_IGTB256	dmx_flare1	28	Female	European	Healthy	Healthy
1827_1827	dmx_YE_8-17	35	Female	European	Managed	SLE
1472_1472	dmx_YE110	45	Female	Asian	Managed	SLE
IGTB1793_IGTB1793	dmx_count_AH7TNHDMXX_YE_8-30	25	Female	European	Healthy	Healthy
IGTB1575_IGTB1575	dmx_count_BH7YT2DMXX_YE_0907	32	Female	European	Healthy	Healthy
IGTB508_IGTB508	dmx_YE_8-3	33	Female	European	Healthy	Healthy
IGTB1840_IGTB1840	dmx_count_AH7TNHDMXX_YE_8-30	26	Female	European	Healthy	Healthy
IGTB195_IGTB195	dmx_count_BH7YT2DMXX_YE_0907	34	Female	European	Healthy	Healthy
1420_1420	dmx_YE_8-3	31	Female	Asian	Managed	SLE
IGTB141_IGTB141	dmx_count_BH7YT2DMXX_YE_0907	34	Female	European	Healthy	Healthy
IGTB1372_IGTB1372	dmx_YE_7-13	25	Female	European	Healthy	Healthy
HC-011	dmx_YS-JY-22_pool5	61	Female	Asian	Healthy	Healthy
IGTB1768_IGTB1768	dmx_count_AHCM2CDMXX_YE_0831	29	Female	European	Healthy	Healthy
1510_1510	dmx_YE_8-2	35	Female	European	Managed	SLE
1341_1341	dmx_YE_8-2	41	Female	Asian	Managed	SLE
HC-580	dmx_YS-JY-20_pool3	34	Female	Asian	Healthy	Healthy
FLARE005	dmx_AbFlare-3	26	Female	European	Flare	SLE
IGTB884_IGTB884	dmx_count_AHCM2CDMXX_YE_0831	34	Female	European	Healthy	Healthy
1567_1567	dmx_YE_8-16	59	Female	Asian	Managed	SLE
2061_2061	dmx_YS-JY-22_pool5	71	Female	Asian	Managed	SLE
HC-006	dmx_YS-JY-20_pool3	53	Female	European	Healthy	Healthy
HC-008	dmx_YS-JY-20_pool3	48	Female	European	Healthy	Healthy
IGTB1952_IGTB1952	dmx_count_AH7TNHDMXX_YE_8-30	26	Female	European	Healthy	Healthy
1259_1259	dmx_YE_7-26	41	Female	Asian	Managed	SLE
HC-551	dmx_YS-JY-22_pool6	30	Female	Asian	Healthy	Healthy
IGTB1828_IGTB1828	dmx_count_AH7TNHDMXX_YE_8-30	25	Female	European	Healthy	Healthy
IGTB2007_IGTB2007	dmx_count_AH7TNHDMXX_YE_8-30	27	Female	European	Healthy	Healthy
HC-506	dmx_AbFlare-4	33	Female	European	Healthy	Healthy
HC-533	dmx_YS-JY-20_pool4	64	Female	European	Healthy	Healthy
1588_1588	dmx_YE_8-3	35	Male	European	Managed	SLE
1633_1633	dmx_YE_8-17	74	Female	Asian	Managed	SLE
1418_1418	dmx_YE_8-3	39	Female	Asian	Managed	SLE
IGTB469_IGTB469	dmx_AbFlare-4	37	Female	European	Healthy	Healthy
1337_1337	dmx_YE_7-26	60	Female	European	Managed	SLE
1754_1754	dmx_flare1	45	Female	Asian	Managed	SLE
IGTB2065_IGTB2065	dmx_count_AH7TNHDMXX_YE_8-30	27	Female	European	Healthy	Healthy
HC-501	dmx_AbFlare-3	26	Female	Asian	Healthy	Healthy
IGTB498_IGTB498	dmx_count_BH7YT2DMXX_YE_0907	33	Female	European	Healthy	Healthy
1514_1514	dmx_YE_8-2	38	Female	European	Managed	SLE
IGTB1996_IGTB1996	dmx_count_AH7TNHDMXX_YE_8-30	27	Female	European	Healthy	Healthy
IGTB1895_IGTB1895	dmx_count_AH7TNHDMXX_YE_8-30	27	Female	European	Healthy	Healthy
IGTB1901_IGTB1901	dmx_count_AH7TNHDMXX_YE_8-30	23	Female	European	Healthy	Healthy
1535_1535	dmx_YE110	46	Female	Asian	Managed	SLE
HC-512	dmx_YS-JY-20_pool4	74	Female	European	Healthy	Healthy
1510_1510	dmx_YS-JY-21_pool1	35	Female	European	Managed	SLE
FLARE001	dmx_AbFlare-3	22	Female	European	Flare	SLE
FLARE016	dmx_AbFlare-4	23	Female	Asian	Flare	SLE
1886_1886	dmx_YS-JY-20_pool4	23	Female	Asian	Managed	SLE
HC-585	dmx_YS-JY-22_pool6	24	Female	European	Healthy	Healthy
IGTB1762_IGTB1762	dmx_count_AH7TNHDMXX_YE_8-30	28	Female	European	Healthy	Healthy
HC-554	dmx_YS-JY-22_pool6	49	Female	European	Healthy	Healthy
1772_1772	dmx_AbFlare-4	21	Female	Asian	Flare	SLE
1772_1772	dmx_YS-JY-20_pool4	20	Female	Asian	Managed	SLE
IGTB514_IGTB514	dmx_YE_8-17	34	Female	European	Healthy	Healthy
HC-531	dmx_YS-JY-20_pool4	54	Female	European	Healthy	Healthy
1326_1326	dmx_YE_8-2	51	Female	Asian	Managed	SLE
1514_1514	dmx_YS-JY-22_pool6	38	Female	European	Managed	SLE
IGTB1906_IGTB1906	dmx_count_BH7YT2DMXX_YE_0907	30	Female	European	Healthy	Healthy
1014_1014	dmx_YE_7-13	40	Female	European	Managed	SLE
HC-556	dmx_YS-JY-22_pool6	24	Female	Asian	Healthy	Healthy
1110_1110	dmx_YS-JY-20_pool3	71	Female	European	Managed	SLE
IGTB469_IGTB469	dmx_count_BH7YT2DMXX_YE_0907	37	Female	European	Healthy	Healthy
FLARE006	dmx_AbFlare-3	34	Female	European	Flare	SLE
1680_1680	dmx_YS-JY-22_pool6	46	Female	Asian	Managed	SLE
IGTB1921_IGTB1921	dmx_flare1	25	Female	European	Healthy	Healthy
IGTB1921_IGTB1921	dmx_count_AHCM2CDMXX_YE_0831	25	Female	European	Healthy	Healthy
IGTB1650_IGTB1650	dmx_count_AHCM2CDMXX_YE_0831	37	Female	European	Healthy	Healthy
HC-541	dmx_YS-JY-22_pool5	24	Female	European	Healthy	Healthy
IGTB1540_IGTB1540	dmx_count_BH7YT2DMXX_YE_0907	31	Female	Asian	Healthy	Healthy
HC-022	dmx_YS-JY-22_pool5	74	Female	Asian	Healthy	Healthy
1054_1054	dmx_YE_7-13	21	Female	Asian	Managed	SLE
1602_1602	dmx_YE110	64	Female	European	Managed	SLE
1039_1039	dmx_YS-JY-22_pool5	42	Female	European	Managed	SLE
1325_1325	dmx_YS-JY-22_pool5	43	Female	Asian	Managed	SLE
1196_1196	dmx_YE_7-19	29	Male	European	Managed	SLE
1014_1014	dmx_YS-JY-22_pool5	40	Female	European	Managed	SLE
1492_1492	dmx_YE110	36	Female	Asian	Managed	SLE
FLARE016	dmx_AbFlare-3	23	Female	Asian	Treated	SLE
IGTB195_IGTB195	dmx_YE_7-19	34	Female	European	Healthy	Healthy
IGTB826_IGTB826	dmx_count_BH7YT2DMXX_YE_0907	34	Female	European	Healthy	Healthy
1004_1004	dmx_YE_7-13	39	Female	European	Managed	SLE
1320_1320	dmx_YS-JY-22_pool6	29	Female	Asian	Managed	SLE
1087_1087	dmx_YE_7-19	66	Female	Asian	Managed	SLE
1730_1730	dmx_YS-JY-21_pool1	36	Female	European	Managed	SLE
HC-015	dmx_YS-JY-20_pool3	59	Female	Asian	Healthy	Healthy
1479_1479	dmx_YE110	28	Female	Asian	Managed	SLE
1419_1419	dmx_YS-JY-22_pool6	37	Female	Asian	Managed	SLE
1891_1891	dmx_YE_8-17	58	Female	European	Managed	SLE
1225_1225	dmx_YS-JY-22_pool6	49	Female	European	Managed	SLE
2135_2135	dmx_YS-JY-20_pool4	58	Female	European	Managed	SLE
IGTB1290_IGTB1290	dmx_flare2	27	Female	European	Healthy	Healthy
IGTB1826_IGTB1826	dmx_count_AHCM2CDMXX_YE_0831	30	Female	European	Healthy	Healthy
1768_1768	dmx_YS-JY-21_pool2	27	Female	Asian	Managed	SLE
HC-009	dmx_YS-JY-20_pool3	27	Female	European	Healthy	Healthy
IGTB1575_IGTB1575	dmx_YE_8-16	32	Female	European	Healthy	Healthy
HC-519	dmx_YS-JY-21_pool2	21	Female	Asian	Healthy	Healthy
IGTB1966_IGTB1966	dmx_count_AH7TNHDMXX_YE_8-30	29	Female	European	Healthy	Healthy
1279_1279	dmx_YE110	31	Female	Asian	Managed	SLE
HC-504	dmx_AbFlare-3	35	Female	European	Healthy	Healthy
1281_1281	dmx_YE110	32	Female	European	Managed	SLE
HC-014	dmx_YS-JY-22_pool5	65	Female	Asian	Healthy	Healthy
HC-520	dmx_YS-JY-20_pool4	22	Female	Asian	Healthy	Healthy
HC-538	dmx_YS-JY-22_pool5	32	Female	Asian	Healthy	Healthy
1496_1496	dmx_YE_8-2	59	Female	European	Managed	SLE
IGTB826_IGTB826	dmx_AbFlare-3	34	Female	European	Healthy	Healthy
IGTB884_IGTB884	dmx_YE_8-2	34	Female	European	Healthy	Healthy
FLARE001	dmx_AbFlare-4	22	Female	European	Treated	SLE
HC-563	dmx_YS-JY-21_pool2	27	Female	Asian	Healthy	Healthy
IGTB141_IGTB141	dmx_YE_8-3	34	Female	European	Healthy	Healthy
IGTB1506_IGTB1506	dmx_count_BH7YT2DMXX_YE_0907	30	Female	European	Healthy	Healthy
1270_1270	dmx_YE_7-26	51	Female	European	Managed	SLE
IGTB986_IGTB986	dmx_count_AHCM2CDMXX_YE_0831	34	Female	European	Healthy	Healthy
1785_1785	dmx_YE_8-16	56	Female	European	Managed	SLE
1056_1056	dmx_YE_7-19	29	Female	Asian	Managed	SLE
1731_1731	dmx_YE_8-16	45	Female	European	Managed	SLE
1119_1119	dmx_YE_7-19	33	Female	Asian	Managed	SLE
1768_1768	dmx_YE_8-23	27	Female	Asian	Managed	SLE
IGTB1540_IGTB1540	dmx_YE_7-13	31	Female	Asian	Healthy	Healthy
1641_1641	dmx_YE_8-17	27	Female	Asian	Managed	SLE
1569_1569	dmx_YE_8-3	38	Female	European	Managed	SLE
1031_1031	dmx_YE_7-13	32	Female	Asian	Managed	SLE
FLARE015	dmx_AbFlare-3	24	Female	Asian	Flare	SLE
1315_1315	dmx_YE_7-26	54	Female	European	Managed	SLE
1248_1248	dmx_YE_7-26	28	Male	Asian	Managed	SLE
1452_1452	dmx_YS-JY-20_pool3	59	Female	Asian	Managed	SLE
1110_1110	dmx_YE_7-19	71	Female	European	Managed	SLE
IGTB514_IGTB514	dmx_YE_8-16	34	Female	European	Healthy	Healthy
IGTB645_IGTB645	dmx_count_BH7YT2DMXX_YE_0907	31	Female	European	Healthy	Healthy
1216_1216	dmx_YE_7-20	48	Female	European	Managed	SLE
1763_1763	dmx_flare1	34	Female	Asian	Treated	SLE
HC-552	dmx_YS-JY-21_pool1	35	Female	European	Healthy	Healthy
1420_1420	dmx_YS-JY-21_pool2	31	Female	Asian	Managed	SLE
1763_1763	dmx_flare2	34	Female	Asian	Flare	SLE
1754_1754	dmx_YE_8-23	45	Female	Asian	Managed	SLE
1326_1326	dmx_YS-JY-21_pool1	51	Female	Asian	Managed	SLE
1909_1909	dmx_YS-JY-20_pool3	60	Female	European	Managed	SLE
1621_1621	dmx_YE110	58	Male	European	Managed	SLE
1240_1240	dmx_YE_7-26	23	Female	Asian	Managed	SLE
1623_1623	dmx_YE_8-16	69	Female	Asian	Managed	SLE
IGTB1542_IGTB1542	dmx_YE_8-23	28	Female	European	Healthy	Healthy
IGTB1982_IGTB1982	dmx_count_AH7TNHDMXX_YE_8-30	28	Female	European	Healthy	Healthy
IGTB1506_IGTB1506	dmx_AbFlare-4	30	Female	European	Healthy	Healthy
IGTB1650_IGTB1650	dmx_YE_7-13	37	Female	European	Healthy	Healthy
1829_1829	dmx_YE_8-17	51	Female	European	Managed	SLE
HC-502	dmx_AbFlare-3	64	Female	European	Healthy	Healthy
HC-572	dmx_YS-JY-22_pool6	48	Female	European	Healthy	Healthy
HC-567	dmx_YS-JY-21_pool2	33	Female	Asian	Healthy	Healthy
1130_1130	dmx_flare2	29	Female	European	Flare	SLE
1545_1545	dmx_YS-JY-22_pool6	38	Female	European	Managed	SLE
IGTB1506_IGTB1506	dmx_YE_7-26	30	Female	European	Healthy	Healthy
1334_1334	dmx_YS-JY-21_pool1	52	Female	Asian	Managed	SLE
1741_1741	dmx_YE_8-23	27	Female	Asian	Managed	SLE
1660_1660	dmx_YE_8-17	21	Female	Asian	Managed	SLE
IGTB670_IGTB670	dmx_YE_7-13	33	Female	European	Healthy	Healthy
1815_1815	dmx_YE_8-17	60	Female	European	Managed	SLE
1582_1582	dmx_YE_8-16	51	Female	Asian	Managed	SLE
1366_1366	dmx_YE_8-3	55	Female	Asian	Managed	SLE
1281_1281	dmx_YE_7-26	32	Female	European	Managed	SLE
1015_1015	dmx_YS-JY-20_pool4	54	Female	European	Managed	SLE
HC-546	dmx_YS-JY-22_pool6	28	Female	Asian	Healthy	Healthy
1419_1419	dmx_YE_8-3	37	Female	Asian	Managed	SLE
1270_1270	dmx_YE110	51	Female	European	Managed	SLE
1285_1285	dmx_YS-JY-22_pool5	39	Female	European	Managed	SLE
HC-536	dmx_YS-JY-20_pool4	71	Female	European	Healthy	Healthy
IGTB498_IGTB498	dmx_YE_7-19	33	Female	European	Healthy	Healthy
1558_1558	dmx_YE_8-3	83	Male	European	Managed	SLE
1324_1324	dmx_YE_8-2	57	Female	Asian	Managed	SLE
1334_1334	dmx_YE_8-2	52	Female	Asian	Managed	SLE
IGTB469_IGTB469	dmx_YE_8-3	37	Female	European	Healthy	Healthy
HC-574	dmx_YS-JY-21_pool1	53	Female	Asian	Healthy	Healthy
HC-506	dmx_YS-JY-21_pool2	33	Female	European	Healthy	Healthy
1791_1791	dmx_flare2	66	Female	Asian	Managed	SLE
1121_1121	dmx_YE_7-19	28	Female	Asian	Managed	SLE
1130_1130	dmx_YE_7-19	27	Female	European	Managed	SLE
1615_1615	dmx_YE110	41	Male	European	Managed	SLE
IGTB1650_IGTB1650	dmx_YE_7-19	37	Female	European	Healthy	Healthy
1597_1597	dmx_YE_8-16	36	Female	Asian	Managed	SLE
1496_1496	dmx_YS-JY-20_pool3	59	Female	European	Managed	SLE
1545_1545	dmx_YE_8-3	38	Female	European	Managed	SLE
1771_1771	dmx_flare2	49	Female	Asian	Managed	SLE
HC-504	dmx_YS-JY-21_pool1	35	Female	European	Healthy	Healthy
IGTB1539_IGTB1539	dmx_count_BH7YT2DMXX_YE_0907	34	Female	European	Healthy	Healthy
1941_1941	dmx_YS-JY-21_pool2	32	Female	European	Managed	SLE
1947_1947	dmx_YE_8-23	55	Female	European	Managed	SLE
ICC_control	dmx_YS-JY-22_pool6	26	Female	European	Healthy	Healthy
IGTB1540_IGTB1540	dmx_YE_7-19	31	Female	Asian	Healthy	Healthy
IGTB884_IGTB884	dmx_YE_7-26	34	Female	European	Healthy	Healthy
1250_1250	dmx_YE_7-20	30	Female	European	Managed	SLE
1338_1338	dmx_YE_7-26	42	Female	European	Managed	SLE
1256_1256	dmx_YS-JY-21_pool2	29	Female	European	Managed	SLE
IGTB826_IGTB826	dmx_YE_8-3	34	Female	European	Healthy	Healthy
1046_1046	dmx_YE_7-13	58	Female	Asian	Managed	SLE
IGTB498_IGTB498	dmx_YE_7-20	33	Female	European	Healthy	Healthy
IGTB645_IGTB645	dmx_YE_8-17	31	Female	European	Healthy	Healthy
1219_1219	dmx_YE_7-20	50	Female	European	Managed	SLE
1682_1682	dmx_YE_8-17	25	Female	Asian	Managed	SLE
HC-500	dmx_YS-JY-21_pool1	48	Female	Asian	Healthy	Healthy
1804_1804	dmx_YE_8-23	54	Female	Asian	Managed	SLE
1672_1672	dmx_YE_8-17	47	Female	Asian	Managed	SLE
HC-508	dmx_YS-JY-20_pool3	60	Female	European	Healthy	Healthy
HC-014	dmx_AbFlare-4	65	Female	Asian	Healthy	Healthy
1771_1771	dmx_YE_8-23	49	Female	Asian	Managed	SLE
1811_1811	dmx_YS-JY-20_pool4	56	Female	European	Managed	SLE
1586_1586	dmx_flare2	27	Female	Asian	Treated	SLE
1596_1596	dmx_YS-JY-20_pool3	66	Female	European	Managed	SLE
HC-516	dmx_YS-JY-20_pool4	24	Female	European	Healthy	Healthy
IGTB1921_IGTB1921	dmx_YE_8-23	25	Female	European	Healthy	Healthy
1888_1888	dmx_YS-JY-21_pool2	33	Female	Asian	Managed	SLE
FLARE010	dmx_AbFlare-4	37	Female	Asian	Flare	SLE
1045_1045	dmx_YE_7-13	31	Female	Asian	Managed	SLE
IGTB670_IGTB670	dmx_count_BH7YT2DMXX_YE_0907	33	Female	European	Healthy	Healthy
1543_1543	dmx_YE_8-3	29	Female	European	Managed	SLE
1763_1763	dmx_YE_8-23	34	Female	Asian	Managed	SLE
1737_1737	dmx_YS-JY-22_pool5	36	Female	Asian	Managed	SLE
HC-573	dmx_YS-JY-21_pool2	31	Female	Asian	Healthy	Healthy
1279_1279	dmx_YE_7-26	31	Female	Asian	Managed	SLE
2082_2082	dmx_YS-JY-20_pool4	55	Female	European	Managed	SLE
IGTB195_IGTB195	dmx_YE_7-20	34	Female	European	Healthy	Healthy
1417_1417	dmx_YE_8-3	45	Female	Asian	Managed	SLE
HC-571	dmx_YS-JY-21_pool1	52	Female	Asian	Healthy	Healthy
1791_1791	dmx_YE_8-23	66	Female	Asian	Managed	SLE
IGTB256_IGTB256	dmx_YE_8-17	28	Female	European	Healthy	Healthy
IGTB256_IGTB256	dmx_YE_8-23	28	Female	European	Healthy	Healthy
1584_1584	dmx_YE_8-16	62	Female	Asian	Managed	SLE
IGTB143_IGTB143	dmx_count_BH7YT2DMXX_YE_0907	33	Female	European	Healthy	Healthy
IGTB143_IGTB143	dmx_YE_7-26	33	Female	European	Healthy	Healthy
IGTB1290_IGTB1290	dmx_YE_8-17	27	Female	European	Healthy	Healthy
1019_1019	dmx_YE_7-13	64	Female	European	Managed	SLE
1586_1586	dmx_flare1	27	Female	Asian	Flare	SLE
1051_1051	dmx_YE_7-13	45	Male	Asian	Managed	SLE
1243_1243	dmx_YS-JY-21_pool1	37	Female	European	Managed	SLE
1596_1596	dmx_YE_8-3	66	Female	European	Managed	SLE
1958_1958	dmx_YE_8-23	38	Female	European	Managed	SLE
HC-558	dmx_YS-JY-21_pool2	25	Female	Asian	Healthy	Healthy
1222_1222	dmx_YE_7-20	55	Female	Asian	Managed	SLE
1767_1767	dmx_YE_8-23	29	Female	Asian	Managed	SLE
1682_1682	dmx_YS-JY-21_pool2	25	Female	Asian	Managed	SLE
1760_1760	dmx_YE_8-16	30	Female	European	Managed	SLE
1716_1716	dmx_YS-JY-20_pool3	68	Female	European	Managed	SLE
1480_1480	dmx_YE110	57	Female	Asian	Managed	SLE
1721_1721	dmx_YS-JY-22_pool6	40	Female	Asian	Managed	SLE
1078_1078	dmx_YS-JY-20_pool4	51	Female	European	Managed	SLE
1445_1445	dmx_YS-JY-20_pool3	62	Female	Asian	Managed	SLE
HC-543	dmx_YS-JY-22_pool5	44	Female	European	Healthy	Healthy
HC-540	dmx_YS-JY-22_pool5	68	Female	European	Healthy	Healthy
1078_1078	dmx_YE_7-13	51	Female	European	Managed	SLE
1857_1857	dmx_YS-JY-20_pool4	46	Female	European	Managed	SLE
1848_1848	dmx_YE_8-17	63	Female	European	Managed	SLE
1743_1743	dmx_YS-JY-21_pool1	48	Female	Asian	Managed	SLE
1804_1804	dmx_flare1	54	Female	Asian	Managed	SLE
1667_1667	dmx_YS-JY-21_pool1	53	Female	Asian	Managed	SLE
IGTB1539_IGTB1539	dmx_YE_8-16	34	Female	European	Healthy	Healthy
1063_1063	dmx_YE_7-13	70	Female	European	Managed	SLE
IGTB986_IGTB986	dmx_YE_8-2	34	Female	European	Healthy	Healthy
IGTB986_IGTB986	dmx_YE_7-26	34	Female	European	Healthy	Healthy
1262_1262	dmx_YE_7-26	27	Female	Asian	Managed	SLE
FLARE011	dmx_AbFlare-4	31	Female	Asian	Flare	SLE
1493_1493	dmx_YS-JY-21_pool1	34	Female	European	Managed	SLE
IGTB645_IGTB645	dmx_YE_8-16	31	Female	European	Healthy	Healthy
HC-526	dmx_YS-JY-20_pool4	58	Female	European	Healthy	Healthy
1297_1297	dmx_YE_7-26	57	Female	European	Managed	SLE
HC-545	dmx_YS-JY-22_pool5	64	Female	Asian	Healthy	Healthy
1716_1716	dmx_YE110	68	Female	European	Managed	SLE
1775_1775	dmx_YE_8-16	37	Female	European	Managed	SLE
1667_1667	dmx_YE_8-17	53	Female	Asian	Managed	SLE
1022_1022	dmx_YE_7-13	56	Female	Asian	Managed	SLE
1132_1132	dmx_YS-JY-22_pool6	45	Female	European	Managed	SLE
1340_1340	dmx_YE_8-2	49	Female	European	Managed	SLE
1195_1195	dmx_YE_7-20	69	Male	Asian	Managed	SLE
1221_1221	dmx_YE_7-20	43	Male	European	Managed	SLE
HC-566	dmx_YS-JY-21_pool2	49	Female	Asian	Healthy	Healthy
IGTB143_IGTB143	dmx_YE_7-20	33	Female	European	Healthy	Healthy
1333_1333	dmx_YS-JY-22_pool5	64	Female	Asian	Managed	SLE
1404_1404	dmx_YE_8-3	20	Female	Asian	Managed	SLE
IGTB469_IGTB469	dmx_YE_8-2	37	Female	European	Healthy	Healthy
1414_1414	dmx_YE_8-2	41	Male	European	Managed	SLE
HC-532	dmx_YS-JY-21_pool1	51	Female	Asian	Healthy	Healthy
FLARE011	dmx_AbFlare-3	31	Female	Asian	Treated	SLE
FLARE010	dmx_AbFlare-3	37	Female	Asian	Treated	SLE
FLARE007	dmx_AbFlare-3	40	Female	Asian	Flare	SLE
FLARE004	dmx_AbFlare-4	26	Female	Asian	Treated	SLE
IGTB1290_IGTB1290	dmx_YE_8-23	27	Female	European	Healthy	Healthy
1928_1928	dmx_YS-JY-20_pool3	63	Female	European	Managed	SLE
1892_1892	dmx_YE_8-17	55	Female	European	Managed	SLE
1243_1243	dmx_YE_7-20	37	Female	European	Managed	SLE
1811_1811	dmx_YE_8-16	56	Female	European	Managed	SLE
1234_1234	dmx_YE_7-20	37	Female	European	Managed	SLE
1226_1226	dmx_YE_7-20	37	Female	Asian	Managed	SLE
1222_1222	dmx_YS-JY-20_pool3	55	Female	Asian	Managed	SLE
1368_1368	dmx_YE_8-2	45	Male	European	Managed	SLE

## Sheet: S1.6
patient	cancerType	dataset	dataset.tech
THCA.P20181226	THCA	THCA.zhangLab5P	zhangLab5P
NPC_SC_1808	NPC	NPC.XiliangWang2019	XiliangWang2019
su010	SCC	SCC.KathrynEYost2019	KathrynEYost2019
THCA.P20190125	THCA	THCA.zhangLab5P	zhangLab5P
RC.P20190923	RC	RC.zhangLab5P	zhangLab5P
RC.P20190925	RC	RC.zhangLab5P	zhangLab5P
BC9	BC	BC.Elham2018.10X	Elham2018.10X
NPC_SC_1806	NPC	NPC.XiliangWang2019	XiliangWang2019
MM.P20190122	MM	MM.zhangLab5P	zhangLab5P
THCA.P20190108	THCA	THCA.zhangLab5P	zhangLab5P
P04	LUNG	LUNG.Diether2018	Diether2018
UCEC.P20190213	UCEC	UCEC.zhangLab5P	zhangLab5P
NPC_SC_1802	NPC	NPC.XiliangWang2019	XiliangWang2019
BC11	BC	BC.Elham2018.10X	Elham2018.10X
THCA.P20190118	THCA	THCA.zhangLab5P	zhangLab5P
su009	BCC	BCC.KathrynEYost2019	KathrynEYost2019
UCEC.P20190312	UCEC	UCEC.zhangLab5P	zhangLab5P
OV.P20190304	OV	OV.zhangLab5P	zhangLab5P
D20171109	HCC	HCC.YaoHe10X	YaoHe10X
BC.P20190123	BC	BC.zhangLab5P	zhangLab5P
THCA.P20190122	THCA	THCA.zhangLab5P	zhangLab5P
NPC_SC_1815	NPC	NPC.XiliangWang2019	XiliangWang2019
UCEC.P20181122	UCEC	UCEC.zhangLab5P	zhangLab5P
NPC_SC_1807	NPC	NPC.XiliangWang2019	XiliangWang2019
MM.P20190322	MM	MM.zhangLab5P	zhangLab5P
THCA.P20190816	THCA	THCA.zhangLab5P	zhangLab5P
THCA.P20190730	THCA	THCA.zhangLab5P	zhangLab5P
D20171215	HCC	HCC.YaoHe10X	YaoHe10X
ESCA.P20190613	ESCA	ESCA.zhangLab5P	zhangLab5P
ESCA.P20190410	ESCA	ESCA.zhangLab5P	zhangLab5P
P0410	CRC	CRC.ZiyiLi10X	ZiyiLi10X
RC.P20181217	RC	RC.zhangLab5P	zhangLab5P
L.P20190404	BCL	BCL.zhangLab5P	zhangLab5P
D20180108	HCC	HCC.YaoHe10X	YaoHe10X
su008	BCC	BCC.KathrynEYost2019	KathrynEYost2019
UCEC.P20190910	UCEC	UCEC.zhangLab5P	zhangLab5P
UCEC.P20190305	UCEC	UCEC.zhangLab5P	zhangLab5P
PACA.P20181128	PACA	PACA.zhangLab5P	zhangLab5P
ESCA.P20181123	ESCA	ESCA.zhangLab5P	zhangLab5P
NPC_SC_1816	NPC	NPC.XiliangWang2019	XiliangWang2019
D20180110	HCC	HCC.YaoHe10X	YaoHe10X
ESCA.P20190411	ESCA	ESCA.zhangLab5P	zhangLab5P
RCC2	RC	RC.MatthewDYoung2018	MatthewDYoung2018
NPC_SC_1811	NPC	NPC.XiliangWang2019	XiliangWang2019
su011	SCC	SCC.KathrynEYost2019	KathrynEYost2019
su013	SCC	SCC.KathrynEYost2019	KathrynEYost2019
ESCA.P20190404	ESCA	ESCA.zhangLab5P	zhangLab5P
UCEC.P20190911	UCEC	UCEC.zhangLab5P	zhangLab5P
BC10	BC	BC.Elham2018.10X	Elham2018.10X
NPC_SC_1813	NPC	NPC.XiliangWang2019	XiliangWang2019
UCEC.P20190625	UCEC	UCEC.zhangLab5P	zhangLab5P
P05	LUNG	LUNG.Diether2018	Diether2018
THCA.P20190703	THCA	THCA.zhangLab5P	zhangLab5P
MM.P20181219	MM	MM.zhangLab5P	zhangLab5P
su001	BCC	BCC.KathrynEYost2019	KathrynEYost2019
ESCA.P20181114	ESCA	ESCA.zhangLab5P	zhangLab5P
p9	Melanoma	Melanoma.HanjieLi2018	HanjieLi2018
RC.P20181224	RC	RC.zhangLab5P	zhangLab5P
PACA.P20181121	PACA	PACA.zhangLab5P	zhangLab5P
S01	BC	BC.Peter2018	Peter2018
p3	Melanoma	Melanoma.HanjieLi2018	HanjieLi2018
P03	LUNG	LUNG.Diether2018	Diether2018
P0104	CRC	CRC.ZiyiLi10X	ZiyiLi10X
STAD.P181019	STAD	STAD.BoxiKang2019	BoxiKang2019
PACA.P20190306	PACA	PACA.zhangLab5P	zhangLab5P
BC.P20190403	BC	BC.zhangLab5P	zhangLab5P
L.P20181123	BCL	BCL.zhangLab5P	zhangLab5P
p4	Melanoma	Melanoma.HanjieLi2018	HanjieLi2018
RC.P20190919	RC	RC.zhangLab5P	zhangLab5P
P1026	CRC	CRC.ZiyiLi10X	ZiyiLi10X
THCA.P20190612	THCA	THCA.zhangLab5P	zhangLab5P
BC4	BC	BC.Elham2018.Indrop	Elham2018.Indrop
PACA.P20190225	PACA	PACA.zhangLab5P	zhangLab5P
THCA.P20190621	THCA	THCA.zhangLab5P	zhangLab5P
su014	SCC	SCC.KathrynEYost2019	KathrynEYost2019
P0408	CRC	CRC.ZiyiLi10X	ZiyiLi10X
su006	BCC	BCC.KathrynEYost2019	KathrynEYost2019
OV.P20181225	FTC	FTC.zhangLab5P	zhangLab5P
UCEC.P20190717	UCEC	UCEC.zhangLab5P	zhangLab5P
STAD.P181217	STAD	STAD.BoxiKang2019	BoxiKang2019
D20180116	HCC	HCC.YaoHe10X	YaoHe10X
VHL	RC	RC.MatthewDYoung2018	MatthewDYoung2018
NPC_SC_1810	NPC	NPC.XiliangWang2019	XiliangWang2019
NPC_SC_1805	NPC	NPC.XiliangWang2019	XiliangWang2019
P1025	CRC	CRC.ZiyiLi10X	ZiyiLi10X
p13	Melanoma	Melanoma.HanjieLi2018	HanjieLi2018
UCEC.P20181211	UCEC	UCEC.zhangLab5P	zhangLab5P
su005	BCC	BCC.KathrynEYost2019	KathrynEYost2019
p12	Melanoma	Melanoma.HanjieLi2018	HanjieLi2018
CRC.P1228	CRC	CRC.zhangLabSS2	zhangLabSS2
CRC.P1212	CRC	CRC.zhangLabSS2	zhangLabSS2
p1	LUNG	LUNG.RapolasZilionis2019	RapolasZilionis2019
su012	BCC	BCC.KathrynEYost2019	KathrynEYost2019
p28	Melanoma	Melanoma.HanjieLi2018	HanjieLi2018
P1	Melanoma	Melanoma.MosheSade-Feldman2018	MosheSade-Feldman2018
P4	LUNG	LUNG.QianqianSong2019	QianqianSong2019
p19	Melanoma	Melanoma.HanjieLi2018	HanjieLi2018
RCC1	RC	RC.MatthewDYoung2018	MatthewDYoung2018
PACA.P20190515	PACA	PACA.zhangLab5P	zhangLab5P
P2	Melanoma	Melanoma.MosheSade-Feldman2018	MosheSade-Feldman2018
P23	Melanoma	Melanoma.MosheSade-Feldman2018	MosheSade-Feldman2018
p4	LUNG	LUNG.RapolasZilionis2019	RapolasZilionis2019
P12	Melanoma	Melanoma.MosheSade-Feldman2018	MosheSade-Feldman2018
P3	Melanoma	Melanoma.MosheSade-Feldman2018	MosheSade-Feldman2018
HCC.P0508	HCC	HCC.zhangLabSS2	zhangLabSS2
LUNG.P0913	LUNG	LUNG.zhangLabSS2	zhangLabSS2
p27	Melanoma	Melanoma.HanjieLi2018	HanjieLi2018
LUNG.P0617	LUNG	LUNG.zhangLabSS2	zhangLabSS2
P5	Melanoma	Melanoma.MosheSade-Feldman2018	MosheSade-Feldman2018
BC8	BC	BC.Elham2018.Indrop	Elham2018.Indrop
LUNG.P0512	LUNG	LUNG.zhangLabSS2	zhangLabSS2
LUNG.P1118	LUNG	LUNG.zhangLabSS2	zhangLabSS2
CRC.P0825	CRC	CRC.zhangLabSS2	zhangLabSS2
P02	LUNG	LUNG.Diether2018	Diether2018
P1	LUNG	LUNG.QianqianSong2019	QianqianSong2019
p23	Melanoma	Melanoma.HanjieLi2018	HanjieLi2018
LUNG.P1010	LUNG	LUNG.zhangLabSS2	zhangLabSS2
su007	BCC	BCC.KathrynEYost2019	KathrynEYost2019
BC2	BC	BC.Elham2018.Indrop	Elham2018.Indrop
LUNG.P0729	LUNG	LUNG.zhangLabSS2	zhangLabSS2
LUNG.P1120	LUNG	LUNG.zhangLabSS2	zhangLabSS2
p8	Melanoma	Melanoma.HanjieLi2018	HanjieLi2018
HCC.P0322	HCC	HCC.zhangLabSS2	zhangLabSS2
STAD.P181025	STAD	STAD.BoxiKang2019	BoxiKang2019
p18	Melanoma	Melanoma.HanjieLi2018	HanjieLi2018
BC1	BC	BC.Elham2018.Indrop	Elham2018.Indrop
BC6	BC	BC.Elham2018.Indrop	Elham2018.Indrop
LUNG.P1202	LUNG	LUNG.zhangLabSS2	zhangLabSS2
CHOL.P0216	CHOL	CHOL.zhangLabSS2	zhangLabSS2
HCC.P1116	HCC	HCC.zhangLabSS2	zhangLabSS2
CRC.P1012	CRC	CRC.zhangLabSS2	zhangLabSS2
CRC.P0701	CRC	CRC.zhangLabSS2	zhangLabSS2
su010	BCC	BCC.KathrynEYost2019	KathrynEYost2019
HCC.P0407	HCC	HCC.zhangLabSS2	zhangLabSS2
Mel75	Melanoma	Melanoma.LivnatJerby-Arnon2018	LivnatJerby-Arnon2018
AML707B	AML	AML.PeterVanGalen2019	PeterVanGalen2019
P20	Melanoma	Melanoma.MosheSade-Feldman2018	MosheSade-Feldman2018
CRC.P0413	CRC	CRC.zhangLabSS2	zhangLabSS2
LUNG.P1011	LUNG	LUNG.zhangLabSS2	zhangLabSS2
P7	Melanoma	Melanoma.MosheSade-Feldman2018	MosheSade-Feldman2018
CRC.P0123	CRC	CRC.zhangLabSS2	zhangLabSS2
P28	Melanoma	Melanoma.MosheSade-Feldman2018	MosheSade-Feldman2018
CRC.P0215	CRC	CRC.zhangLabSS2	zhangLabSS2
CRC.P0411	CRC	CRC.zhangLabSS2	zhangLabSS2
LUNG.P0616A	LUNG	LUNG.zhangLabSS2	zhangLabSS2
AML328	AML	AML.PeterVanGalen2019	PeterVanGalen2019
D20171109	HCC	HCC.YaoHeSS2	YaoHeSS2
p5	Melanoma	Melanoma.HanjieLi2018	HanjieLi2018
su004	BCC	BCC.KathrynEYost2019	KathrynEYost2019
LUNG.P0616P	LUNG	LUNG.zhangLabSS2	zhangLabSS2
P4	Melanoma	Melanoma.MosheSade-Feldman2018	MosheSade-Feldman2018
CRC.P0909	CRC	CRC.zhangLabSS2	zhangLabSS2
P31	Melanoma	Melanoma.MosheSade-Feldman2018	MosheSade-Feldman2018
P27	Melanoma	Melanoma.MosheSade-Feldman2018	MosheSade-Feldman2018
D20170327	HCC	HCC.YaoHeSS2	YaoHeSS2
P01	LUNG	LUNG.Diether2018	Diether2018
RC.P20190918	RC	RC.zhangLab5P	zhangLab5P
P8	Melanoma	Melanoma.MosheSade-Feldman2018	MosheSade-Feldman2018
LUNG.P0619	LUNG	LUNG.zhangLabSS2	zhangLabSS2
P33	Melanoma	Melanoma.MosheSade-Feldman2018	MosheSade-Feldman2018
CRC.P1207	CRC	CRC.zhangLabSS2	zhangLabSS2
CRC.P0309	CRC	CRC.zhangLabSS2	zhangLabSS2
P16	Melanoma	Melanoma.MosheSade-Feldman2018	MosheSade-Feldman2018
LUNG.P0706	LUNG	LUNG.zhangLabSS2	zhangLabSS2
S02	BC	BC.Peter2018	Peter2018
p16	Melanoma	Melanoma.HanjieLi2018	HanjieLi2018
p10	Melanoma	Melanoma.HanjieLi2018	HanjieLi2018
STAD.P181026	STAD	STAD.BoxiKang2019	BoxiKang2019
P15	Melanoma	Melanoma.MosheSade-Feldman2018	MosheSade-Feldman2018
Mel79	Melanoma	Melanoma.LivnatJerby-Arnon2018	LivnatJerby-Arnon2018
P11	Melanoma	Melanoma.MosheSade-Feldman2018	MosheSade-Feldman2018
P30	Melanoma	Melanoma.MosheSade-Feldman2018	MosheSade-Feldman2018
BM4	BM	AML.PeterVanGalen2019	PeterVanGalen2019
P0613	CRC	CRC.ZiyiLi10X	ZiyiLi10X
P17	Melanoma	Melanoma.MosheSade-Feldman2018	MosheSade-Feldman2018
P25	Melanoma	Melanoma.MosheSade-Feldman2018	MosheSade-Feldman2018
HCC.P0205	HCC	HCC.zhangLabSS2	zhangLabSS2
T2	PACA	PACA.JunyaPeng2019	JunyaPeng2019
P24	Melanoma	Melanoma.MosheSade-Feldman2018	MosheSade-Feldman2018
p24	Melanoma	Melanoma.HanjieLi2018	HanjieLi2018
C29	CHOL	LIHC.LichunMa2019	LichunMa2019
D20170322	HCC	HCC.YaoHeSS2	YaoHeSS2
p26	Melanoma	Melanoma.HanjieLi2018	HanjieLi2018
STAD.P190118	STAD	STAD.BoxiKang2019	BoxiKang2019
D20170412	HCC	HCC.YaoHeSS2	YaoHeSS2
p3	LUNG	LUNG.RapolasZilionis2019	RapolasZilionis2019
p2	Melanoma	Melanoma.HanjieLi2018	HanjieLi2018
LUNG.P1208	LUNG	LUNG.zhangLabSS2	zhangLabSS2
P10	Melanoma	Melanoma.MosheSade-Feldman2018	MosheSade-Feldman2018
C60	CHOL	LIHC.LichunMa2019	LichunMa2019
Mel98	Melanoma	Melanoma.LivnatJerby-Arnon2018	LivnatJerby-Arnon2018
P6	Melanoma	Melanoma.MosheSade-Feldman2018	MosheSade-Feldman2018
p6	LUNG	LUNG.RapolasZilionis2019	RapolasZilionis2019
P22	Melanoma	Melanoma.MosheSade-Feldman2018	MosheSade-Feldman2018
RCC3	RC	RC.MatthewDYoung2018	MatthewDYoung2018
AML556	AML	AML.PeterVanGalen2019	PeterVanGalen2019
Mel194	Melanoma	Melanoma.LivnatJerby-Arnon2018	LivnatJerby-Arnon2018
HNSCC9	HNSCC	HNSCC.SidharthVPuram2017	SidharthVPuram2017
su002	BCC	BCC.KathrynEYost2019	KathrynEYost2019
Mel89	Melanoma	Melanoma.LivnatJerby-Arnon2018	LivnatJerby-Arnon2018
P19	Melanoma	Melanoma.MosheSade-Feldman2018	MosheSade-Feldman2018
P14	Melanoma	Melanoma.MosheSade-Feldman2018	MosheSade-Feldman2018
T22	PACA	PACA.JunyaPeng2019	JunyaPeng2019
T12	PACA	PACA.JunyaPeng2019	JunyaPeng2019
P29	Melanoma	Melanoma.MosheSade-Feldman2018	MosheSade-Feldman2018
T23	PACA	PACA.JunyaPeng2019	JunyaPeng2019
LUNG.P1219	LUNG	LUNG.zhangLabSS2	zhangLabSS2
Mel74	Melanoma	Melanoma.LivnatJerby-Arnon2018	LivnatJerby-Arnon2018
AML420B	AML	AML.PeterVanGalen2019	PeterVanGalen2019
P13	Melanoma	Melanoma.MosheSade-Feldman2018	MosheSade-Feldman2018
D20170222	HCC	HCC.YaoHeSS2	YaoHeSS2
p5	LUNG	LUNG.RapolasZilionis2019	RapolasZilionis2019
pRCC	RC	RC.MatthewDYoung2018	MatthewDYoung2018
Mel58	Melanoma	Melanoma.LivnatJerby-Arnon2018	LivnatJerby-Arnon2018
BC7	BC	BC.Elham2018.Indrop	Elham2018.Indrop
HNSCC16	HNSCC	HNSCC.SidharthVPuram2017	SidharthVPuram2017
BC5	BC	BC.Elham2018.Indrop	Elham2018.Indrop
P18	Melanoma	Melanoma.MosheSade-Feldman2018	MosheSade-Feldman2018
su003	BCC	BCC.KathrynEYost2019	KathrynEYost2019
Mel103	Melanoma	Melanoma.LivnatJerby-Arnon2018	LivnatJerby-Arnon2018
HNSCC18	HNSCC	HNSCC.SidharthVPuram2017	SidharthVPuram2017
H30	HCC	LIHC.LichunMa2019	LichunMa2019
T19	PACA	PACA.JunyaPeng2019	JunyaPeng2019
p11	Melanoma	Melanoma.HanjieLi2018	HanjieLi2018
Mel126	Melanoma	Melanoma.LivnatJerby-Arnon2018	LivnatJerby-Arnon2018
Mel80	Melanoma	Melanoma.LivnatJerby-Arnon2018	LivnatJerby-Arnon2018
P21	Melanoma	Melanoma.MosheSade-Feldman2018	MosheSade-Feldman2018
C42	CHOL	LIHC.LichunMa2019	LichunMa2019
P35	Melanoma	Melanoma.MosheSade-Feldman2018	MosheSade-Feldman2018
Mel478	Melanoma	Melanoma.LivnatJerby-Arnon2018	LivnatJerby-Arnon2018
T4	PACA	PACA.JunyaPeng2019	JunyaPeng2019
P3	LUNG	LUNG.QianqianSong2019	QianqianSong2019
STAD.P181227	STAD	STAD.BoxiKang2019	BoxiKang2019
P26	Melanoma	Melanoma.MosheSade-Feldman2018	MosheSade-Feldman2018
HNSCC12	HNSCC	HNSCC.SidharthVPuram2017	SidharthVPuram2017
T11	PACA	PACA.JunyaPeng2019	JunyaPeng2019
T10	PACA	PACA.JunyaPeng2019	JunyaPeng2019
p15	Melanoma	Melanoma.HanjieLi2018	HanjieLi2018
Mel88	Melanoma	Melanoma.LivnatJerby-Arnon2018	LivnatJerby-Arnon2018
p20	Melanoma	Melanoma.HanjieLi2018	HanjieLi2018
ESCA.P20190916	ESCA	ESCA.zhangLab5P	zhangLab5P
HNSCC25	HNSCC	HNSCC.SidharthVPuram2017	SidharthVPuram2017
p6	Melanoma	Melanoma.HanjieLi2018	HanjieLi2018
C39	CHOL	LIHC.LichunMa2019	LichunMa2019
T3	PACA	PACA.JunyaPeng2019	JunyaPeng2019
T24	PACA	PACA.JunyaPeng2019	JunyaPeng2019
Mel60	Melanoma	Melanoma.LivnatJerby-Arnon2018	LivnatJerby-Arnon2018
p7	LUNG	LUNG.RapolasZilionis2019	RapolasZilionis2019
STAD.P190124	STAD	STAD.BoxiKang2019	BoxiKang2019
Mel04.3	Melanoma	Melanoma.LivnatJerby-Arnon2018	LivnatJerby-Arnon2018
Mel129pa	Melanoma	Melanoma.LivnatJerby-Arnon2018	LivnatJerby-Arnon2018
Mel116	Melanoma	Melanoma.LivnatJerby-Arnon2018	LivnatJerby-Arnon2018
H37	HCC	LIHC.LichunMa2019	LichunMa2019
p17	Melanoma	Melanoma.HanjieLi2018	HanjieLi2018
HNSCC23	HNSCC	HNSCC.SidharthVPuram2017	SidharthVPuram2017
Mel102	Melanoma	Melanoma.LivnatJerby-Arnon2018	LivnatJerby-Arnon2018
T5	PACA	PACA.JunyaPeng2019	JunyaPeng2019
BM3	BM	AML.PeterVanGalen2019	PeterVanGalen2019
Mel105	Melanoma	Melanoma.LivnatJerby-Arnon2018	LivnatJerby-Arnon2018
HNSCC17	HNSCC	HNSCC.SidharthVPuram2017	SidharthVPuram2017
H18	HCC	LIHC.LichunMa2019	LichunMa2019
p1	Melanoma	Melanoma.HanjieLi2018	HanjieLi2018
T8	PACA	PACA.JunyaPeng2019	JunyaPeng2019
Mel121.1	Melanoma	Melanoma.LivnatJerby-Arnon2018	LivnatJerby-Arnon2018
AML921A	AML	AML.PeterVanGalen2019	PeterVanGalen2019
Mel129pb	Melanoma	Melanoma.LivnatJerby-Arnon2018	LivnatJerby-Arnon2018
Mel53	Melanoma	Melanoma.LivnatJerby-Arnon2018	LivnatJerby-Arnon2018
T15	PACA	PACA.JunyaPeng2019	JunyaPeng2019
Mel72	Melanoma	Melanoma.LivnatJerby-Arnon2018	LivnatJerby-Arnon2018
H21	HCC	LIHC.LichunMa2019	LichunMa2019
Mel84	Melanoma	Melanoma.LivnatJerby-Arnon2018	LivnatJerby-Arnon2018
Mel94	Melanoma	Melanoma.LivnatJerby-Arnon2018	LivnatJerby-Arnon2018
T6	PACA	PACA.JunyaPeng2019	JunyaPeng2019
H28	HCC	LIHC.LichunMa2019	LichunMa2019
C35	CHOL	LIHC.LichunMa2019	LichunMa2019
T13	PACA	PACA.JunyaPeng2019	JunyaPeng2019
Mel81	Melanoma	Melanoma.LivnatJerby-Arnon2018	LivnatJerby-Arnon2018
Mel71	Melanoma	Melanoma.LivnatJerby-Arnon2018	LivnatJerby-Arnon2018
AML329	AML	AML.PeterVanGalen2019	PeterVanGalen2019
p2	LUNG	LUNG.RapolasZilionis2019	RapolasZilionis2019
Mel110	Melanoma	Melanoma.LivnatJerby-Arnon2018	LivnatJerby-Arnon2018
T1	PACA	PACA.JunyaPeng2019	JunyaPeng2019
P2	LUNG	LUNG.QianqianSong2019	QianqianSong2019
T21	PACA	PACA.JunyaPeng2019	JunyaPeng2019
HNSCC5	HNSCC	HNSCC.SidharthVPuram2017	SidharthVPuram2017
Mel112	Melanoma	Melanoma.LivnatJerby-Arnon2018	LivnatJerby-Arnon2018
C66	CHOL	LIHC.LichunMa2019	LichunMa2019
T7	PACA	PACA.JunyaPeng2019	JunyaPeng2019
AML870	AML	AML.PeterVanGalen2019	PeterVanGalen2019
H38	HCC	LIHC.LichunMa2019	LichunMa2019
AML210A	AML	AML.PeterVanGalen2019	PeterVanGalen2019
H34	HCC	LIHC.LichunMa2019	LichunMa2019
Mel106	Melanoma	Melanoma.LivnatJerby-Arnon2018	LivnatJerby-Arnon2018
Mel128	Melanoma	Melanoma.LivnatJerby-Arnon2018	LivnatJerby-Arnon2018
PACA.P20190909	PACA	PACA.zhangLab5P	zhangLab5P
AML475	AML	AML.PeterVanGalen2019	PeterVanGalen2019
Mel82	Melanoma	Melanoma.LivnatJerby-Arnon2018	LivnatJerby-Arnon2018
AML314	AML	AML.PeterVanGalen2019	PeterVanGalen2019
C56	CHOL	LIHC.LichunMa2019	LichunMa2019
C46	CHOL	LIHC.LichunMa2019	LichunMa2019
T9	PACA	PACA.JunyaPeng2019	JunyaPeng2019
AML722B	AML	AML.PeterVanGalen2019	PeterVanGalen2019
BC3	BC	BC.Elham2018.Indrop	Elham2018.Indrop
p21	Melanoma	Melanoma.HanjieLi2018	HanjieLi2018
T16	PACA	PACA.JunyaPeng2019	JunyaPeng2019
C26	CHOL	LIHC.LichunMa2019	LichunMa2019
HNSCC8	HNSCC	HNSCC.SidharthVPuram2017	SidharthVPuram2017
AML997	AML	AML.PeterVanGalen2019	PeterVanGalen2019
C25	CHOL	LIHC.LichunMa2019	LichunMa2019
BM2	BM	AML.PeterVanGalen2019	PeterVanGalen2019
H65	HCC	LIHC.LichunMa2019	LichunMa2019
BM1	BM	AML.PeterVanGalen2019	PeterVanGalen2019
HNSCC26	HNSCC	HNSCC.SidharthVPuram2017	SidharthVPuram2017

## Sheet: S1.7
TCGA Participant Barcode	TCGA Study	TCGA Subtype	Immune Subtype
TCGA-01-0639	OV
TCGA-02-0007	GBM	GBM_LGG.Classic-like
TCGA-02-0011	GBM	GBM_LGG.LGm6-GBM
TCGA-02-0023	GBM	GBM_LGG.
TCGA-02-0025	GBM	GBM_LGG.
TCGA-02-0051	GBM	GBM_LGG.
TCGA-02-0071	GBM	GBM_LGG.Mesenchymal-like
TCGA-02-0116	GBM	GBM_LGG.Classic-like
TCGA-02-2470	GBM	GBM_LGG.Mesenchymal-like
TCGA-02-2485	GBM	GBM_LGG.Classic-like	C4
TCGA-04-1371	OV
TCGA-04-1542	OV	OVCA.Proliferative
TCGA-04-1638	OV	OVCA.Differentiated
TCGA-05-4410	LUAD	LUAD.3	C3
TCGA-05-4424	LUAD	LUAD.5	C2
TCGA-05-4425	LUAD	LUAD.4	C6
TCGA-06-0152	GBM	GBM_LGG.
TCGA-06-0156	GBM	GBM_LGG.	C4
TCGA-06-0175	GBM	GBM_LGG.
TCGA-06-0410	GBM	GBM_LGG.
TCGA-06-0644	GBM	GBM_LGG.	C4
TCGA-06-0650	GBM	GBM_LGG.LGm6-GBM
TCGA-06-0876	GBM	GBM_LGG.Mesenchymal-like
TCGA-06-0879	GBM	GBM_LGG.Classic-like
TCGA-06-1801	GBM	GBM_LGG.LGm6-GBM
TCGA-06-5412	GBM	GBM_LGG.Mesenchymal-like	C4
TCGA-06-5415	GBM	GBM_LGG.Classic-like	C4
TCGA-06-5416	GBM	GBM_LGG.	C4
TCGA-08-0349	GBM	GBM_LGG.
TCGA-08-0385	GBM	GBM_LGG.
TCGA-08-0390	GBM	GBM_LGG.
TCGA-08-0525	GBM	GBM_LGG.
TCGA-12-0662	GBM	GBM_LGG.
TCGA-12-0692	GBM	GBM_LGG.
TCGA-12-0707	GBM	GBM_LGG.
TCGA-12-0826	GBM	GBM_LGG.LGm6-GBM
TCGA-12-1096	GBM	GBM_LGG.
TCGA-12-1097	GBM	GBM_LGG.
TCGA-12-3644	GBM	GBM_LGG.Mesenchymal-like
TCGA-13-0757	OV	OVCA.Proliferative
TCGA-13-0761	OV	OVCA.Differentiated
TCGA-13-0797	OV	OVCA.Differentiated
TCGA-13-0799	OV	OVCA.Proliferative	C2
TCGA-13-0802	OV	OVCA.Proliferative
TCGA-13-0888	OV	OVCA.Proliferative
TCGA-13-1411	OV	OVCA.Mesenchymal
TCGA-13-1482	OV	OVCA.Differentiated
TCGA-13-1483	OV	OVCA.Mesenchymal
TCGA-13-1484	OV	OVCA.Immunoreactive
TCGA-13-1485	OV	OVCA.Mesenchymal
TCGA-13-1487	OV	OVCA.Mesenchymal
TCGA-14-0783	GBM	GBM_LGG.
TCGA-14-0866	GBM	GBM_LGG.
TCGA-14-1450	GBM	GBM_LGG.Classic-like
TCGA-14-1454	GBM	GBM_LGG.
TCGA-14-1795	GBM	GBM_LGG.Classic-like
TCGA-14-1827	GBM	GBM_LGG.Mesenchymal-like
TCGA-15-1447	GBM	GBM_LGG.
TCGA-15-1449	GBM	GBM_LGG.
TCGA-16-0848	GBM	GBM_LGG.
TCGA-17-Z013	LUAD
TCGA-17-Z020	LUAD
TCGA-17-Z022	LUAD
TCGA-17-Z038	LUAD
TCGA-17-Z048	LUAD
TCGA-17-Z050	LUAD
TCGA-18-3419	LUSC	LUSC.basal	C2
TCGA-19-5952	GBM	GBM_LGG.Mesenchymal-like
TCGA-21-5783	LUSC		C1
TCGA-22-4604	LUSC	LUSC.classical	C1
TCGA-22-5478	LUSC	LUSC.secretory	C1
TCGA-22-5485	LUSC	LUSC.classical	C4
TCGA-22-5489	LUSC	LUSC.secretory	C2
TCGA-22-5492	LUSC	LUSC.secretory	C2
TCGA-23-1028	OV	OVCA.Differentiated
TCGA-23-1119	OV	OVCA.Proliferative
TCGA-23-1121	OV	OVCA.Proliferative
TCGA-23-2077	OV	OVCA.Immunoreactive	C2
TCGA-23-2647	OV
TCGA-24-0975	OV	OVCA.Mesenchymal	C1
TCGA-24-0979	OV	OVCA.Differentiated
TCGA-24-1423	OV	OVCA.Differentiated	C2
TCGA-24-1425	OV	OVCA.Mesenchymal
TCGA-24-1464	OV	OVCA.Differentiated
TCGA-24-1471	OV	OVCA.Differentiated
TCGA-24-1474	OV	OVCA.Immunoreactive	C4
TCGA-24-1550	OV	OVCA.Mesenchymal	C2
TCGA-24-1614	OV	OVCA.Proliferative
TCGA-24-2020	OV	OVCA.Proliferative	C1
TCGA-24-2030	OV	OVCA.Proliferative
TCGA-25-1314	OV	OVCA.Differentiated	C2
TCGA-25-1326	OV	OVCA.Mesenchymal	C1
TCGA-25-1633	OV	OVCA.Mesenchymal	C2
TCGA-25-1634	OV	OVCA.Proliferative	C1
TCGA-25-1870	OV	OVCA.Proliferative	C4
TCGA-25-2396	OV	OVCA.Immunoreactive	C2
TCGA-26-6173	GBM	GBM_LGG.Mesenchymal-like
TCGA-27-1832	GBM	GBM_LGG.Mesenchymal-like	C4
TCGA-27-1837	GBM	GBM_LGG.Mesenchymal-like	C4
TCGA-28-1745	GBM	GBM_LGG.Mesenchymal-like
TCGA-28-1747	GBM	GBM_LGG.Mesenchymal-like	C4
TCGA-28-1751	GBM	GBM_LGG.Mesenchymal-like
TCGA-28-2501	GBM	GBM_LGG.Mesenchymal-like
TCGA-28-5216	GBM	GBM_LGG.Mesenchymal-like	C4
TCGA-28-5219	GBM	GBM_LGG.Mesenchymal-like
TCGA-29-1695	OV	OVCA.Mesenchymal	C4
TCGA-29-1696	OV	OVCA.Differentiated	C2
TCGA-29-1699	OV	OVCA.Immunoreactive	C2
TCGA-29-1704	OV
TCGA-29-1784	OV	OVCA.Immunoreactive	C2
TCGA-2A-A8VX	PRAD
TCGA-2A-A8W3	PRAD	PRAD.2-ETV1	C3
TCGA-2G-AAFI	TGCT		C2
TCGA-2G-AAFM	TGCT		C2
TCGA-2G-AAFY	TGCT		C2
TCGA-2G-AAG0	TGCT		C2
TCGA-2G-AAG9	TGCT		C2
TCGA-2G-AAGG	TGCT		C2
TCGA-2G-AAGP	TGCT		C2
TCGA-2G-AAGT	TGCT		C1
TCGA-2G-AAKD	TGCT		C2
TCGA-2G-AAKH	TGCT		C2
TCGA-2J-AAB4	PAAD		C1
TCGA-2J-AAB6	PAAD		C2
TCGA-2J-AAB8	PAAD		C2
TCGA-2J-AAB9	PAAD		C3
TCGA-2J-AABV	PAAD		C1
TCGA-2Y-A9GV	LIHC		C3
TCGA-2Y-A9HA	LIHC		C4
TCGA-2Z-A9J3	KIRP		C3
TCGA-2Z-A9J8	KIRP		C4
TCGA-32-1982	GBM	GBM_LGG.Classic-like	C4
TCGA-32-2616	GBM	GBM_LGG.	C4
TCGA-32-4211	GBM	GBM_LGG.Classic-like
TCGA-32-4719	GBM	GBM_LGG.Classic-like
TCGA-34-2596	LUSC	LUSC.classical	C1
TCGA-34-5240	LUSC	LUSC.classical	C2
TCGA-34-5928	LUSC	LUSC.secretory	C1
TCGA-34-8456	LUSC		C1
TCGA-34-A5IX	LUSC		C1
TCGA-36-1570	OV	OVCA.Differentiated	C4
TCGA-36-1574	OV	OVCA.Immunoreactive	C2
TCGA-36-1577	OV	OVCA.Proliferative	C1
TCGA-37-4141	LUSC	LUSC.primitive	C2
TCGA-3A-A9I5	PAAD		C1
TCGA-3A-A9IB	PAAD		C1
TCGA-3B-A9HQ	SARC		C2
TCGA-3H-AB3K	MESO		C6
TCGA-3P-A9WA	OV		C4
TCGA-42-2593	OV
TCGA-43-2576	LUSC		C1
TCGA-43-2578	LUSC	LUSC.primitive	C1
TCGA-43-6770	LUSC	LUSC.classical	C1
TCGA-44-3917	LUAD
TCGA-44-7660	LUAD
TCGA-49-4510	LUAD	LUAD.1	C3
TCGA-49-AAR0	LUAD		C2
TCGA-4G-AAZO	CHOL		C4
TCGA-4H-AAAK	BRCA	BRCA.LumA	C1
TCGA-4V-A9QI	THYM
TCGA-4V-A9QS	THYM
TCGA-4Z-AA7O	BLCA		C1
TCGA-4Z-AA7S	BLCA		C1
TCGA-4Z-AA7W	BLCA		C2
TCGA-50-5049	LUAD	LUAD.6	C2
TCGA-50-6673	LUAD	LUAD.5	C6
TCGA-55-6543	LUAD	LUAD.5	C3
TCGA-55-6982	LUAD	LUAD.5	C2
TCGA-55-6987	LUAD
TCGA-55-7724	LUAD	LUAD.6	C2
TCGA-55-7910	LUAD
TCGA-55-7913	LUAD		C1
TCGA-55-8089	LUAD		C2
TCGA-55-A490	LUAD		C1
TCGA-56-7222	LUSC		C2
TCGA-57-1586	OV	OVCA.Proliferative
TCGA-59-2352	OV	OVCA.Proliferative	C2
TCGA-59-2363	OV	OVCA.Proliferative	C2
TCGA-5C-A9VH	LIHC		C4
TCGA-5M-AAT5	COAD	GI.CIN	C1
TCGA-5P-A9JZ	KIRP		C4
TCGA-5P-A9KF	KIRP		C3
TCGA-60-2697	LUSC		C3
TCGA-60-2716	LUSC		C1
TCGA-60-2724	LUSC	LUSC.basal	C2
TCGA-61-1721	OV	OVCA.Mesenchymal	C3
TCGA-61-1907	OV	OVCA.Immunoreactive	C2
TCGA-61-2087	OV
TCGA-61-2111	OV	OVCA.Proliferative	C2
TCGA-62-8402	LUAD		C2
TCGA-63-7020	LUSC		C1
TCGA-63-A5M9	LUSC		C1
TCGA-63-A5MJ	LUSC		C2
TCGA-63-A5MN	LUSC		C6
TCGA-63-A5MS	LUSC		C6
TCGA-64-1678	LUAD	LUAD.2	C1
TCGA-64-5774	LUAD	LUAD.2	C1
TCGA-66-2754	LUSC	LUSC.primitive	C1
TCGA-66-2767	LUSC	LUSC.secretory	C2
TCGA-67-3771	LUAD	LUAD.2	C2
TCGA-70-6722	LUSC	LUSC.secretory	C2
TCGA-70-6723	LUSC	LUSC.classical	C2
TCGA-71-8520	LUAD		C2
TCGA-74-6575	GBM	GBM_LGG.Mesenchymal-like
TCGA-74-6581	GBM	GBM_LGG.
TCGA-76-4927	GBM	GBM_LGG.Classic-like	C4
TCGA-76-4931	GBM	GBM_LGG.Mesenchymal-like	C4
TCGA-76-6286	GBM	GBM_LGG.Classic-like
TCGA-76-6663	GBM	GBM_LGG.Classic-like
TCGA-77-6845	LUSC		C1
TCGA-77-7337	LUSC		C1
TCGA-77-8009	LUSC		C1
TCGA-77-8133	LUSC		C2
TCGA-77-8136	LUSC		C2
TCGA-77-8140	LUSC		C1
TCGA-77-8144	LUSC		C1
TCGA-77-A5G3	LUSC		C1
TCGA-77-A5GF	LUSC		C2
TCGA-78-7147	LUAD	LUAD.3	C2
TCGA-78-8648	LUAD		C3
TCGA-80-5608	LUAD	LUAD.2	C1
TCGA-81-5910	GBM	GBM_LGG.Mesenchymal-like
TCGA-85-8351	LUSC		C1
TCGA-85-8354	LUSC		C1
TCGA-85-8479	LUSC		C1
TCGA-85-8481	LUSC		C2
TCGA-85-8664	LUSC		C1
TCGA-85-A511	LUSC		C2
TCGA-86-7713	LUAD	LUAD.2	C2
TCGA-86-8073	LUAD		C3
TCGA-86-8075	LUAD		C1
TCGA-86-8359	LUAD		C3
TCGA-86-8585	LUAD		C2
TCGA-86-A456	LUAD		C2
TCGA-86-A4JF	LUAD		C2
TCGA-90-7767	LUSC		C2
TCGA-90-A4ED	LUSC		C3
TCGA-90-A4EE	LUSC		C2
TCGA-91-6831	LUAD
TCGA-91-6847	LUAD	LUAD.3	C2
TCGA-91-8497	LUAD		C3
TCGA-94-A5I4	LUSC		C2
TCGA-95-7948	LUAD	LUAD.3	C1
TCGA-96-7545	LUSC		C6
TCGA-96-8169	LUSC		C1
TCGA-97-8172	LUAD		C3
TCGA-97-8175	LUAD		C2
TCGA-97-A4M2	LUAD		C3
TCGA-98-8021	LUSC		C1
TCGA-98-A53D	LUSC		C6
TCGA-99-7458	LUAD	LUAD.5	C3
TCGA-99-8028	LUAD		C3
TCGA-A1-A0SM	BRCA	BRCA.LumA	C1
TCGA-A2-A0CO	BRCA	BRCA.LumA	C2
TCGA-A2-A0CQ	BRCA	BRCA.LumA	C4
TCGA-A2-A0EU	BRCA	BRCA.LumA	C1
TCGA-A2-A0SX	BRCA	BRCA.Basal	C2
TCGA-A2-A0SY	BRCA	BRCA.LumA	C3
TCGA-A2-A0T2	BRCA	BRCA.Basal	C1
TCGA-A2-A0T5	BRCA	BRCA.LumA	C1
TCGA-A2-A0YK	BRCA	BRCA.Normal	C3
TCGA-A2-A1G4	BRCA	BRCA.LumB	C1
TCGA-A3-3319	KIRC	KIRC.3	C3
TCGA-A3-3323	KIRC	KIRC.2	C3
TCGA-A3-3335	KIRC		C3
TCGA-A3-3383	KIRC	KIRC.	C2
TCGA-A3-A6NJ	KIRC		C3
TCGA-A3-A8OX	KIRC		C3
TCGA-A4-7828	KIRP
TCGA-A4-8098	KIRP	KIRP.C2b	C4
TCGA-A4-A772	KIRP		C3
TCGA-A5-A0GE	UCEC	UCEC.CN_LOW	C1
TCGA-A5-A0GM	UCEC	UCEC.CN_LOW	C1
TCGA-A5-A0R6	UCEC	UCEC.CN_HIGH	C2
TCGA-A5-A7WJ	UCEC		C2
TCGA-A6-2671	COAD	GI.CIN	C2
TCGA-A6-2677	COAD		C1
TCGA-A6-2685	COAD	GI.CIN	C1
TCGA-A6-3807	COAD	GI.CIN	C1
TCGA-A6-6142	COAD	GI.CIN	C1
TCGA-A6-6649	COAD	GI.CIN	C1
TCGA-A6-A565	COAD	GI.HM-indel	C3
TCGA-A7-A6VY	BRCA	BRCA.Basal	C2
TCGA-A8-A06N	BRCA	BRCA.LumB	C4
TCGA-A8-A07C	BRCA	BRCA.Basal	C2
TCGA-A8-A081	BRCA	BRCA.LumB	C2
TCGA-A8-A08A	BRCA	BRCA.LumA	C3
TCGA-A8-A08B	BRCA	BRCA.Her2	C2
TCGA-A8-A08O	BRCA	BRCA.LumA	C1
TCGA-A8-A099	BRCA	BRCA.LumA	C3
TCGA-A8-A09X	BRCA	BRCA.Her2	C2
TCGA-A8-A0A2	BRCA	BRCA.LumA	C3
TCGA-AA-3510	COAD	GI.HM-SNV	C1
TCGA-AA-3525	COAD		C1
TCGA-AA-3664	COAD	GI.CIN	C2
TCGA-AA-3667	COAD	GI.CIN	C1
TCGA-AA-3684	COAD	GI.GS	C1
TCGA-AA-3812	COAD	GI.CIN	C3
TCGA-AA-3845	COAD	GI.HM-indel	C2
TCGA-AA-3855	COAD	GI.GS	C1
TCGA-AA-3856	COAD	GI.CIN	C2
TCGA-AA-3867	COAD	GI.CIN	C1
TCGA-AA-3975	COAD	GI.CIN	C1
TCGA-AA-3994	COAD	GI.CIN	C1
TCGA-AA-A00U	COAD		C1
TCGA-AA-A017	COAD		C1
TCGA-AA-A01K	COAD		C1
TCGA-AA-A01T	COAD	GI.CIN	C1
TCGA-AA-A01Z	COAD	GI.CIN	C1
TCGA-AA-A02H	COAD	GI.CIN	C1
TCGA-AA-A02O	COAD	GI.GS	C1
TCGA-AA-A03F	COAD	GI.GS	C3
TCGA-AB-2803	LAML	AML.3
TCGA-AB-2808	LAML	AML.5
TCGA-AB-2817	LAML	AML.6
TCGA-AB-2818	LAML	AML.5
TCGA-AB-2826	LAML	AML.7
TCGA-AB-2828	LAML	AML.5
TCGA-AB-2829	LAML
TCGA-AB-2835	LAML	AML.7
TCGA-AB-2839	LAML	AML.4
TCGA-AB-2850	LAML
TCGA-AB-2859	LAML	AML.4
TCGA-AB-2866	LAML	AML.7
TCGA-AB-2876	LAML	AML.4
TCGA-AB-2890	LAML	AML.6
TCGA-AB-2901	LAML	AML.4
TCGA-AB-2912	LAML	AML.7
TCGA-AB-2918	LAML	AML.1
TCGA-AB-2923	LAML	AML.
TCGA-AB-2927	LAML	AML.6
TCGA-AB-2938	LAML	AML.2
TCGA-AB-2939	LAML	AML.3
TCGA-AB-2945	LAML	AML.
TCGA-AB-2968	LAML
TCGA-AB-2977	LAML	AML.1
TCGA-AB-2981	LAML	AML.5
TCGA-AB-2984	LAML	AML.4
TCGA-AB-2989	LAML	AML.
TCGA-AB-2998	LAML	AML.3
TCGA-AB-3009	LAML	AML.3
TCGA-AC-A2B8	BRCA	BRCA.LumA	C6
TCGA-AC-A2QI	BRCA	BRCA.LumA	C3
TCGA-AC-A3W7	BRCA	BRCA.LumA	C3
TCGA-AC-A62X	BRCA	BRCA.Basal	C2
TCGA-AD-A5EJ	COAD	GI.HM-indel	C1
TCGA-AF-2690	READ	GI.CIN	C2
TCGA-AF-A56L	READ	GI.CIN	C1
TCGA-AG-3584	READ		C1
TCGA-AG-3601	READ		C1
TCGA-AG-3605	READ		C1
TCGA-AG-3727	READ	GI.CIN	C1
TCGA-AG-3883	READ	GI.CIN	C1
TCGA-AG-A025	READ		C1
TCGA-AH-6549	READ		C1
TCGA-AH-6644	READ	GI.CIN	C1
TCGA-AJ-A23O	UCEC	UCEC.MSI	C2
TCGA-AJ-A2QM	UCEC	UCEC.CN_HIGH	C2
TCGA-AJ-A3BF	UCEC	UCEC.CN_HIGH	C2
TCGA-AJ-A3BH	UCEC	UCEC.POLE	C1
TCGA-AJ-A3EL	UCEC	UCEC.POLE	C2
TCGA-AJ-A3OL	UCEC	UCEC.MSI	C2
TCGA-AJ-A3QS	UCEC	UCEC.CN_HIGH	C2
TCGA-AJ-A8CW	UCEC	UCEC.MSI	C1
TCGA-AK-3434	KIRC	KIRC.4	C3
TCGA-AK-3445	KIRC	KIRC.3	C3
TCGA-AK-3454	KIRC	KIRC.1	C3
TCGA-AN-A0FL	BRCA	BRCA.Basal	C2
TCGA-AN-A0G0	BRCA	BRCA.Basal	C1
TCGA-AN-A0XV	BRCA	BRCA.LumA	C1
TCGA-AO-A0J8	BRCA	BRCA.LumA	C2
TCGA-AO-A0JA	BRCA	BRCA.LumA	C1
TCGA-AP-A0LF	UCEC	UCEC.CN_HIGH	C2
TCGA-AP-A1DM	UCEC	UCEC.POLE	C1
TCGA-AP-A1E1	UCEC	UCEC.MSI	C2
TCGA-AQ-A04J	BRCA	BRCA.Basal	C1
TCGA-AR-A0TQ	BRCA	BRCA.LumB	C2
TCGA-AR-A1AK	BRCA	BRCA.LumA	C2
TCGA-AR-A1AP	BRCA	BRCA.LumA	C2
TCGA-AR-A1AY	BRCA	BRCA.Basal	C1
TCGA-AR-A24R	BRCA	BRCA.LumB	C2
TCGA-AR-A252	BRCA	BRCA.LumA	C2
TCGA-AR-A2LE	BRCA	BRCA.LumA	C3
TCGA-AR-A5QM	BRCA	BRCA.LumA	C6
TCGA-AX-A062	UCEC	UCEC.CN_LOW	C1
TCGA-AX-A06J	UCEC	UCEC.CN_LOW	C3
TCGA-AX-A1CJ	UCEC	UCEC.CN_LOW	C2
TCGA-AX-A3FV	UCEC	UCEC.CN_LOW	C1
TCGA-AX-A3G1	UCEC	UCEC.CN_HIGH	C2
TCGA-AX-A3GI	UCEC	UCEC.CN_HIGH	C2
TCGA-AZ-4682	COAD	GI.CIN	C1
TCGA-AZ-6606	COAD	GI.CIN	C2
TCGA-B0-4688	KIRC		C4
TCGA-B0-4691	KIRC	KIRC.4	C2
TCGA-B0-4697	KIRC	KIRC.2	C3
TCGA-B0-4706	KIRC	KIRC.2	C2
TCGA-B0-5081	KIRC	KIRC.2	C3
TCGA-B0-5088	KIRC	KIRC.2	C3
TCGA-B0-5700	KIRC	KIRC.	C3
TCGA-B1-A656	KIRP	KIRP.C2a	C3
TCGA-B3-4103	KIRP	KIRP.C1	C3
TCGA-B4-5834	KIRC		C3
TCGA-B5-A11F	UCEC	UCEC.CN_LOW	C1
TCGA-B5-A11V	UCEC	UCEC.CN_LOW	C1
TCGA-B5-A3FB	UCEC	UCEC.CN_LOW	C1
TCGA-B6-A0IB	BRCA	BRCA.LumB	C1
TCGA-B6-A0WZ	BRCA	BRCA.LumA	C2
TCGA-B6-A0X1	BRCA	BRCA.Basal	C2
TCGA-B6-A401	BRCA	BRCA.LumA	C1
TCGA-B8-4153	KIRC	KIRC.2	C3
TCGA-B8-4619	KIRC		C3
TCGA-B8-5162	KIRC		C3
TCGA-B8-A54J	KIRC		C3
TCGA-B9-A44B	KIRP	KIRP.C2b	C3
TCGA-B9-A5W7	KIRP	KIRP.C1	C3
TCGA-BA-4078	HNSC	HNSC.Classical	C1
TCGA-BA-5149	HNSC	HNSC.Basal	C2
TCGA-BA-5152	HNSC	HNSC.Atypical	C2
TCGA-BA-7269	HNSC	HNSC.Classical	C1
TCGA-BA-A6DB	HNSC		C2
TCGA-BA-A6DG	HNSC		C1
TCGA-BB-A5HU	HNSC		C1
TCGA-BC-A216	LIHC	LIHC.iCluster:3	C1
TCGA-BC-A3KF	LIHC	LIHC.iCluster:3	C3
TCGA-BF-AAP2	SKCM		C2
TCGA-BG-A0MI	UCEC	UCEC.CN_LOW	C2
TCGA-BG-A0W1	UCEC	UCEC.CN_LOW	C4
TCGA-BH-A0B8	BRCA	BRCA.Normal	C1
TCGA-BH-A0B9	BRCA	BRCA.Basal	C2
TCGA-BH-A0BT	BRCA	BRCA.Normal	C2
TCGA-BH-A0C0	BRCA	BRCA.Normal	C2
TCGA-BH-A0DE	BRCA	BRCA.LumA	C6
TCGA-BH-A0DH	BRCA	BRCA.Normal	C1
TCGA-BH-A0DT	BRCA	BRCA.Normal	C3
TCGA-BH-A0DV	BRCA	BRCA.Normal	C3
TCGA-BH-A0EE	BRCA	BRCA.Her2	C2
TCGA-BH-A0H5	BRCA	BRCA.Normal	C6
TCGA-BH-A0HO	BRCA	BRCA.LumA	C4
TCGA-BH-A0HY	BRCA	BRCA.LumB	C1
TCGA-BH-A18Q	BRCA	BRCA.Normal	C2
TCGA-BH-A18U	BRCA	BRCA.Normal	C2
TCGA-BH-A1EN	BRCA	BRCA.Normal	C4
TCGA-BH-A1EO	BRCA	BRCA.LumA	C6
TCGA-BH-A1F6	BRCA	BRCA.Normal	C2
TCGA-BH-A1FU	BRCA	BRCA.Normal	C1
TCGA-BH-A42T	BRCA	BRCA.LumB	C1
TCGA-BH-A6R9	BRCA	BRCA.Normal	C1
TCGA-BH-A8FY	BRCA	BRCA.LumA	C4
TCGA-BJ-A0Z2	THCA	THCA.1	C3
TCGA-BJ-A0ZB	THCA	THCA.4	C3
TCGA-BJ-A0ZH	THCA	THCA.3	C3
TCGA-BJ-A28W	THCA	THCA.	C2
TCGA-BJ-A291	THCA	THCA.1	C3
TCGA-BJ-A3PR	THCA	THCA.4	C2
TCGA-BJ-A45H	THCA	THCA.2	C3
TCGA-BJ-A4O8	THCA	THCA.4	C3
TCGA-BL-A5ZZ	BLCA		C1
TCGA-BP-4169	KIRC	KIRC.3	C3
TCGA-BP-4176	KIRC	KIRC.3	C3
TCGA-BP-4325	KIRC	KIRC.1	C3
TCGA-BP-4335	KIRC	KIRC.2	C3
TCGA-BP-4341	KIRC	KIRC.2	C3
TCGA-BP-4355	KIRC	KIRC.2	C3
TCGA-BP-4758	KIRC	KIRC.4	C3
TCGA-BP-4763	KIRC	KIRC.3	C2
TCGA-BP-4775	KIRC	KIRC.1	C3
TCGA-BP-4782	KIRC	KIRC.4	C3
TCGA-BP-4784	KIRC		C3
TCGA-BP-4789	KIRC	KIRC.1	C3
TCGA-BP-4963	KIRC	KIRC.2	C3
TCGA-BP-4992	KIRC	KIRC.2	C3
TCGA-BP-4998	KIRC	KIRC.2	C3
TCGA-BP-5007	KIRC	KIRC.1	C3
TCGA-BP-5169	KIRC	KIRC.2	C2
TCGA-BP-5175	KIRC	KIRC.4	C6
TCGA-BP-5189	KIRC	KIRC.1	C3
TCGA-BP-5201	KIRC	KIRC.4	C3
TCGA-BQ-5880	KIRP	KIRP.C2a	C3
TCGA-BQ-7050	KIRP	KIRP.C2a	C3
TCGA-BR-4184	STAD
TCGA-BR-4294	STAD	GI.CIN	C3
TCGA-BR-4366	STAD	GI.CIN	C4
TCGA-BR-6452	STAD	GI.HM-indel	C1
TCGA-BR-6454	STAD	GI.CIN	C2
TCGA-BR-6455	STAD	GI.EBV	C1
TCGA-BR-7851	STAD	GI.HM-indel	C1
TCGA-BR-8059	STAD	GI.HM-indel	C1
TCGA-BR-8291	STAD	GI.CIN	C3
TCGA-BR-8295	STAD
TCGA-BR-8366	STAD	GI.EBV	C2
TCGA-BR-8370	STAD
TCGA-BR-8381	STAD	GI.EBV	C2
TCGA-BR-8382	STAD	GI.HM-indel	C2
TCGA-BR-8485	STAD	GI.CIN	C1
TCGA-BR-A44U	STAD	GI.CIN	C2
TCGA-BR-A4CQ	STAD
TCGA-BR-A4IU	STAD	GI.GS	C3
TCGA-BS-A0TE	UCEC	UCEC.MSI	C2
TCGA-BT-A20O	BLCA	BLCA.4	C2
TCGA-BT-A20Q	BLCA	BLCA.2	C1
TCGA-BT-A42C	BLCA	BLCA.1	C1
TCGA-C5-A1M6	CESC		C1
TCGA-C5-A1M7	CESC		C2
TCGA-C5-A1M9	CESC		C2
TCGA-C5-A1MN	CESC		C2
TCGA-C5-A2LS	CESC		C1
TCGA-C5-A7CO	CESC		C2
TCGA-C5-A7X3	CESC		C2
TCGA-C5-A7X5	CESC		C2
TCGA-C8-A137	BRCA	BRCA.Her2	C1
TCGA-C8-A1HG	BRCA	BRCA.LumB	C2
TCGA-C8-A1HN	BRCA	BRCA.LumB	C4
TCGA-C8-A8HR	BRCA	BRCA.Normal	C2
TCGA-CA-5256	COAD	GI.CIN	C1
TCGA-CC-5261	LIHC	LIHC.iCluster:1	C3
TCGA-CC-A7IH	LIHC	LIHC.iCluster:3	C3
TCGA-CC-A7IK	LIHC	LIHC.iCluster:3	C4
TCGA-CD-5798	STAD	GI.GS	C1
TCGA-CD-5800	STAD	GI.CIN	C2
TCGA-CD-8532	STAD	GI.CIN	C2
TCGA-CE-A481	THCA	THCA.5	C3
TCGA-CF-A3MG	BLCA	BLCA.1	C1
TCGA-CF-A9FF	BLCA		C2
TCGA-CG-4300	STAD
TCGA-CG-4305	STAD	GI.HM-indel	C2
TCGA-CG-4449	STAD	GI.CIN	C1
TCGA-CG-4476	STAD	GI.CIN	C2
TCGA-CG-5720	STAD	GI.CIN	C1
TCGA-CG-5727	STAD
TCGA-CH-5737	PRAD	PRAD.6-FOXA1	C3
TCGA-CH-5766	PRAD	PRAD.1-ERG	C3
TCGA-CI-6619	READ	GI.CIN	C1
TCGA-CI-6623	READ	GI.CIN	C1
TCGA-CJ-4638	KIRC	KIRC.2	C3
TCGA-CJ-4878	KIRC	KIRC.2	C3
TCGA-CJ-4891	KIRC	KIRC.4	C6
TCGA-CJ-4892	KIRC	KIRC.4	C3
TCGA-CJ-4893	KIRC	KIRC.1	C3
TCGA-CJ-4897	KIRC	KIRC.1	C3
TCGA-CJ-4920	KIRC	KIRC.3	C3
TCGA-CJ-5678	KIRC	KIRC.4	C2
TCGA-CJ-5683	KIRC	KIRC.4	C3
TCGA-CJ-6033	KIRC	KIRC.3	C6
TCGA-CK-5912	COAD	GI.CIN	C1
TCGA-CK-6748	COAD	GI.CIN	C1
TCGA-CM-5341	COAD	GI.CIN	C2
TCGA-CM-5860	COAD	GI.CIN	C1
TCGA-CM-5864	COAD	GI.CIN	C1
TCGA-CM-6679	COAD	GI.CIN	C1
TCGA-CN-4742	HNSC	HNSC.Basal	C2
TCGA-CN-5370	HNSC	HNSC.Mesenchymal	C2
TCGA-CN-6019	HNSC	HNSC.Mesenchymal	C6
TCGA-CN-A49A	HNSC		C2
TCGA-CN-A6UY	HNSC		C2
TCGA-CQ-5331	HNSC	HNSC.Basal	C2
TCGA-CQ-5333	HNSC		C2
TCGA-CQ-6223	HNSC	HNSC.Basal	C2
TCGA-CQ-6227	HNSC	HNSC.Mesenchymal	C2
TCGA-CQ-6228	HNSC	HNSC.Classical	C2
TCGA-CQ-6229	HNSC	HNSC.Basal	C2
TCGA-CQ-7067	HNSC		C2
TCGA-CQ-A4CD	HNSC		C2
TCGA-CQ-A4CI	HNSC		C1
TCGA-CR-5248	HNSC	HNSC.Atypical	C2
TCGA-CR-6474	HNSC	HNSC.Mesenchymal	C1
TCGA-CR-6482	HNSC	HNSC.Atypical	C2
TCGA-CR-6487	HNSC	HNSC.Atypical	C2
TCGA-CR-6492	HNSC	HNSC.Atypical	C2
TCGA-CR-7372	HNSC	HNSC.Basal	C2
TCGA-CR-7398	HNSC	HNSC.Classical	C2
TCGA-CR-7404	HNSC	HNSC.Atypical	C2
TCGA-CS-4941	LGG	GBM_LGG.Mesenchymal-like	C4
TCGA-CS-5393	LGG	GBM_LGG.G-CIMP-high	C5
TCGA-CS-6290	LGG	GBM_LGG.G-CIMP-high	C4
TCGA-CS-6665	LGG	GBM_LGG.G-CIMP-low	C5
TCGA-CS-6668	LGG	GBM_LGG.Codel	C5
TCGA-CV-5431	HNSC	HNSC.Mesenchymal	C1
TCGA-CV-5439	HNSC	HNSC.Basal	C2
TCGA-CV-5970	HNSC	HNSC.Basal	C2
TCGA-CV-5973	HNSC	HNSC.Basal	C2
TCGA-CV-6940	HNSC	HNSC.Classical	C1
TCGA-CV-7091	HNSC	HNSC.Basal	C2
TCGA-CV-7099	HNSC	HNSC.Basal	C2
TCGA-CV-7253	HNSC	HNSC.Classical	C1
TCGA-CV-7415	HNSC	HNSC.Mesenchymal	C2
TCGA-CV-7421	HNSC	HNSC.Classical	C2
TCGA-CV-7437	HNSC	HNSC.Classical	C1
TCGA-CV-7568	HNSC		C2
TCGA-CV-A45P	HNSC		C2
TCGA-CV-A463	HNSC		C2
TCGA-CV-A6JN	HNSC		C2
TCGA-CW-5583	KIRC	KIRC.1	C3
TCGA-CW-5585	KIRC	KIRC.1	C3
TCGA-CZ-4866	KIRC	KIRC.1	C3
TCGA-CZ-5454	KIRC	KIRC.3	C4
TCGA-CZ-5463	KIRC	KIRC.1	C3
TCGA-CZ-5465	KIRC	KIRC.1	C3
TCGA-CZ-5466	KIRC	KIRC.	C3
TCGA-CZ-5982	KIRC	KIRC.1	C3
TCGA-CZ-5986	KIRC	KIRC.1	C3
TCGA-D1-A15V	UCEC	UCEC.CN_HIGH	C1
TCGA-D1-A15Z	UCEC	UCEC.CN_LOW	C1
TCGA-D1-A17N	UCEC	UCEC.CN_LOW	C3
TCGA-D1-A1NZ	UCEC	UCEC.MSI	C2
TCGA-D1-A2G5	UCEC	UCEC.MSI	C1
TCGA-D3-A1QB	SKCM	SKCM.RAS_Hotspot_Mutants
TCGA-D3-A51G	SKCM	SKCM.RAS_Hotspot_Mutants
TCGA-D3-A8GK	SKCM
TCGA-D3-A8GL	SKCM
TCGA-D5-5540	COAD	GI.CIN	C1
TCGA-D5-6898	COAD	GI.CIN	C1
TCGA-D6-6516	HNSC	HNSC.Basal	C2
TCGA-D6-6824	HNSC	HNSC.Atypical	C2
TCGA-D6-A4Z9	HNSC		C2
TCGA-D7-6518	STAD	GI.CIN	C1
TCGA-D7-6521	STAD	GI.CIN	C1
TCGA-D7-6522	STAD	GI.GS	C3
TCGA-D7-6820	STAD	GI.CIN	C1
TCGA-D7-8576	STAD	GI.CIN	C2
TCGA-D7-A6EV	STAD	GI.CIN	C1
TCGA-D7-A6F2	STAD	GI.CIN	C3
TCGA-D8-A1XS	BRCA	BRCA.LumB	C1
TCGA-D8-A1Y1	BRCA	BRCA.LumB	C4
TCGA-D8-A27N	BRCA	BRCA.LumB	C2
TCGA-D8-A73U	BRCA	BRCA.LumA	C3
TCGA-D8-A73X	BRCA	BRCA.LumA	C3
TCGA-D9-A4Z6	SKCM
TCGA-DA-A95Y	SKCM
TCGA-DB-5281	LGG	GBM_LGG.G-CIMP-high	C5
TCGA-DB-A4X9	LGG	GBM_LGG.G-CIMP-high	C5
TCGA-DB-A64O	LGG	GBM_LGG.Mesenchymal-like	C5
TCGA-DB-A64V	LGG	GBM_LGG.Codel	C5
TCGA-DB-A75K	LGG	GBM_LGG.Codel	C4
TCGA-DB-A75P	LGG	GBM_LGG.PA-like	C3
TCGA-DC-5337	READ	GI.GS	C1
TCGA-DD-A1EF	LIHC	LIHC.iCluster:1	C3
TCGA-DD-A3A6	LIHC
TCGA-DD-A4NN	LIHC	LIHC.iCluster:1	C3
TCGA-DD-AACE	LIHC		C4
TCGA-DD-AACM	LIHC
TCGA-DD-AADB	LIHC		C2
TCGA-DD-AADN	LIHC		C2
TCGA-DD-AAE1	LIHC		C4
TCGA-DE-A0Y2	THCA	THCA.3	C3
TCGA-DF-A2KY	UCEC		C2
TCGA-DH-5144	LGG	GBM_LGG.Codel	C5
TCGA-DH-A669	LGG	GBM_LGG.Codel	C4
TCGA-DH-A7US	LGG	GBM_LGG.Codel	C5
TCGA-DI-A1C3	UCEC	UCEC.CN_LOW	C3
TCGA-DJ-A1QD	THCA	THCA.3	C3
TCGA-DJ-A1QM	THCA	THCA.2	C3
TCGA-DJ-A2PR	THCA	THCA.2	C3
TCGA-DJ-A3UN	THCA	THCA.5	C3
TCGA-DJ-A3UX	THCA	THCA.2	C3
TCGA-DJ-A4V2	THCA	THCA.3	C3
TCGA-DK-A1AE	BLCA	BLCA.3	C1
TCGA-DK-A1AG	BLCA	BLCA.1	C1
TCGA-DK-A2I6	BLCA	BLCA.3	C1
TCGA-DK-A6B5	BLCA		C2
TCGA-DK-AA6W	BLCA		C1
TCGA-DM-A0XF	COAD	GI.CIN	C1
TCGA-DM-A1D9	COAD	GI.CIN	C1
TCGA-DM-A288	COAD	GI.CIN	C4
TCGA-DM-A28H	COAD	GI.CIN	C1
TCGA-DQ-5625	HNSC	HNSC.Basal	C2
TCGA-DS-A0VM	CESC		C2
TCGA-DU-7015	LGG	GBM_LGG.G-CIMP-high	C5
TCGA-DU-8165	LGG	GBM_LGG.Mesenchymal-like	C4
TCGA-DU-A5TT	LGG	GBM_LGG.Mesenchymal-like	C4
TCGA-DU-A76O	LGG	GBM_LGG.G-CIMP-high	C5
TCGA-DU-A76R	LGG	GBM_LGG.Codel	C5
TCGA-DV-5565	KIRC	KIRC.3	C3
TCGA-DW-7834	KIRP	KIRP.C1	C3
TCGA-DW-7842	KIRP	KIRP.C1	C3
TCGA-DX-A23Y	SARC		C3
TCGA-DX-A3LT	SARC		C6
TCGA-DX-A3U7	SARC		C2
TCGA-DX-A48K	SARC		C1
TCGA-DX-A6BB	SARC		C4
TCGA-DX-A6BK	SARC
TCGA-DX-A6Z0	SARC		C1
TCGA-DX-A8BK	SARC		C2
TCGA-DX-A8BM	SARC		C4
TCGA-DX-AB2V	SARC		C3
TCGA-DX-AB3A	SARC		C1
TCGA-E1-A7YD	LGG	GBM_LGG.Mesenchymal-like	C4
TCGA-E1-A7YH	LGG	GBM_LGG.G-CIMP-high	C5
TCGA-E1-A7YK	LGG	GBM_LGG.G-CIMP-high	C5
TCGA-E2-A14S	BRCA	BRCA.LumB	C4
TCGA-E2-A1IE	BRCA	BRCA.LumA	C1
TCGA-E2-A1IJ	BRCA	BRCA.LumA	C3
TCGA-E2-A1IL	BRCA	BRCA.LumA	C2
TCGA-E2-A1L7	BRCA	BRCA.Normal	C2
TCGA-E3-A3E5	THCA	THCA.5	C3
TCGA-E7-A5KE	BLCA		C1
TCGA-E8-A44K	THCA	THCA.4	C3
TCGA-E9-A1NF	BRCA	BRCA.LumB	C1
TCGA-E9-A1RA	BRCA	BRCA.LumA	C1
TCGA-E9-A229	BRCA	BRCA.LumA	C2
TCGA-E9-A248	BRCA	BRCA.Her2	C2
TCGA-E9-A5FL	BRCA	BRCA.Basal	C2
TCGA-E9-A6HE	BRCA	BRCA.LumA	C2
TCGA-EA-A3HQ	CESC		C2
TCGA-EB-A3HV	SKCM	SKCM.BRAF_Hotspot_Mutants	C6
TCGA-EC-A1NJ	UCEC	UCEC.MSI	C2
TCGA-ED-A627	LIHC	LIHC.iCluster:1	C3
TCGA-ED-A7PY	LIHC	LIHC.iCluster:1	C3
TCGA-EE-A184	SKCM	SKCM.RAS_Hotspot_Mutants
TCGA-EE-A20H	SKCM	SKCM.BRAF_Hotspot_Mutants
TCGA-EE-A29B	SKCM	SKCM.RAS_Hotspot_Mutants
TCGA-EE-A2MP	SKCM	SKCM.BRAF_Hotspot_Mutants
TCGA-EE-A3J3	SKCM	SKCM.BRAF_Hotspot_Mutants
TCGA-EE-A3JE	SKCM	SKCM.BRAF_Hotspot_Mutants
TCGA-EI-6506	READ	GI.CIN	C1
TCGA-EI-6511	READ	GI.CIN	C2
TCGA-EJ-5506	PRAD	PRAD.1-ERG	C3
TCGA-EJ-5512	PRAD	PRAD.1-ERG	C3
TCGA-EJ-5517	PRAD	PRAD.8-other	C3
TCGA-EJ-7781	PRAD	PRAD.8-other	C3
TCGA-EJ-7791	PRAD	PRAD.8-other	C3
TCGA-EJ-8469	PRAD	PRAD.1-ERG	C3
TCGA-EJ-A8FN	PRAD	PRAD.8-other	C3
TCGA-EK-A2IP	CESC		C2
TCGA-EL-A3CW	THCA	THCA.2	C3
TCGA-EL-A3GR	THCA	THCA.3	C3
TCGA-EL-A3H2	THCA	THCA.1	C3
TCGA-EL-A3T1	THCA	THCA.4	C2
TCGA-EL-A3T7	THCA	THCA.5	C3
TCGA-EL-A4K2	THCA	THCA.1	C3
TCGA-EL-A4KH	THCA	THCA.5	C3
TCGA-EM-A1CT	THCA	THCA.3	C3
TCGA-EM-A1YA	THCA	THCA.1	C3
TCGA-EM-A1YE	THCA	THCA.1	C3
TCGA-EM-A2CL	THCA	THCA.1	C3
TCGA-EM-A2CU	THCA	THCA.5	C3
TCGA-EM-A3FL	THCA	THCA.1	C3
TCGA-EM-A3FN	THCA	THCA.1	C3
TCGA-EM-A3SZ	THCA	THCA.4	C3
TCGA-EO-A3KW	UCEC	UCEC.CN_HIGH	C2
TCGA-ER-A19D	SKCM	SKCM.RAS_Hotspot_Mutants
TCGA-ER-A1A1	SKCM	SKCM.Triple_WT
TCGA-ER-A3ET	SKCM	SKCM.Triple_WT
TCGA-ET-A25N	THCA	THCA.3	C3
TCGA-ET-A2N0	THCA	THCA.4	C3
TCGA-ET-A2N5	THCA	THCA.1	C3
TCGA-ET-A3BQ	THCA	THCA.5	C3
TCGA-ET-A3BU	THCA	THCA.3	C3
TCGA-ET-A40S	THCA	THCA.2	C3
TCGA-EW-A1OY	BRCA	BRCA.LumB	C2
TCGA-EW-A1P3	BRCA	BRCA.LumA	C1
TCGA-EW-A1PC	BRCA	BRCA.LumB	C2
TCGA-EW-A2FR	BRCA	BRCA.Her2	C1
TCGA-EW-A6S9	BRCA	BRCA.LumA	C2
TCGA-EX-A1H6	CESC		C2
TCGA-EY-A1GX	UCEC	UCEC.CN_HIGH	C4
TCGA-EY-A1H0	UCEC	UCEC.MSI	C1
TCGA-EY-A54A	UCEC	UCEC.CN_HIGH	C1
TCGA-F2-6879	PAAD		C2
TCGA-F4-6808	COAD	GI.CIN	C1
TCGA-F5-6810	READ	GI.CIN	C1
TCGA-F7-7848	HNSC	HNSC.Atypical	C1
TCGA-F7-A61S	HNSC		C2
TCGA-F7-A61W	HNSC		C2
TCGA-FA-A6HN	DLBC
TCGA-FA-A7DS	DLBC
TCGA-FB-AAQ0	PAAD		C2
TCGA-FD-A3B6	BLCA	BLCA.4	C2
TCGA-FD-A3SL	BLCA	BLCA.2	C1
TCGA-FD-A3SN	BLCA	BLCA.2	C2
TCGA-FD-A3SR	BLCA	BLCA.2	C2
TCGA-FD-A6TD	BLCA		C2
TCGA-FD-A6TE	BLCA		C1
TCGA-FE-A233	THCA	THCA.3	C3
TCGA-FE-A3PA	THCA	THCA.5	C3
TCGA-FF-A7CW	DLBC
TCGA-FG-5965	LGG	GBM_LGG.G-CIMP-high	C5
TCGA-FG-8187	LGG	GBM_LGG.Codel	C5
TCGA-FG-A60J	LGG	GBM_LGG.G-CIMP-high	C5
TCGA-FG-A60L	LGG	GBM_LGG.G-CIMP-high	C4
TCGA-FG-A6IZ	LGG	GBM_LGG.Codel	C5
TCGA-FI-A2EU	UCEC	UCEC.CN_HIGH	C2
TCGA-FI-A3PV	UCEC	UCEC.CN_HIGH	C1
TCGA-FJ-A3Z9	BLCA		C4
TCGA-FL-A1YU	UCEC
TCGA-FP-7916	STAD	GI.EBV	C2
TCGA-FP-7998	STAD	GI.EBV	C2
TCGA-FS-A1ZF	SKCM	SKCM.BRAF_Hotspot_Mutants
TCGA-FU-A3NI	CESC		C2
TCGA-FU-A3WB	CESC		C2
TCGA-FU-A5XV	CESC		C2
TCGA-FV-A2QR	LIHC	LIHC.iCluster:3	C3
TCGA-FV-A3R3	LIHC	LIHC.	C3
TCGA-FX-A2QS	SARC		C6
TCGA-FY-A3BL	THCA	THCA.3	C3
TCGA-FY-A3NN	THCA	THCA.3	C3
TCGA-FY-A3ON	THCA	THCA.3	C3
TCGA-FY-A3R7	THCA	THCA.2	C3
TCGA-FY-A3R9	THCA	THCA.1	C3
TCGA-FY-A4B0	THCA	THCA.1	C3
TCGA-FZ-5921	PAAD
TCGA-G2-A2EK	BLCA	BLCA.2	C3
TCGA-G3-A25T	LIHC	LIHC.iCluster:1	C1
TCGA-G3-A6UC	LIHC	LIHC.iCluster:3	C4
TCGA-G3-AAV7	LIHC		C4
TCGA-G4-6294	COAD	GI.CIN	C1
TCGA-G4-6322	COAD	GI.CIN	C1
TCGA-G6-A8L6	KIRC		C3
TCGA-G7-6789	KIRP	KIRP.C2b	C3
TCGA-G7-A8LC	KIRP		C3
TCGA-G8-6325	DLBC
TCGA-G8-6906	DLBC
TCGA-G9-6351	PRAD	PRAD.1-ERG	C3
TCGA-G9-6353	PRAD	PRAD.1-ERG	C3
TCGA-G9-6494	PRAD	PRAD.2-ETV1	C3
TCGA-G9-6496	PRAD
TCGA-G9-7519	PRAD	PRAD.8-other	C3
TCGA-G9-A9S4	PRAD		C4
TCGA-GC-A3RD	BLCA	BLCA.1	C1
TCGA-GC-A3YS	BLCA	BLCA.3	C1
TCGA-GD-A2C5	BLCA	BLCA.2	C2
TCGA-GD-A3OS	BLCA	BLCA.4	C1
TCGA-GD-A76B	BLCA		C2
TCGA-GJ-A3OU	LIHC		C3
TCGA-GL-8500	KIRP	KIRP.C1	C4
TCGA-GM-A2DA	BRCA	BRCA.LumA	C1
TCGA-GM-A2DH	BRCA	BRCA.Her2	C2
TCGA-GM-A2DL	BRCA	BRCA.LumA	C1
TCGA-GM-A5PV	BRCA	BRCA.LumA	C3
TCGA-GN-A264	SKCM	SKCM.Triple_WT
TCGA-GS-A9TX	DLBC
TCGA-GU-AATP	BLCA		C2
TCGA-GV-A3QG	BLCA	BLCA.4	C2
TCGA-GV-A3QI	BLCA	BLCA.1	C4
TCGA-GV-A40G	BLCA	BLCA.1	C1
TCGA-GV-A6ZA	BLCA		C2
TCGA-H2-A3RI	THCA	THCA.3	C3
TCGA-H9-A6BY	PRAD
TCGA-HB-A3YV	SARC		C1
TCGA-HC-7077	PRAD	PRAD.1-ERG	C4
TCGA-HC-7209	PRAD	PRAD.1-ERG	C3
TCGA-HC-7752	PRAD
TCGA-HC-7820	PRAD	PRAD.1-ERG	C4
TCGA-HC-8258	PRAD	PRAD.5-SPOP	C3
TCGA-HC-8260	PRAD	PRAD.1-ERG	C3
TCGA-HC-A6HY	PRAD
TCGA-HD-A634	HNSC		C1
TCGA-HE-A5NI	KIRP	KIRP.C1	C3
TCGA-HE-A5NJ	KIRP	KIRP.C1	C3
TCGA-HT-7475	LGG	GBM_LGG.G-CIMP-high	C5
TCGA-HT-7482	LGG	GBM_LGG.G-CIMP-high	C5
TCGA-HT-7483	LGG	GBM_LGG.G-CIMP-high	C5
TCGA-HT-7604	LGG	GBM_LGG.G-CIMP-high	C5
TCGA-HT-7693	LGG	GBM_LGG.G-CIMP-high	C5
TCGA-HT-7879	LGG	GBM_LGG.G-CIMP-high	C5
TCGA-HT-8558	LGG	GBM_LGG.PA-like	C5
TCGA-HT-8563	LGG	GBM_LGG.G-CIMP-high	C4
TCGA-HT-A5R9	LGG	GBM_LGG.Codel	C4
TCGA-HT-A74H	LGG	GBM_LGG.Mesenchymal-like	C4
TCGA-HU-8604	STAD	GI.CIN	C2
TCGA-HU-A4GH	STAD	GI.HM-SNV	C1
TCGA-HU-A4GJ	STAD
TCGA-HU-A4H0	STAD	GI.EBV	C2
TCGA-HU-A4H2	STAD	GI.CIN	C1
TCGA-HW-8319	LGG	GBM_LGG.G-CIMP-high	C5
TCGA-HW-8322	LGG	GBM_LGG.Codel	C5
TCGA-HW-A5KK	LGG	GBM_LGG.Mesenchymal-like	C5
TCGA-HZ-7919	PAAD		C1
TCGA-HZ-7922	PAAD		C6
TCGA-HZ-7923	PAAD
TCGA-IB-7885	PAAD		C1
TCGA-IB-7893	PAAD		C1
TCGA-IB-7897	PAAD		C3
TCGA-IB-8126	PAAD		C3
TCGA-IB-AAUN	PAAD		C1
TCGA-IB-AAUP	PAAD		C3
TCGA-IG-A3Y9	ESCA	GI.ESCC	C2
TCGA-IH-A3EA	SKCM	SKCM.BRAF_Hotspot_Mutants	C1
TCGA-IM-A3EB	THCA	THCA.4	C2
TCGA-IM-A41Y	THCA	THCA.3	C3
TCGA-IM-A4EB	THCA	THCA.4	C3
TCGA-IN-A6RN	STAD	GI.CIN	C1
TCGA-IN-A7NT	STAD	GI.CIN	C2
TCGA-IQ-A61E	HNSC		C2
TCGA-IR-A3LB	CESC		C2
TCGA-IR-A3LI	CESC		C4
TCGA-IZ-A6M8	KIRP	KIRP.C1	C4
TCGA-J7-6720	KIRP	KIRP.C1	C3
TCGA-J7-8537	KIRP	KIRP.C2b	C2
TCGA-J8-A3NZ	THCA	THCA.3	C3
TCGA-J8-A3O1	THCA	THCA.3	C3
TCGA-J8-A3YE	THCA	THCA.3	C3
TCGA-J8-A3YG	THCA	THCA.3	C3
TCGA-J9-A52B	PRAD	PRAD.1-ERG	C3
TCGA-J9-A8CM	PRAD	PRAD.1-ERG	C3
TCGA-JY-A93F	ESCA	GI.ESCC	C1
TCGA-K4-A3WU	BLCA	BLCA.2	C3
TCGA-K4-A4AB	BLCA		C1
TCGA-K4-A4AC	BLCA		C2
TCGA-K4-A54R	BLCA		C2
TCGA-K4-A6FZ	BLCA		C2
TCGA-KC-A4BV	PRAD	PRAD.1-ERG	C3
TCGA-KK-A5A1	PRAD		C4
TCGA-KK-A6E2	PRAD	PRAD.1-ERG	C3
TCGA-KK-A7B0	PRAD
TCGA-KK-A8I6	PRAD	PRAD.1-ERG	C3
TCGA-KL-8323	KICH	KICH.Eosin.0	C3
TCGA-KL-8340	KICH	KICH.Eosin.0	C3
TCGA-KL-8343	KICH	KICH.Eosin.1	C5
TCGA-KL-8344	KICH	KICH.Eosin.1	C3
TCGA-KM-8440	KICH	KICH.Eosin.0	C5
TCGA-KN-8422	KICH	KICH.Eosin.0	C5
TCGA-KN-8424	KICH	KICH.Eosin.0	C3
TCGA-KO-8417	KICH	KICH.Eosin.0	C5
TCGA-KP-A3W0	UCEC	UCEC.CN_LOW	C1
TCGA-KQ-A41P	BLCA		C1
TCGA-KS-A41F	THCA	THCA.5	C3
TCGA-KS-A41I	THCA	THCA.1	C3
TCGA-L1-A7W4	PAAD		C1
TCGA-L4-A4E6	LUAD		C3
TCGA-L5-A43C	ESCA	GI.CIN	C1
TCGA-L5-A43E	ESCA
TCGA-L5-A4OF	ESCA	GI.GS	C2
TCGA-L5-A4OI	ESCA	GI.HM-indel	C4
TCGA-L5-A4OR	ESCA	GI.CIN	C1
TCGA-L5-A4OS	ESCA	GI.CIN	C1
TCGA-L5-A8NE	ESCA	GI.CIN	C1
TCGA-L5-A8NQ	ESCA	GI.ESCC	C2
TCGA-L9-A444	LUAD		C3
TCGA-L9-A7SV	LUAD		C1
TCGA-L9-A8F4	LUAD		C2
TCGA-LA-A7SW	LUSC		C1
TCGA-LK-A4NZ	MESO		C2
TCGA-LK-A4O5	MESO		C6
TCGA-LL-A5YO	BRCA	BRCA.Her2	C2
TCGA-LL-A5YP	BRCA	BRCA.Basal	C1
TCGA-LN-A49X	ESCA	GI.ESCC	C2
TCGA-LN-A4A6	ESCA	GI.ESCC	C2
TCGA-M7-A722	PRAD		C4
TCGA-MA-AA42	CESC		C2
TCGA-MB-A5Y9	SARC		C3
TCGA-MF-A522	LUSC		C1
TCGA-MI-A75G	LIHC	LIHC.iCluster:3	C4
TCGA-MJ-A850	SARC		C1
TCGA-MN-A4N5	LUAD		C2
TCGA-MO-A47P	SARC
TCGA-MP-A4SW	LUAD		C2
TCGA-N5-A4RM	UCS	UCS.2	C1
TCGA-N5-A4RU	UCS	UCS.2	C1
TCGA-N5-A59E	UCS	UCS.1	C1
TCGA-N6-A4VG	UCS	UCS.2	C1
TCGA-N8-A4PM	UCS	UCS.2	C1
TCGA-N8-A4PO	UCS	UCS.2	C1
TCGA-N8-A4PQ	UCS	UCS.1	C2
TCGA-NC-A5HF	LUSC		C1
TCGA-NC-A5HM	LUSC		C2
TCGA-NC-A5HQ	LUSC		C2
TCGA-ND-A4WF	UCS	UCS.1	C1
TCGA-NF-A4WU	UCS	UCS.2	C1
TCGA-NH-A50V	COAD	GI.CIN	C1
TCGA-O1-A52J	LUAD		C3
TCGA-O2-A52N	LUSC		C1
TCGA-O9-A75Z	KIRP		C3
TCGA-OL-A5RU	BRCA	BRCA.LumA	C3
TCGA-OR-A5JM	ACC	ACC.CIMP-high	C4
TCGA-OR-A5JZ	ACC	ACC.CIMP-low	C3
TCGA-OR-A5LK	ACC	ACC.CIMP-intermediate	C3
TCGA-P3-A5Q5	HNSC		C2
TCGA-P3-A6T3	HNSC		C2
TCGA-P4-A5ED	KIRP	KIRP.C2a	C3
TCGA-P4-AAVM	KIRP		C4
TCGA-P4-AAVO	KIRP		C4
TCGA-P5-A5F0	LGG	GBM_LGG.Codel	C5
TCGA-P5-A72Z	LGG	GBM_LGG.Codel	C4
TCGA-P5-A730	LGG	GBM_LGG.Codel	C4
TCGA-P5-A77X	LGG	GBM_LGG.Codel	C5
TCGA-P5-A780	LGG	GBM_LGG.G-CIMP-high	C5
TCGA-P7-A5NY	PCPG	PCPG.Kinase signaling	C4
TCGA-PA-A5YG	ACC	ACC.CIMP-low	C3
TCGA-PG-A6IB	UCEC	UCEC.MSI	C2
TCGA-PG-A914	UCEC	UCEC.CN_HIGH	C2
TCGA-PR-A5PF	PCPG	PCPG.Wnt-altered	C4
TCGA-Q1-A6DV	CESC		C1
TCGA-Q9-A6FW	ESCA	GI.CIN	C1
TCGA-QB-A6FS	SKCM
TCGA-QG-A5YX	COAD	GI.CIN	C1
TCGA-QK-A6IF	HNSC		C2
TCGA-QK-A8Z9	HNSC		C2
TCGA-QL-A97D	COAD	GI.CIN	C1
TCGA-QR-A6GS	PCPG	PCPG.Kinase signaling	C3
TCGA-QR-A70D	PCPG	PCPG.Pseudohypoxia	C3
TCGA-QR-A70K	PCPG	PCPG.Kinase signaling	C4
TCGA-QR-A70T	PCPG	PCPG.Pseudohypoxia	C3
TCGA-QR-A70W	PCPG	PCPG.Kinase signaling	C4
TCGA-QS-A5YQ	UCEC	UCEC.POLE	C2
TCGA-QS-A744	UCEC	UCEC.CN_LOW	C1
TCGA-QS-A8F1	UCEC	UCEC.CN_HIGH	C3
TCGA-QT-A5XL	PCPG	PCPG.Pseudohypoxia	C3
TCGA-QT-A5XN	PCPG	PCPG.Kinase signaling	C3
TCGA-R6-A6L6	ESCA	GI.CIN	C1
TCGA-R6-A8W8	ESCA	GI.CIN	C1
TCGA-RC-A7SH	LIHC		C4
TCGA-RD-A7BT	STAD		C1
TCGA-RD-A8N0	STAD	GI.GS	C2
TCGA-RP-A6K9	SKCM
TCGA-RR-A6KB	GBM	GBM_LGG.Mesenchymal-like
TCGA-RW-A67W	PCPG	PCPG.Kinase signaling	C4
TCGA-RW-A67Y	PCPG	PCPG.Kinase signaling	C4
TCGA-RW-A680	PCPG	PCPG.Pseudohypoxia	C4
TCGA-RW-A681	PCPG	PCPG.Pseudohypoxia	C4
TCGA-RY-A83Y	LGG	GBM_LGG.Codel	C5
TCGA-S3-AA15	BRCA	BRCA.Basal	C1
TCGA-S5-A6DX	BLCA		C2
TCGA-S7-A7X0	PCPG	PCPG.Pseudohypoxia	C3
TCGA-S9-A6U6	LGG	GBM_LGG.G-CIMP-high	C5
TCGA-S9-A6WL	LGG	GBM_LGG.Codel	C4
TCGA-S9-A7IQ	LGG	GBM_LGG.Codel	C5
TCGA-S9-A7IS	LGG	GBM_LGG.G-CIMP-low	C4
TCGA-S9-A7IX	LGG	GBM_LGG.Mesenchymal-like	C4
TCGA-S9-A7J3	LGG	GBM_LGG.Codel	C5
TCGA-SC-A6LM	MESO		C4
TCGA-SC-A6LN	MESO		C1
TCGA-SH-A7BD	MESO		C2
TCGA-SP-A6QG	PCPG	PCPG.Pseudohypoxia	C3
TCGA-SW-A7EB	STAD	GI.CIN	C1
TCGA-T2-A6WX	HNSC		C2
TCGA-T2-A6X2	HNSC		C2
TCGA-T7-A92I	KIRC		C3
TCGA-TM-A84C	LGG	GBM_LGG.PA-like	C4
TCGA-TM-A84F	LGG	GBM_LGG.G-CIMP-high	C4
TCGA-TM-A84J	LGG	GBM_LGG.PA-like	C4
TCGA-TM-A84S	LGG	GBM_LGG.Codel	C5
TCGA-TQ-A7RK	LGG	GBM_LGG.G-CIMP-high	C5
TCGA-TQ-A7RR	LGG	GBM_LGG.G-CIMP-high	C5
TCGA-TQ-A7RU	LGG	GBM_LGG.Codel	C5
TCGA-TS-A8AY	MESO		C1
TCGA-UF-A7JV	HNSC		C2
TCGA-UT-A97Y	MESO		C1
TCGA-UY-A9PH	BLCA		C2
TCGA-UZ-A9PX	KIRP		C3
TCGA-V1-A8WL	PRAD	PRAD.8-other	C2
TCGA-V1-A9OA	PRAD		C3
TCGA-V1-A9OL	PRAD		C1
TCGA-V1-A9OX	PRAD		C3
TCGA-V1-A9Z8	PRAD		C3
TCGA-V1-A9ZK	PRAD		C3
TCGA-V4-A9EH	UVM		C4
TCGA-V4-A9EO	UVM		C4
TCGA-V4-A9EX	UVM		C4
TCGA-V5-AASW	ESCA	GI.CIN	C2
TCGA-V5-AASX	ESCA	GI.CIN	C2
TCGA-VF-A8AA	TGCT		C2
TCGA-VN-A88M	PRAD
TCGA-VP-A87K	PRAD	PRAD.1-ERG	C3
TCGA-VQ-A8DZ	STAD	GI.CIN	C1
TCGA-VQ-A8P2	STAD	GI.HM-indel	C1
TCGA-VQ-A8PH	STAD	GI.CIN	C1
TCGA-VQ-A91D	STAD	GI.HM-indel	C2
TCGA-VQ-A91N	STAD	GI.CIN	C1
TCGA-VR-A8EQ	ESCA	GI.CIN	C1
TCGA-VR-A8ER	ESCA	GI.ESCC	C1
TCGA-VR-A8EW	ESCA	GI.ESCC	C1
TCGA-VS-A8EJ	CESC		C2
TCGA-VS-A8QM	CESC		C2
TCGA-VS-A959	CESC		C2
TCGA-VS-A9U6	CESC		C2
TCGA-VS-A9V1	CESC		C1
TCGA-VS-A9V2	CESC		C2
TCGA-WB-A80M	PCPG	PCPG.Wnt-altered	C4
TCGA-WB-A80N	PCPG	PCPG.Kinase signaling	C3
TCGA-WB-A819	PCPG	PCPG.Kinase signaling	C4
TCGA-WB-A81A	PCPG	PCPG.Pseudohypoxia	C5
TCGA-WB-A81K	PCPG	PCPG.Cortical admixture	C3
TCGA-WC-A884	UVM		C3
TCGA-WE-A8ZO	SKCM
TCGA-WE-AAA4	SKCM
TCGA-WS-AB45	COAD	GI.HM-indel	C6
TCGA-WX-AA47	LIHC		C4
TCGA-WY-A85D	LGG	GBM_LGG.G-CIMP-high	C5
TCGA-X2-A95T	SARC		C1
TCGA-X6-A8C5	SARC		C3
TCGA-X7-A8DD	THYM
TCGA-X7-A8M1	THYM
TCGA-XD-AAUH	PAAD		C3
TCGA-XD-AAUL	PAAD		C1
TCGA-XF-A9SG	BLCA
TCGA-XF-A9SU	BLCA		C1
TCGA-XF-AAMG	BLCA		C1
TCGA-XK-AAJP	PRAD		C3
TCGA-XQ-A8TB	PRAD	PRAD.1-ERG	C3
TCGA-XU-A92U	THYM
TCGA-XU-A92Z	THYM
TCGA-XU-AAY0	THYM
TCGA-XU-AAY1	THYM
TCGA-XV-AAZW	SKCM		C1
TCGA-Y6-A8TL	PRAD	PRAD.5-SPOP	C3
TCGA-Y8-A898	KIRP		C4
TCGA-Y8-A8RZ	KIRP		C4
TCGA-YD-A9TA	SKCM
TCGA-YL-A8S8	PRAD	PRAD.5-SPOP	C4
TCGA-YL-A9WI	PRAD	PRAD.6-FOXA1	C4
TCGA-YL-A9WL	PRAD		C1
TCGA-YR-A95A	CHOL		C3
TCGA-YU-AA4L	TGCT		C4
TCGA-YU-AA61	TGCT		C2
TCGA-YZ-A982	UVM		C5
TCGA-YZ-A985	UVM		C4
TCGA-Z2-A8RT	SKCM
TCGA-Z6-A9VB	ESCA	GI.ESCC	C2
TCGA-Z6-AAPN	ESCA	GI.ESCC	C2
TCGA-ZB-A96E	THYM
TCGA-ZB-A96K	THYM
TCGA-ZB-A96V	THYM
TCGA-ZC-AAAH	THYM
TCGA-ZF-A9R7	BLCA		C2
TCGA-ZF-A9RF	BLCA		C2
TCGA-ZF-AA4V	BLCA		C2
TCGA-ZF-AA5P	BLCA		C1
TCGA-ZG-A9L2	PRAD		C3
TCGA-ZG-A9L5	PRAD		C3
TCGA-ZH-A8Y1	CHOL		C3
TCGA-ZJ-AAXT	CESC		C2
TCGA-ZP-A9CZ	LIHC		C2
TCGA-ZU-A8S4	CHOL		C1
TCGA-02-0037	GBM	GBM_LGG.Mesenchymal-like
TCGA-02-0052	GBM	GBM_LGG.Mesenchymal-like
TCGA-02-0069	GBM	GBM_LGG.LGm6-GBM
TCGA-02-0075	GBM	GBM_LGG.Mesenchymal-like
TCGA-02-0106	GBM	GBM_LGG.
TCGA-02-0269	GBM	GBM_LGG.
TCGA-02-0290	GBM	GBM_LGG.
TCGA-02-0430	GBM	GBM_LGG.
TCGA-04-1341	OV	OVCA.Proliferative
TCGA-04-1342	OV	OVCA.Differentiated
TCGA-04-1347	OV	OVCA.Proliferative
TCGA-04-1350	OV	OVCA.Proliferative
TCGA-04-1655	OV	OVCA.Proliferative
TCGA-05-4384	LUAD	LUAD.1	C3
TCGA-05-4395	LUAD	LUAD.3	C2
TCGA-05-4397	LUAD
TCGA-05-4398	LUAD	LUAD.3	C2
TCGA-05-4420	LUAD	LUAD.2	C1
TCGA-05-4433	LUAD	LUAD.6	C3
TCGA-06-0119	GBM	GBM_LGG.Mesenchymal-like
TCGA-06-0143	GBM	GBM_LGG.Mesenchymal-like
TCGA-06-0147	GBM	GBM_LGG.Mesenchymal-like
TCGA-06-0151	GBM	GBM_LGG.
TCGA-06-0237	GBM	GBM_LGG.
TCGA-06-0681	GBM
TCGA-06-0686	GBM	GBM_LGG.	C4
TCGA-06-0749	GBM	GBM_LGG.	C4
TCGA-06-0881	GBM	GBM_LGG.LGm6-GBM
TCGA-06-2563	GBM	GBM_LGG.Classic-like	C4
TCGA-06-2564	GBM	GBM_LGG.Mesenchymal-like	C4
TCGA-06-5408	GBM	GBM_LGG.Mesenchymal-like	C4
TCGA-06-5858	GBM	GBM_LGG.LGm6-GBM	C4
TCGA-06-5859	GBM	GBM_LGG.Classic-like	C4
TCGA-06-6695	GBM	GBM_LGG.Classic-like
TCGA-06-6697	GBM	GBM_LGG.Mesenchymal-like
TCGA-06-A5U1	GBM	GBM_LGG.Mesenchymal-like
TCGA-06-A6S1	GBM	GBM_LGG.Mesenchymal-like
TCGA-06-A7TK	GBM	GBM_LGG.Classic-like
TCGA-08-0351	GBM	GBM_LGG.
TCGA-08-0358	GBM	GBM_LGG.
TCGA-09-1672	OV
TCGA-12-0619	GBM	GBM_LGG.	C4
TCGA-12-0654	GBM	GBM_LGG.
TCGA-12-3648	GBM	GBM_LGG.Classic-like
TCGA-13-0726	OV	OVCA.Differentiated
TCGA-13-0921	OV	OVCA.Differentiated
TCGA-13-1407	OV	OVCA.Proliferative
TCGA-13-1488	OV	OVCA.Immunoreactive
TCGA-13-1492	OV	OVCA.Proliferative
TCGA-13-1499	OV	OVCA.Mesenchymal
TCGA-13-1500	OV	OVCA.Differentiated
TCGA-13-1511	OV	OVCA.Differentiated	C2
TCGA-13-1817	OV
TCGA-13-1819	OV
TCGA-13-2066	OV
TCGA-14-0813	GBM	GBM_LGG.Mesenchymal-like
TCGA-14-0871	GBM	GBM_LGG.LGm6-GBM	C1
TCGA-14-1034	GBM	GBM_LGG.Classic-like	C4
TCGA-14-1452	GBM	GBM_LGG.
TCGA-17-Z010	LUAD
TCGA-17-Z016	LUAD
TCGA-17-Z034	LUAD
TCGA-17-Z037	LUAD
TCGA-17-Z041	LUAD
TCGA-17-Z045	LUAD
TCGA-17-Z047	LUAD
TCGA-17-Z053	LUAD
TCGA-18-3410	LUSC	LUSC.secretory	C2
TCGA-19-0963	GBM	GBM_LGG.
TCGA-19-1388	GBM	GBM_LGG.LGm6-GBM
TCGA-19-1786	GBM	GBM_LGG.Mesenchymal-like
TCGA-19-2625	GBM	GBM_LGG.Mesenchymal-like	C4
TCGA-19-2629	GBM	GBM_LGG.G-CIMP-low	C4
TCGA-19-4065	GBM	GBM_LGG.	C4
TCGA-19-4068	GBM	GBM_LGG.Mesenchymal-like
TCGA-19-5950	GBM	GBM_LGG.Classic-like
TCGA-19-5959	GBM	GBM_LGG.Classic-like
TCGA-19-A60I	GBM	GBM_LGG.Classic-like
TCGA-20-0990	OV	OVCA.Proliferative
TCGA-20-1687	OV	OVCA.Differentiated	C4
TCGA-22-1016	LUSC	LUSC.secretory	C2
TCGA-22-4596	LUSC		C6
TCGA-22-4601	LUSC	LUSC.classical	C1
TCGA-22-5473	LUSC	LUSC.classical	C1
TCGA-22-5477	LUSC	LUSC.classical	C1
TCGA-22-A5C4	LUSC		C1
TCGA-23-1029	OV	OVCA.Differentiated	C2
TCGA-23-1031	OV	OVCA.Proliferative
TCGA-23-1111	OV	OVCA.Differentiated	C2
TCGA-23-1122	OV	OVCA.Proliferative	C2
TCGA-23-1123	OV	OVCA.Immunoreactive	C2
TCGA-23-2081	OV	OVCA.Differentiated	C2
TCGA-24-0970	OV	OVCA.Mesenchymal
TCGA-24-0982	OV	OVCA.Proliferative
TCGA-24-1416	OV	OVCA.Differentiated	C4
TCGA-24-1424	OV	OVCA.Proliferative	C2
TCGA-24-1552	OV	OVCA.Differentiated	C4
TCGA-24-1563	OV	OVCA.Mesenchymal	C2
TCGA-24-1603	OV	OVCA.Proliferative	C2
TCGA-24-1849	OV	OVCA.Mesenchymal
TCGA-24-1927	OV
TCGA-24-2289	OV	OVCA.Mesenchymal
TCGA-25-1323	OV	OVCA.Proliferative	C2
TCGA-25-1626	OV	OVCA.Mesenchymal
TCGA-25-1630	OV	OVCA.Immunoreactive	C4
TCGA-25-2400	OV	OVCA.Proliferative	C4
TCGA-26-1440	GBM	GBM_LGG.
TCGA-26-1442	GBM	GBM_LGG.G-CIMP-high	C5
TCGA-26-6174	GBM	GBM_LGG.Mesenchymal-like
TCGA-27-2528	GBM	GBM_LGG.Classic-like	C4
TCGA-28-1752	GBM	GBM_LGG.Mesenchymal-like
TCGA-28-2513	GBM	GBM_LGG.Mesenchymal-like	C4
TCGA-28-5209	GBM	GBM_LGG.Classic-like	C4
TCGA-29-1701	OV	OVCA.Immunoreactive	C2
TCGA-29-2429	OV
TCGA-2A-A8VO	PRAD	PRAD.8-other	C3
TCGA-2A-A8VT	PRAD	PRAD.1-ERG	C4
TCGA-2A-A8W1	PRAD	PRAD.2-ETV1	C4
TCGA-2F-A9KW	BLCA		C4
TCGA-2G-AAF4	TGCT		C2
TCGA-2G-AAFG	TGCT		C2
TCGA-2G-AAGO	TGCT		C2
TCGA-2G-AAH0	TGCT		C2
TCGA-2G-AALT	TGCT		C2
TCGA-2G-AALW	TGCT		C1
TCGA-2H-A9GO	ESCA	GI.CIN	C1
TCGA-2H-A9GR	ESCA	GI.CIN	C2
TCGA-2Y-A9GS	LIHC		C4
TCGA-2Y-A9GX	LIHC		C3
TCGA-2Y-A9H3	LIHC		C3
TCGA-2Y-A9H6	LIHC		C3
TCGA-2Y-A9H9	LIHC		C4
TCGA-2Z-A9J1	KIRP		C3
TCGA-2Z-A9J5	KIRP		C3
TCGA-30-1869	OV
TCGA-30-1891	OV	OVCA.Mesenchymal	C1
TCGA-31-1944	OV	OVCA.Differentiated	C1
TCGA-32-1970	GBM	GBM_LGG.Mesenchymal-like	C4
TCGA-32-1991	GBM	GBM_LGG.Mesenchymal-like
TCGA-32-2615	GBM	GBM_LGG.Mesenchymal-like	C4
TCGA-32-2634	GBM	GBM_LGG.Classic-like	C4
TCGA-32-2638	GBM	GBM_LGG.Classic-like	C4
TCGA-32-4213	GBM	GBM_LGG.Mesenchymal-like	C4
TCGA-33-6738	LUSC		C1
TCGA-34-2600	LUSC	LUSC.basal	C1
TCGA-34-2608	LUSC	LUSC.secretory	C1
TCGA-34-5231	LUSC	LUSC.primitive	C2
TCGA-34-5929	LUSC	LUSC.primitive	C2
TCGA-35-3615	LUAD	LUAD.4	C2
TCGA-37-4130	LUSC		C2
TCGA-37-A5EM	LUSC		C2
TCGA-38-4628	LUAD	LUAD.3	C4
TCGA-39-5031	LUSC	LUSC.basal	C1
TCGA-3A-A9IV	PAAD
TCGA-3A-A9J0	PAAD		C1
TCGA-3B-A9HZ	SARC		C3
TCGA-3B-A9I0	SARC		C2
TCGA-3H-AB3M	MESO		C4
TCGA-3L-AA1B	COAD	GI.CIN	C1
TCGA-3S-A8YW	THYM
TCGA-3T-AA9L	THYM
TCGA-3Z-A93Z	KIRC		C3
TCGA-41-2573	GBM	GBM_LGG.Mesenchymal-like
TCGA-42-2591	OV
TCGA-43-7657	LUSC		C1
TCGA-44-6777	LUAD	LUAD.5	C3
TCGA-44-7662	LUAD	LUAD.3	C2
TCGA-46-3766	LUSC	LUSC.secretory	C6
TCGA-46-3767	LUSC	LUSC.secretory	C1
TCGA-46-6026	LUSC	LUSC.primitive	C1
TCGA-49-4505	LUAD	LUAD.3	C2
TCGA-49-4512	LUAD	LUAD.5	C6
TCGA-49-6745	LUAD	LUAD.4	C2
TCGA-49-AAR4	LUAD		C2
TCGA-4K-AA1G	TGCT		C2
TCGA-4V-A9QN	THYM
TCGA-4V-A9QW	THYM
TCGA-4X-A9F9	THYM
TCGA-4X-A9FC	THYM
TCGA-50-5931	LUAD	LUAD.2	C1
TCGA-50-5936	LUAD	LUAD.6	C1
TCGA-50-5939	LUAD	LUAD.6	C1
TCGA-50-5946	LUAD		C2
TCGA-51-4079	LUSC	LUSC.classical	C1
TCGA-52-7622	LUSC		C2
TCGA-53-7813	LUAD	LUAD.2	C2
TCGA-55-5899	LUAD
TCGA-55-7576	LUAD	LUAD.3	C2
TCGA-55-7727	LUAD	LUAD.3	C2
TCGA-55-7816	LUAD		C3
TCGA-55-8097	LUAD		C3
TCGA-55-8302	LUAD		C2
TCGA-55-8620	LUAD		C2
TCGA-56-5898	LUSC	LUSC.classical	C1
TCGA-56-8309	LUSC		C6
TCGA-57-1992	OV
TCGA-58-8388	LUSC		C1
TCGA-5K-AAAP	THYM
TCGA-5N-A9KI	BLCA		C2
TCGA-5N-A9KM	BLCA		C2
TCGA-5P-A9K3	KIRP		C4
TCGA-5P-A9K8	KIRP		C5
TCGA-5S-A9Q8	UCEC	UCEC.CN_LOW	C3
TCGA-60-2703	LUSC		C1
TCGA-60-2709	LUSC	LUSC.secretory	C1
TCGA-61-1725	OV	OVCA.Immunoreactive	C2
TCGA-61-1727	OV
TCGA-61-1737	OV	OVCA.Mesenchymal
TCGA-61-1740	OV	OVCA.Immunoreactive	C2
TCGA-61-1895	OV	OVCA.Immunoreactive
TCGA-61-1903	OV
TCGA-61-2008	OV	OVCA.Differentiated	C1
TCGA-61-2092	OV	OVCA.Differentiated	C4
TCGA-61-2097	OV	OVCA.Differentiated	C4
TCGA-61-2613	OV
TCGA-61-2614	OV
TCGA-62-8395	LUAD		C3
TCGA-62-A46O	LUAD		C2
TCGA-63-A5MB	LUSC		C1
TCGA-64-1679	LUAD	LUAD.5	C1
TCGA-64-1680	LUAD	LUAD.4	C3
TCGA-66-2780	LUSC	LUSC.basal	C2
TCGA-66-2786	LUSC	LUSC.secretory	C2
TCGA-66-2788	LUSC	LUSC.basal	C2
TCGA-66-2790	LUSC		C2
TCGA-67-3770	LUAD		C2
TCGA-67-4679	LUAD		C3
TCGA-68-8250	LUSC		C1
TCGA-68-A59J	LUSC		C2
TCGA-69-7979	LUAD
TCGA-69-8253	LUAD		C3
TCGA-69-A59K	LUAD		C3
TCGA-71-6725	LUAD	LUAD.3	C4
TCGA-72-4234	OV
TCGA-74-6577	GBM	GBM_LGG.Mesenchymal-like
TCGA-75-7025	LUAD	LUAD.5	C3
TCGA-76-4935	GBM	GBM_LGG.Mesenchymal-like
TCGA-76-6656	GBM	GBM_LGG.Classic-like
TCGA-77-8139	LUSC		C1
TCGA-77-A5G1	LUSC		C1
TCGA-77-A5G7	LUSC		C1
TCGA-77-A5GH	LUSC		C2
TCGA-78-7143	LUAD	LUAD.3	C2
TCGA-78-7153	LUAD	LUAD.4	C3
TCGA-78-7159	LUAD	LUAD.2	C1
TCGA-78-7163	LUAD	LUAD.1	C3
TCGA-78-8660	LUAD		C2
TCGA-78-8662	LUAD		C1
TCGA-85-8352	LUSC		C1
TCGA-86-6562	LUAD	LUAD.3	C6
TCGA-86-8668	LUAD		C3
TCGA-86-8673	LUAD		C1
TCGA-86-A4P7	LUAD		C3
TCGA-87-5896	GBM	GBM_LGG.Classic-like
TCGA-90-7964	LUSC		C1
TCGA-91-6849	LUAD	LUAD.4	C3
TCGA-91-8496	LUAD		C4
TCGA-91-A4BD	LUAD		C4
TCGA-93-7348	LUAD	LUAD.5	C3
TCGA-93-8067	LUAD		C2
TCGA-93-A4JO	LUAD		C3
TCGA-94-8035	LUSC		C1
TCGA-94-8490	LUSC		C1
TCGA-97-7554	LUAD	LUAD.3	C2
TCGA-97-7941	LUAD	LUAD.5	C3
TCGA-97-8179	LUAD		C3
TCGA-98-8022	LUSC		C3
TCGA-98-A53C	LUSC		C3
TCGA-99-AA5R	LUAD		C3
TCGA-A1-A0SD	BRCA	BRCA.LumA	C2
TCGA-A2-A04V	BRCA	BRCA.LumA	C1
TCGA-A2-A04X	BRCA	BRCA.Her2	C2
TCGA-A2-A0CX	BRCA	BRCA.Her2	C2
TCGA-A2-A0CZ	BRCA	BRCA.Normal	C3
TCGA-A2-A0D2	BRCA	BRCA.Basal	C1
TCGA-A2-A0EW	BRCA	BRCA.LumA	C3
TCGA-A2-A0T7	BRCA	BRCA.LumA	C1
TCGA-A2-A0YC	BRCA	BRCA.LumA	C2
TCGA-A2-A0YF	BRCA	BRCA.LumA	C4
TCGA-A2-A0YT	BRCA	BRCA.LumB	C2
TCGA-A2-A1FX	BRCA	BRCA.LumB	C4
TCGA-A2-A1G6	BRCA	BRCA.Normal	C3
TCGA-A2-A25C	BRCA	BRCA.LumB	C2
TCGA-A2-A25D	BRCA	BRCA.LumA	C2
TCGA-A2-A25E	BRCA	BRCA.LumB	C1
TCGA-A2-A4RX	BRCA	BRCA.Basal	C3
TCGA-A2-A4S2	BRCA	BRCA.LumA	C2
TCGA-A3-3317	KIRC	KIRC.2	C3
TCGA-A3-3351	KIRC	KIRC.2	C3
TCGA-A3-3365	KIRC	KIRC.1	C3
TCGA-A3-3367	KIRC	KIRC.1	C3
TCGA-A4-7287	KIRP
TCGA-A4-7584	KIRP	KIRP.C1	C4
TCGA-A4-7585	KIRP	KIRP.C2a	C3
TCGA-A4-7734	KIRP	KIRP.C1	C3
TCGA-A4-A6HP	KIRP	KIRP.C1	C3
TCGA-A5-A0GA	UCEC	UCEC.MSI	C1
TCGA-A5-A0GU	UCEC	UCEC.CN_LOW	C2
TCGA-A5-A0GW	UCEC	UCEC.MSI	C1
TCGA-A5-A2K2	UCEC	UCEC.CN_HIGH	C2
TCGA-A5-A2K3	UCEC	UCEC.MSI	C2
TCGA-A6-2676	COAD		C2
TCGA-A6-3808	COAD		C1
TCGA-A6-5664	COAD	GI.GS	C1
TCGA-A6-6138	COAD	GI.CIN	C2
TCGA-A6-6653	COAD	GI.HM-indel	C1
TCGA-A6-6780	COAD		C2
TCGA-A6-6782	COAD	GI.CIN	C1
TCGA-A6-A56B	COAD	GI.CIN	C1
TCGA-A7-A0CG	BRCA	BRCA.LumA	C3
TCGA-A7-A0D9	BRCA	BRCA.Normal	C1
TCGA-A7-A3IY	BRCA	BRCA.LumA	C4
TCGA-A8-A06O	BRCA	BRCA.LumB	C2
TCGA-A8-A06P	BRCA	BRCA.LumA	C1
TCGA-A8-A06Z	BRCA	BRCA.LumB	C4
TCGA-A8-A07G	BRCA	BRCA.LumA	C1
TCGA-A8-A07L	BRCA	BRCA.LumB	C1
TCGA-A8-A07Z	BRCA	BRCA.LumA	C2
TCGA-A8-A082	BRCA	BRCA.LumB	C4
TCGA-A8-A08P	BRCA	BRCA.LumB	C2
TCGA-A8-A096	BRCA	BRCA.LumB	C6
TCGA-A8-A09B	BRCA	BRCA.LumA	C1
TCGA-AA-3524	COAD		C1
TCGA-AA-3527	COAD		C1
TCGA-AA-3555	COAD		C4
TCGA-AA-3695	COAD
TCGA-AA-3710	COAD		C2
TCGA-AA-3821	COAD	GI.HM-indel	C1
TCGA-AA-3966	COAD	GI.HM-indel	C1
TCGA-AA-A00F	COAD		C1
TCGA-AA-A00N	COAD		C1
TCGA-AA-A00R	COAD		C2
TCGA-AA-A00Z	COAD		C1
TCGA-AB-2811	LAML	AML.1
TCGA-AB-2823	LAML	AML.3
TCGA-AB-2831	LAML
TCGA-AB-2844	LAML	AML.7
TCGA-AB-2854	LAML	AML.2
TCGA-AB-2858	LAML	AML.6
TCGA-AB-2863	LAML	AML.4
TCGA-AB-2871	LAML	AML.2
TCGA-AB-2887	LAML	AML.6
TCGA-AB-2894	LAML	AML.4
TCGA-AB-2896	LAML
TCGA-AB-2899	LAML	AML.6
TCGA-AB-2916	LAML	AML.5
TCGA-AB-2936	LAML	AML.2
TCGA-AB-2943	LAML	AML.2
TCGA-AB-2948	LAML	AML.5
TCGA-AB-2955	LAML	AML.4
TCGA-AB-2956	LAML	AML.1
TCGA-AB-2959	LAML	AML.6
TCGA-AB-2966	LAML	AML.4
TCGA-AB-2967	LAML	AML.7
TCGA-AB-2987	LAML	AML.5
TCGA-AB-2988	LAML	AML.4
TCGA-AB-2993	LAML	AML.4
TCGA-AB-3005	LAML	AML.7
TCGA-AC-A3EH	BRCA	BRCA.LumA	C1
TCGA-AC-A4ZE	BRCA	BRCA.LumA	C3
TCGA-AC-A5EH	BRCA	BRCA.Her2	C1
TCGA-AD-6548	COAD	GI.GS	C1
TCGA-AD-6895	COAD	GI.HM-indel	C2
TCGA-AF-3914	READ
TCGA-AG-3602	READ		C1
TCGA-AG-3742	READ	GI.CIN	C1
TCGA-AG-3887	READ	GI.CIN	C1
TCGA-AG-3890	READ	GI.CIN	C1
TCGA-AG-3902	READ	GI.CIN	C2
TCGA-AG-4005	READ		C1
TCGA-AG-4021	READ	GI.CIN	C1
TCGA-AG-A015	READ	GI.GS	C1
TCGA-AJ-A3BK	UCEC	UCEC.CN_LOW	C2
TCGA-AJ-A3NC	UCEC		C1
TCGA-AK-3427	KIRC		C4
TCGA-AK-3430	KIRC	KIRC.
TCGA-AK-3431	KIRC	KIRC.3	C3
TCGA-AK-3433	KIRC		C3
TCGA-AL-3467	KIRP
TCGA-AN-A0AL	BRCA	BRCA.Basal	C2
TCGA-AN-A0AT	BRCA	BRCA.Basal	C1
TCGA-AN-A0FZ	BRCA	BRCA.LumA	C1
TCGA-AN-A0XN	BRCA	BRCA.LumA	C6
TCGA-AO-A0J4	BRCA	BRCA.Basal	C2
TCGA-AO-A0J5	BRCA	BRCA.LumA	C1
TCGA-AO-A0J9	BRCA	BRCA.LumA	C1
TCGA-AP-A05O	UCEC	UCEC.	C2
TCGA-AP-A0L9	UCEC	UCEC.CN_HIGH	C2
TCGA-AP-A0LL	UCEC	UCEC.CN_LOW	C3
TCGA-AP-A0LS	UCEC	UCEC.MSI	C1
TCGA-AP-A1DO	UCEC	UCEC.MSI	C1
TCGA-AQ-A04L	BRCA	BRCA.LumA	C1
TCGA-AR-A0TW	BRCA	BRCA.LumA	C2
TCGA-AR-A1AJ	BRCA	BRCA.Basal	C2
TCGA-AR-A1AL	BRCA	BRCA.LumA	C3
TCGA-AR-A1AN	BRCA	BRCA.LumA	C1
TCGA-AR-A1AO	BRCA	BRCA.Normal	C2
TCGA-AR-A1AV	BRCA	BRCA.LumA	C4
TCGA-AR-A24H	BRCA	BRCA.LumB	C2
TCGA-AR-A24W	BRCA	BRCA.LumA	C3
TCGA-AR-A2LK	BRCA	BRCA.LumB	C1
TCGA-AR-A2LN	BRCA	BRCA.LumA	C3
TCGA-AR-A5QQ	BRCA	BRCA.Basal	C2
TCGA-AX-A05U	UCEC	UCEC.CN_LOW	C1
TCGA-AX-A05Y	UCEC	UCEC.MSI	C4
TCGA-AX-A063	UCEC	UCEC.MSI	C3
TCGA-AX-A0J0	UCEC	UCEC.POLE	C1
TCGA-AX-A1C9	UCEC	UCEC.POLE	C2
TCGA-AX-A3G6	UCEC	UCEC.CN_HIGH	C2
TCGA-AZ-4308	COAD	GI.CIN	C1
TCGA-AZ-5403	COAD	GI.CIN	C1
TCGA-AZ-5407	COAD	GI.GS	C1
TCGA-B0-4712	KIRC	KIRC.4	C2
TCGA-B0-4813	KIRC	KIRC.2	C3
TCGA-B0-4816	KIRC	KIRC.3	C3
TCGA-B0-4828	KIRC	KIRC.2	C3
TCGA-B0-4847	KIRC	KIRC.2	C3
TCGA-B0-4848	KIRC	KIRC.4	C3
TCGA-B0-4945	KIRC	KIRC.1	C3
TCGA-B0-5080	KIRC	KIRC.3	C3
TCGA-B0-5110	KIRC	KIRC.1	C3
TCGA-B0-5121	KIRC	KIRC.2	C3
TCGA-B0-5400	KIRC	KIRC.4	C3
TCGA-B0-5696	KIRC	KIRC.4	C3
TCGA-B0-5706	KIRC	KIRC.2	C3
TCGA-B1-A654	KIRP	KIRP.C1	C3
TCGA-B2-3923	KIRC		C3
TCGA-B2-4102	KIRC	KIRC.1	C3
TCGA-B2-5639	KIRC		C3
TCGA-B3-3925	KIRP	KIRP.C1	C3
TCGA-B3-3926	KIRP	KIRP.C1	C3
TCGA-B3-8121	KIRP	KIRP.C1	C3
TCGA-B5-A0JX	UCEC	UCEC.CN_LOW	C2
TCGA-B5-A0K3	UCEC	UCEC.CN_HIGH	C2
TCGA-B5-A11H	UCEC	UCEC.POLE	C2
TCGA-B6-A0IQ	BRCA	BRCA.Basal	C1
TCGA-B6-A0RH	BRCA	BRCA.Her2	C2
TCGA-B6-A0WW	BRCA	BRCA.LumB	C2
TCGA-B6-A408	BRCA	BRCA.LumA	C2
TCGA-B8-4148	KIRC	KIRC.2	C3
TCGA-B8-5159	KIRC	KIRC.1	C3
TCGA-B8-A54G	KIRC		C3
TCGA-B9-7268	KIRP	KIRP.C1	C3
TCGA-BA-4074	HNSC	HNSC.Mesenchymal	C2
TCGA-BA-6873	HNSC	HNSC.Basal	C2
TCGA-BA-A4II	HNSC		C2
TCGA-BA-A6DI	HNSC		C2
TCGA-BA-A6DL	HNSC		C2
TCGA-BB-4227	HNSC		C1
TCGA-BB-7863	HNSC		C2
TCGA-BC-A10W	LIHC	LIHC.iCluster:1	C4
TCGA-BC-A112	LIHC	LIHC.iCluster:1	C4
TCGA-BF-A5ER	SKCM	SKCM.-	C4
TCGA-BG-A0MH	UCEC	UCEC.
TCGA-BG-A0MQ	UCEC	UCEC.MSI	C1
TCGA-BG-A0VV	UCEC	UCEC.CN_LOW	C1
TCGA-BG-A0VW	UCEC	UCEC.MSI	C1
TCGA-BG-A186	UCEC	UCEC.CN_LOW	C3
TCGA-BG-A18C	UCEC	UCEC.CN_HIGH	C2
TCGA-BG-A2AD	UCEC	UCEC.	C1
TCGA-BH-A0BJ	BRCA	BRCA.Normal	C3
TCGA-BH-A0BQ	BRCA	BRCA.Normal	C2
TCGA-BH-A0DI	BRCA	BRCA.LumA	C1
TCGA-BH-A0DS	BRCA	BRCA.LumA	C3
TCGA-BH-A0DZ	BRCA	BRCA.Normal	C1
TCGA-BH-A0E0	BRCA	BRCA.Normal	C1
TCGA-BH-A0E1	BRCA	BRCA.Normal	C1
TCGA-BH-A0E9	BRCA	BRCA.LumA	C3
TCGA-BH-A0H6	BRCA	BRCA.LumA	C1
TCGA-BH-A0HF	BRCA	BRCA.LumA	C1
TCGA-BH-A1FB	BRCA	BRCA.Normal	C3
TCGA-BH-A1FD	BRCA	BRCA.Normal	C4
TCGA-BH-A1FG	BRCA	BRCA.Normal	C2
TCGA-BH-A1FL	BRCA	BRCA.LumA	C3
TCGA-BH-A201	BRCA	BRCA.LumA	C1
TCGA-BH-A208	BRCA	BRCA.Normal	C1
TCGA-BH-A28Q	BRCA	BRCA.LumA	C3
TCGA-BH-A42V	BRCA	BRCA.LumA	C3
TCGA-BJ-A3EZ	THCA	THCA.3	C3
TCGA-BJ-A45E	THCA	THCA.	C3
TCGA-BK-A0CC	UCEC	UCEC.CN_HIGH	C1
TCGA-BK-A4ZD	UCEC	UCEC.CN_HIGH	C4
TCGA-BP-4327	KIRC	KIRC.2	C3
TCGA-BP-4337	KIRC	KIRC.2	C3
TCGA-BP-4352	KIRC	KIRC.2	C1
TCGA-BP-4354	KIRC	KIRC.3	C4
TCGA-BP-4759	KIRC	KIRC.4	C6
TCGA-BP-4777	KIRC	KIRC.4	C3
TCGA-BP-4804	KIRC	KIRC.3	C3
TCGA-BP-4962	KIRC	KIRC.4	C3
TCGA-BP-4991	KIRC	KIRC.1	C3
TCGA-BP-4994	KIRC		C3
TCGA-BP-5004	KIRC	KIRC.1	C3
TCGA-BP-5187	KIRC	KIRC.2	C3
TCGA-BP-5198	KIRC	KIRC.3	C6
TCGA-BQ-5883	KIRP	KIRP.C2a	C3
TCGA-BQ-5890	KIRP	KIRP.C2b	C4
TCGA-BQ-5892	KIRP	KIRP.C2a	C3
TCGA-BQ-5893	KIRP	KIRP.C2c - CIMP	C3
TCGA-BQ-5894	KIRP	KIRP.C2c - CIMP	C1
TCGA-BR-4255	STAD	GI.CIN	C1
TCGA-BR-6709	STAD
TCGA-BR-6803	STAD	GI.GS	C3
TCGA-BR-7722	STAD	GI.CIN	C3
TCGA-BR-8296	STAD
TCGA-BR-8369	STAD	GI.CIN	C1
TCGA-BR-8588	STAD	GI.CIN	C2
TCGA-BR-8590	STAD	GI.CIN	C2
TCGA-BR-8591	STAD	GI.HM-indel	C2
TCGA-BR-8592	STAD	GI.GS	C3
TCGA-BR-8679	STAD	GI.CIN	C2
TCGA-BR-8686	STAD	GI.EBV	C3
TCGA-BR-A452	STAD	GI.CIN	C1
TCGA-BR-A4IZ	STAD	GI.GS	C1
TCGA-BR-A4J6	STAD	GI.CIN	C1
TCGA-BS-A0TJ	UCEC	UCEC.MSI	C1
TCGA-BT-A0YX	BLCA	BLCA.3	C1
TCGA-C4-A0F0	BLCA	BLCA.3	C2
TCGA-C5-A0TN	CESC		C2
TCGA-C5-A1BK	CESC		C2
TCGA-C5-A1MH	CESC		C2
TCGA-C5-A1MI	CESC		C2
TCGA-C5-A2LV	CESC		C2
TCGA-C5-A2M2	CESC		C4
TCGA-C5-A7UC	CESC		C2
TCGA-C5-A7UI	CESC		C2
TCGA-C5-A8YT	CESC		C1
TCGA-C5-A901	CESC		C2
TCGA-C8-A12L	BRCA	BRCA.Her2	C1
TCGA-C8-A12M	BRCA	BRCA.LumB	C3
TCGA-C8-A12V	BRCA	BRCA.Basal	C2
TCGA-C8-A134	BRCA	BRCA.Basal	C2
TCGA-C8-A26V	BRCA	BRCA.LumB	C2
TCGA-C8-A273	BRCA	BRCA.LumA	C2
TCGA-C8-A27A	BRCA	BRCA.LumB	C2
TCGA-C8-A8HP	BRCA	BRCA.Her2	C1
TCGA-CA-5254	COAD	GI.CIN	C1
TCGA-CC-A3MC	LIHC	LIHC.iCluster:1	C3
TCGA-CC-A5UD	LIHC	LIHC.iCluster:2	C4
TCGA-CC-A7IJ	LIHC	LIHC.iCluster:1	C2
TCGA-CC-A8HV	LIHC		C4
TCGA-CC-A9FS	LIHC		C3
TCGA-CD-5802	STAD
TCGA-CD-8528	STAD	GI.CIN	C4
TCGA-CE-A27D	THCA	THCA.2	C3
TCGA-CF-A47Y	BLCA		C3
TCGA-CF-A9FM	BLCA
TCGA-CG-5722	STAD	GI.EBV	C2
TCGA-CG-5724	STAD	GI.CIN	C2
TCGA-CG-5734	STAD	GI.CIN	C2
TCGA-CH-5765	PRAD	PRAD.1-ERG	C3
TCGA-CH-5790	PRAD	PRAD.1-ERG	C3
TCGA-CH-5794	PRAD	PRAD.1-ERG	C3
TCGA-CJ-4634	KIRC	KIRC.1	C3
TCGA-CJ-4635	KIRC	KIRC.2	C3
TCGA-CJ-4882	KIRC	KIRC.2	C3
TCGA-CJ-4902	KIRC	KIRC.3	C3
TCGA-CJ-5672	KIRC	KIRC.2	C3
TCGA-CK-4948	COAD	GI.CIN	C1
TCGA-CK-4950	COAD	GI.GS	C1
TCGA-CK-5915	COAD	GI.CIN	C1
TCGA-CL-4957	READ	GI.CIN	C1
TCGA-CM-4743	COAD	GI.HM-indel	C2
TCGA-CM-4746	COAD	GI.HM-indel	C1
TCGA-CM-4752	COAD	GI.CIN	C2
TCGA-CM-5863	COAD	GI.GS	C1
TCGA-CM-6168	COAD	GI.GS	C1
TCGA-CM-6171	COAD	GI.HM-indel	C1
TCGA-CM-6675	COAD	GI.CIN	C2
TCGA-CM-6678	COAD	GI.CIN	C1
TCGA-CN-4729	HNSC	HNSC.Basal	C1
TCGA-CN-4730	HNSC	HNSC.Basal	C1
TCGA-CN-5365	HNSC	HNSC.Basal	C2
TCGA-CN-5369	HNSC	HNSC.Basal	C2
TCGA-CN-5373	HNSC	HNSC.Basal	C2
TCGA-CN-5374	HNSC	HNSC.Atypical	C2
TCGA-CN-6017	HNSC	HNSC.Mesenchymal	C2
TCGA-CN-6989	HNSC	HNSC.Mesenchymal	C1
TCGA-CN-6992	HNSC	HNSC.Classical	C1
TCGA-CN-6994	HNSC	HNSC.Classical	C1
TCGA-CN-6996	HNSC		C2
TCGA-CN-A6V3	HNSC		C2
TCGA-CQ-5324	HNSC	HNSC.Classical	C2
TCGA-CQ-5327	HNSC		C2
TCGA-CQ-A4CB	HNSC		C2
TCGA-CR-7365	HNSC	HNSC.Basal	C2
TCGA-CR-7386	HNSC	HNSC.Mesenchymal	C2
TCGA-CR-7392	HNSC	HNSC.Mesenchymal	C2
TCGA-CR-7399	HNSC	HNSC.Atypical	C2
TCGA-CU-A3KJ	BLCA	BLCA.3	C1
TCGA-CU-A3YL	BLCA	BLCA.1	C3
TCGA-CV-5430	HNSC	HNSC.Atypical	C2
TCGA-CV-5966	HNSC	HNSC.Mesenchymal	C2
TCGA-CV-6433	HNSC	HNSC.Atypical	C2
TCGA-CV-6436	HNSC	HNSC.Basal	C2
TCGA-CV-6955	HNSC	HNSC.Atypical	C2
TCGA-CV-7095	HNSC	HNSC.Basal	C2
TCGA-CV-7180	HNSC	HNSC.Basal	C2
TCGA-CV-7242	HNSC	HNSC.Atypical	C2
TCGA-CV-7413	HNSC	HNSC.Mesenchymal	C2
TCGA-CV-7416	HNSC	HNSC.Mesenchymal	C2
TCGA-CV-7438	HNSC	HNSC.Mesenchymal	C2
TCGA-CV-7446	HNSC		C2
TCGA-CV-A45X	HNSC		C2
TCGA-CV-A464	HNSC		C2
TCGA-CV-A465	HNSC		C2
TCGA-CV-A6K1	HNSC		C2
TCGA-CX-7086	HNSC	HNSC.Atypical	C2
TCGA-CZ-4853	KIRC	KIRC.1	C3
TCGA-CZ-5464	KIRC	KIRC.4	C3
TCGA-CZ-5467	KIRC	KIRC.1	C3
TCGA-D1-A0ZR	UCEC	UCEC.CN_LOW	C3
TCGA-D1-A102	UCEC	UCEC.CN_LOW	C1
TCGA-D1-A16G	UCEC	UCEC.CN_HIGH	C1
TCGA-D1-A17H	UCEC	UCEC.MSI	C2
TCGA-D1-A17T	UCEC	UCEC.CN_LOW	C2
TCGA-D1-A17U	UCEC	UCEC.MSI	C1
TCGA-D1-A1NX	UCEC	UCEC.CN_HIGH	C2
TCGA-D3-A1Q4	SKCM	SKCM.BRAF_Hotspot_Mutants
TCGA-D3-A2JD	SKCM	SKCM.BRAF_Hotspot_Mutants
TCGA-D3-A3C6	SKCM	SKCM.BRAF_Hotspot_Mutants
TCGA-D3-A3CE	SKCM	SKCM.BRAF_Hotspot_Mutants
TCGA-D3-A3MR	SKCM	SKCM.BRAF_Hotspot_Mutants
TCGA-D3-A5GL	SKCM	SKCM.-
TCGA-D3-A5GR	SKCM	SKCM.BRAF_Hotspot_Mutants
TCGA-D5-6529	COAD	GI.CIN	C1
TCGA-D5-6530	COAD	GI.HM-indel	C2
TCGA-D5-6540	COAD	GI.HM-indel	C1
TCGA-D5-6930	COAD	GI.HM-indel	C1
TCGA-D6-8568	HNSC		C2
TCGA-D6-A6EP	HNSC		C1
TCGA-D7-5578	STAD	GI.CIN	C1
TCGA-D7-8570	STAD	GI.EBV	C2
TCGA-D7-8572	STAD	GI.GS	C1
TCGA-D7-A74B	STAD
TCGA-D8-A143	BRCA	BRCA.Basal	C1
TCGA-D8-A1JF	BRCA	BRCA.Her2	C3
TCGA-D8-A1JN	BRCA	BRCA.LumA	C3
TCGA-D8-A1X6	BRCA	BRCA.LumB	C4
TCGA-D8-A1X8	BRCA	BRCA.LumA	C3
TCGA-D8-A1XM	BRCA	BRCA.LumA	C2
TCGA-D8-A1XO	BRCA	BRCA.LumA	C3
TCGA-D8-A1Y2	BRCA	BRCA.LumB	C2
TCGA-D8-A27R	BRCA	BRCA.LumB	C1
TCGA-D9-A6E9	SKCM
TCGA-DA-A3F5	SKCM	SKCM.BRAF_Hotspot_Mutants
TCGA-DA-A95V	SKCM
TCGA-DB-A64U	LGG	GBM_LGG.Codel	C5
TCGA-DC-5869	READ	GI.CIN	C1
TCGA-DC-6155	READ	GI.CIN	C1
TCGA-DC-6683	READ	GI.CIN	C1
TCGA-DD-A1E9	LIHC	LIHC.
TCGA-DD-A1EG	LIHC	LIHC.iCluster:3	C2
TCGA-DD-A39Y	LIHC	LIHC.iCluster:3	C4
TCGA-DD-A3A2	LIHC	LIHC.iCluster:2	C3
TCGA-DD-A4NA	LIHC		C3
TCGA-DD-A4NF	LIHC	LIHC.iCluster:2	C4
TCGA-DD-A4NP	LIHC	LIHC.iCluster:2	C4
TCGA-DD-AACW	LIHC		C4
TCGA-DD-AACZ	LIHC		C2
TCGA-DD-AAD1	LIHC		C3
TCGA-DD-AADR	LIHC		C4
TCGA-DD-AAEG	LIHC		C4
TCGA-DD-AAEH	LIHC		C3
TCGA-DD-AAW1	LIHC		C4
TCGA-DF-A2KV	UCEC	UCEC.POLE	C2
TCGA-DI-A1BU	UCEC	UCEC.POLE	C1
TCGA-DI-A2QT	UCEC	UCEC.CN_HIGH	C2
TCGA-DI-A2QU	UCEC	UCEC.CN_HIGH	C1
TCGA-DJ-A2PO	THCA	THCA.2	C3
TCGA-DJ-A2PT	THCA	THCA.4	C3
TCGA-DJ-A2Q2	THCA	THCA.1	C3
TCGA-DJ-A3UM	THCA	THCA.3	C3
TCGA-DJ-A3UP	THCA	THCA.1	C3
TCGA-DJ-A3UR	THCA	THCA.5	C3
TCGA-DJ-A3UT	THCA	THCA.1	C3
TCGA-DJ-A3VA	THCA	THCA.3	C3
TCGA-DJ-A3VI	THCA	THCA.3	C3
TCGA-DJ-A3VL	THCA	THCA.1	C3
TCGA-DJ-A4UQ	THCA	THCA.2	C3
TCGA-DJ-A4UR	THCA	THCA.1	C3
TCGA-DJ-A4V0	THCA	THCA.2	C3
TCGA-DJ-A4V4	THCA	THCA.2	C3
TCGA-DK-A1AB	BLCA	BLCA.3	C2
TCGA-DK-A2I1	BLCA	BLCA.2	C1
TCGA-DK-A6B0	BLCA		C4
TCGA-DM-A1DB	COAD	GI.CIN	C1
TCGA-DM-A28C	COAD	GI.GS	C1
TCGA-DM-A28E	COAD	GI.CIN	C1
TCGA-DM-A28K	COAD	GI.CIN	C1
TCGA-DO-A1JZ	THCA	THCA.5	C3
TCGA-DO-A2HM	THCA	THCA.4	C3
TCGA-DQ-5624	HNSC	HNSC.Basal	C2
TCGA-DR-A0ZL	CESC		C1
TCGA-DS-A0VN	CESC		C2
TCGA-DS-A1O9	CESC		C2
TCGA-DS-A1OD	CESC		C2
TCGA-DU-6392	LGG	GBM_LGG.PA-like	C4
TCGA-DU-6394	LGG	GBM_LGG.Codel	C4
TCGA-DU-6401	LGG	GBM_LGG.G-CIMP-high	C5
TCGA-DU-7006	LGG	GBM_LGG.Mesenchymal-like	C4
TCGA-DU-7008	LGG	GBM_LGG.G-CIMP-high	C5
TCGA-DU-7009	LGG	GBM_LGG.Codel	C5
TCGA-DU-7010	LGG	GBM_LGG.G-CIMP-low	C4
TCGA-DU-7011	LGG	GBM_LGG.G-CIMP-high	C5
TCGA-DU-7294	LGG	GBM_LGG.Codel	C5
TCGA-DU-7302	LGG	GBM_LGG.Codel	C5
TCGA-DU-8164	LGG	GBM_LGG.Codel	C5
TCGA-DU-A7TA	LGG	GBM_LGG.G-CIMP-high	C5
TCGA-DV-5567	KIRC	KIRC.3	C3
TCGA-DV-5574	KIRC	KIRC.3	C3
TCGA-DV-A4VZ	KIRC		C3
TCGA-DX-A1L2	SARC
TCGA-DX-A48R	SARC		C4
TCGA-DX-A7ES	SARC		C3
TCGA-DX-A8BH	SARC		C2
TCGA-DX-A8BO	SARC		C2
TCGA-DX-A8BR	SARC		C4
TCGA-DX-A8BS	SARC		C4
TCGA-DX-AB2H	SARC		C1
TCGA-DX-AB2X	SARC		C4
TCGA-DY-A1DF	READ	GI.CIN	C1
TCGA-E1-5304	LGG	GBM_LGG.G-CIMP-low	C4
TCGA-E1-A7YJ	LGG	GBM_LGG.Classic-like	C4
TCGA-E1-A7YN	LGG	GBM_LGG.Mesenchymal-like	C4
TCGA-E2-A108	BRCA	BRCA.Normal	C3
TCGA-E2-A14U	BRCA	BRCA.LumA	C3
TCGA-E2-A14Y	BRCA	BRCA.Basal	C2
TCGA-E2-A159	BRCA	BRCA.Basal	C2
TCGA-E2-A15C	BRCA	BRCA.LumA	C3
TCGA-E2-A15O	BRCA	BRCA.LumA	C1
TCGA-E2-A15S	BRCA	BRCA.LumB	C1
TCGA-E2-A1IF	BRCA	BRCA.LumA	C1
TCGA-E2-A1LA	BRCA	BRCA.LumA	C2
TCGA-E2-A1LS	BRCA	BRCA.Normal	C3
TCGA-E2-A573	BRCA	BRCA.Basal	C2
TCGA-E2-A9RU	BRCA	BRCA.LumB	C2
TCGA-E3-A3DY	THCA	THCA.2	C3
TCGA-E6-A8L9	UCEC	UCEC.CN_HIGH	C2
TCGA-E7-A6MF	BLCA		C3
TCGA-E7-A85H	BLCA		C1
TCGA-E8-A417	THCA	THCA.3	C3
TCGA-E8-A437	THCA	THCA.5	C3
TCGA-E9-A1N3	BRCA	BRCA.LumA	C4
TCGA-E9-A1NC	BRCA	BRCA.Basal	C2
TCGA-E9-A1NG	BRCA	BRCA.Normal	C6
TCGA-E9-A1R5	BRCA	BRCA.LumA	C1
TCGA-E9-A227	BRCA	BRCA.LumA	C1
TCGA-E9-A22A	BRCA	BRCA.LumB	C2
TCGA-E9-A54Y	BRCA	BRCA.LumB	C1
TCGA-EA-A3HT	CESC		C1
TCGA-EA-A410	CESC		C1
TCGA-EB-A3XB	SKCM	SKCM.BRAF_Hotspot_Mutants	C1
TCGA-EB-A41A	SKCM	SKCM.NF1_Any_Mutants	C1
TCGA-EB-A5UL	SKCM
TCGA-EB-A82C	SKCM		C1
TCGA-EB-A85I	SKCM		C2
TCGA-EB-A85J	SKCM		C2
TCGA-ED-A7PZ	LIHC	LIHC.iCluster:3	C4
TCGA-EE-A17Z	SKCM	SKCM.Triple_WT
TCGA-EE-A2A0	SKCM	SKCM.Triple_WT
TCGA-EE-A2A5	SKCM	SKCM.RAS_Hotspot_Mutants
TCGA-EE-A2GD	SKCM	SKCM.RAS_Hotspot_Mutants
TCGA-EE-A2GP	SKCM	SKCM.RAS_Hotspot_Mutants
TCGA-EE-A2GR	SKCM	SKCM.NF1_Any_Mutants
TCGA-EE-A2MD	SKCM	SKCM.RAS_Hotspot_Mutants
TCGA-EE-A2ME	SKCM	SKCM.BRAF_Hotspot_Mutants
TCGA-EE-A3AA	SKCM	SKCM.BRAF_Hotspot_Mutants
TCGA-EE-A3J5	SKCM	SKCM.NF1_Any_Mutants
TCGA-EE-A3JH	SKCM	SKCM.BRAF_Hotspot_Mutants
TCGA-EJ-5510	PRAD	PRAD.2-ETV1	C3
TCGA-EJ-5515	PRAD	PRAD.8-other	C3
TCGA-EJ-5521	PRAD	PRAD.1-ERG	C3
TCGA-EJ-5531	PRAD	PRAD.5-SPOP	C3
TCGA-EJ-5542	PRAD	PRAD.1-ERG	C3
TCGA-EJ-7123	PRAD	PRAD.5-SPOP	C3
TCGA-EJ-7318	PRAD	PRAD.2-ETV1	C4
TCGA-EJ-7328	PRAD	PRAD.1-ERG	C3
TCGA-EJ-8472	PRAD	PRAD.1-ERG	C3
TCGA-EJ-A46H	PRAD
TCGA-EJ-A65E	PRAD	PRAD.5-SPOP	C3
TCGA-EK-A2PG	CESC		C1
TCGA-EK-A2R7	CESC		C1
TCGA-EK-A3GK	CESC		C2
TCGA-EL-A3CP	THCA	THCA.5	C3
TCGA-EL-A3GX	THCA	THCA.4	C4
TCGA-EL-A3H1	THCA	THCA.1	C3
TCGA-EL-A3H3	THCA	THCA.2	C3
TCGA-EL-A3ZH	THCA	THCA.1	C3
TCGA-EM-A2CP	THCA	THCA.1	C3
TCGA-EM-A2OZ	THCA	THCA.3	C3
TCGA-EM-A3AJ	THCA	THCA.1	C3
TCGA-EM-A4FM	THCA	THCA.4	C3
TCGA-EO-A3AS	UCEC	UCEC.CN_HIGH	C1
TCGA-EO-A3B0	UCEC	UCEC.POLE	C1
TCGA-EP-A26S	LIHC	LIHC.iCluster:3	C4
TCGA-EP-A2KC	LIHC	LIHC.iCluster:3	C4
TCGA-ER-A19G	SKCM	SKCM.BRAF_Hotspot_Mutants
TCGA-ER-A2NF	SKCM	SKCM.Triple_WT	C2
TCGA-ER-A2NG	SKCM	SKCM.BRAF_Hotspot_Mutants
TCGA-ES-A2HT	LIHC	LIHC.iCluster:1	C4
TCGA-ET-A25G	THCA	THCA.4	C3
TCGA-ET-A2MY	THCA	THCA.4	C3
TCGA-ET-A3DP	THCA	THCA.5	C3
TCGA-ET-A3DR	THCA	THCA.3	C3
TCGA-EU-5906	KIRC	KIRC.	C3
TCGA-EW-A1IX	BRCA	BRCA.LumA	C3
TCGA-EW-A1P5	BRCA	BRCA.LumA	C2
TCGA-EW-A1P6	BRCA	BRCA.LumA	C1
TCGA-EX-A69L	CESC		C2
TCGA-EY-A1GL	UCEC	UCEC.CN_LOW	C1
TCGA-EY-A1GW	UCEC	UCEC.CN_HIGH	C4
TCGA-EY-A2ON	UCEC	UCEC.CN_HIGH	C2
TCGA-EY-A3L3	UCEC	UCEC.CN_HIGH	C1
TCGA-EY-A549	UCEC	UCEC.MSI	C3
TCGA-F2-A8YN	PAAD		C1
TCGA-F4-6459	COAD	GI.CIN	C1
TCGA-F4-6854	COAD	GI.CIN	C1
TCGA-F4-6856	COAD	GI.HM-indel	C1
TCGA-F7-A623	HNSC		C2
TCGA-F9-A7VF	KIRP		C3
TCGA-FA-A4BB	DLBC
TCGA-FB-A78T	PAAD		C3
TCGA-FB-AAPP	PAAD
TCGA-FD-A3B7	BLCA	BLCA.4	C2
TCGA-FD-A3N5	BLCA	BLCA.3	C2
TCGA-FD-A5BR	BLCA		C1
TCGA-FD-A5BV	BLCA		C1
TCGA-FD-A5BZ	BLCA		C2
TCGA-FD-A62O	BLCA		C1
TCGA-FI-A2EY	UCEC	UCEC.POLE	C1
TCGA-FI-A2F4	UCEC	UCEC.MSI	C2
TCGA-FP-A9TM	STAD	GI.CIN	C2
TCGA-FR-A8YD	SKCM
TCGA-FU-A770	CESC		C2
TCGA-FY-A2QD	THCA	THCA.1	C3
TCGA-FY-A3W9	THCA	THCA.1	C3
TCGA-FY-A3YR	THCA	THCA.4	C3
TCGA-FY-A40K	THCA	THCA.5	C3
TCGA-FY-A76V	THCA		C3
TCGA-FZ-5922	PAAD
TCGA-G2-A3IE	BLCA	BLCA.1	C3
TCGA-G2-AA3B	BLCA		C2
TCGA-G3-A25Y	LIHC	LIHC.iCluster:1	C2
TCGA-G3-A5SK	LIHC	LIHC.	C4
TCGA-G3-A7M6	LIHC	LIHC.iCluster:3	C3
TCGA-G3-AAV5	LIHC		C4
TCGA-G3-AAV6	LIHC		C1
TCGA-G4-6295	COAD	GI.CIN	C1
TCGA-G4-6298	COAD	GI.CIN	C1
TCGA-G4-6303	COAD	GI.CIN	C1
TCGA-G7-A8LE	KIRP		C3
TCGA-G8-6324	DLBC
TCGA-G8-6907	DLBC
TCGA-G9-6332	PRAD
TCGA-G9-6333	PRAD	PRAD.5-SPOP	C3
TCGA-G9-6362	PRAD
TCGA-G9-6373	PRAD
TCGA-G9-7522	PRAD	PRAD.1-ERG	C3
TCGA-GC-A6I3	BLCA		C2
TCGA-GF-A6C9	SKCM
TCGA-GL-A59R	KIRP	KIRP.C1	C4
TCGA-GL-A9DC	KIRP		C3
TCGA-GM-A2DK	BRCA	BRCA.LumA	C1
TCGA-GM-A3XN	BRCA	BRCA.LumA	C1
TCGA-GN-A263	SKCM	SKCM.BRAF_Hotspot_Mutants	C2
TCGA-GN-A4U9	SKCM
TCGA-GR-A4D5	DLBC
TCGA-GS-A9U4	DLBC
TCGA-GV-A3JW	BLCA	BLCA.1	C1
TCGA-H7-A6C4	HNSC		C2
TCGA-HB-A3L4	SARC		C1
TCGA-HC-7736	PRAD	PRAD.8-other	C3
TCGA-HC-7817	PRAD
TCGA-HC-8216	PRAD	PRAD.8-other	C3
TCGA-HC-8266	PRAD	PRAD.8-other	C3
[truncated: 9,081 more rows]
