# Supplementary material for: Integrative systems biology reveals NKG2A-biased immune responses correlate with protection in infectious disease, autoimmune disease, and cancer
Source: Cell Rep. 2024 Feb 29;43(3):113872. doi: 10.1016/j.celrep.2024.113872 (PMC10995767; doi:10.1016/j.celrep.2024.113872)
Supplement: Table S2. Plasma protein and RNA analysis for infection cohorts, related to Figure 2 [file mmc3.xlsx]

## Sheet: Table S2 Contents
Name	Description
S2.1	differential plasma proteins in patients with COVID-19 and an NKG2C+ bias
S2.2	enriched protein pathways in patients with COVID-19 and an NKG2C+ bias
S2.3	differentially expressed RNA from COVID-19 validation cohort
S2.4	differentially expressed RNA from pediatric chikungunya validation cohort
S2.5	differentially expressed RNA from adult chikungunya validation cohort

## Sheet: S2.1
Measurement	P-value)	Difference (2A-2C)
ACE2 at T1	0.0482875	-0.924251
ACE2 at T2	0.0542052	-0.990648
ACE2 at T3	0.617137	0.066104
ACP6 at T1	0.0459228	-0.930513
ACP6 at T2	0.0202175	-0.801041
ACP6 at T3	0.00321611	-1.10439
ADA at T1	0.00879024	-1.02102
ADA at T2	0.00538259	-0.981565
ADA at T3	0.221258	-0.343933
ADAMTS13 at T1	0.165661	0.444661
ADAMTS13 at T2	0.0444011	0.553094
ADAMTS13 at T3	0.812233	0.0114365
ADM at T1	0.450137	0.271799
ADM at T2	0.25508	0.333807
ADM at T3	0.373512	0.25022
AGER at T1	0.918107	-0.0358983
AGER at T2	0.0154541	0.675187
AGER at T3	0.249206	0.206344
AGR2 at T1	0.412784	-0.116407
AGR2 at T2	0.812233	0.0502253
AGR2 at T3	0.480468	-0.121367
AGRP at T1	0.828774	-0.12923
AGRP at T2	0.149018	0.713861
AGRP at T3	0.0722474	0.853899
AHCY at T1	0.00321611	-1.00404
AHCY at T2	0.00697351	-0.869414
AHCY at T3	0.0348965	-0.434875
AIFM1 at T1	0.467335	-0.246731
AIFM1 at T2	0.602238	-0.164182
AIFM1 at T3	0.923737	-0.0907589
ALDH1A1 at T1	0.00897473	-0.862086
ALDH1A1 at T2	0.0209933	-0.792251
ALDH1A1 at T3	0.568121	-0.153696
ALDH3A1 at T1	0.502797	0.232339
ALDH3A1 at T2	0.544331	0.245094
ALDH3A1 at T3	0.752346	-0.199873
AMBP at T1	0.017359	0.647168
AMBP at T2	0.0271864	0.645414
AMBP at T3	0.163507	0.40299
AMN at T1	0.111403	0.532433
AMN at T2	0.243428	0.411111
AMN at T3	0.25508	0.374671
ANGPT1 at T1	0.445895	-0.111401
ANGPT1 at T2	0.867655	0.0161845
ANGPT1 at T3	0.298886	-0.268073
ANGPT2 at T1	0.0414851	0.467987
ANGPT2 at T2	0.51188	0.141001
ANGPT2 at T3	0.489335	-0.381861
ANGPTL1 at T1	0.302197	-0.59602
ANGPTL1 at T2	0.801251	-0.173204
ANGPTL1 at T3	0.298886	0.321023
ANGPTL7 at T1	0.90686	-0.0188431
ANGPTL7 at T2	0.282698	-1.05989
ANGPTL7 at T3	0.806737	-0.0231029
ANXA11 at T1	0.229396	-0.236001
ANXA11 at T2	0.126488	-0.236405
ANXA11 at T3	0.00293319	-0.422567
ANXA4 at T1	0.850947	0.0856393
ANXA4 at T2	0.683472	-0.191607
ANXA4 at T3	0.07113	-1.02313
APEX1 at T1	0.480468	-0.0614995
APEX1 at T2	0.186014	-0.612103
APEX1 at T3	0.133683	-0.451349
APLP1 at T1	0.377332	-0.406005
APLP1 at T2	0.105172	-0.690416
APLP1 at T3	0.038733	-0.879227
AREG,AREGB at T1	0.13553	-0.983023
AREG,AREGB at T2	0.080478	-1.01784
AREG,AREGB at T3	0.862079	0.189464
ARG1 at T1	0.845392	0.324777
ARG1 at T2	0.587503	-0.0581435
ARG1 at T3	0.282698	-0.340232
ARNT at T1	0.302197	-0.12799
ARNT at T2	0.39285	-0.0924387
ARNT at T3	0.381176	0.0258739
ARTN at T1	0.0474881	-0.481584
ARTN at T2	0.736252	-0.130237
ARTN at T3	0.329557	-0.279231
ATP6AP2 at T1	0.232155	-0.608649
ATP6AP2 at T2	0.784852	0.0403378
ATP6AP2 at T3	0.210733	0.438247
AXIN1 at T1	0.365944	-0.166333
AXIN1 at T2	0.362197	-0.116894
AXIN1 at T3	0.489335	-0.146206
BACH1 at T1	0.693915	-0.191038
BACH1 at T2	0.688686	-0.124069
BACH1 at T3	0.693915	0.0654506
BAG6 at T1	0.279533	-0.502526
BAG6 at T2	0.147031	-0.46108
BAG6 at T3	0.0374162	-0.557128
BAMBI at T1	0.157173	0.239541
BAMBI at T2	0.0319518	0.33099
BAMBI at T3	0.0482875	0.398828
BANK1 at T1	0.974544	0.100301
BANK1 at T2	0.901243	0.135292
BANK1 at T3	0.261049	0.070041
BID at T1	0.365944	-0.204675
BID at T2	0.143117	-0.249185
BID at T3	0.51188	-0.129572
BIRC2 at T1	0.553787	-0.450372
BIRC2 at T2	0.850947	-0.274459
BIRC2 at T3	0.489335	-0.359916
BMP6 at T1	0.940648	-0.0305026
BMP6 at T2	0.155103	0.171295
BMP6 at T3	0.918107	-0.00072365
BOC at T1	0.00221525	1.4096
BOC at T2	0.0112443	1.23795
BOC at T3	0.96889	-0.0829362
BTC at T1	0.572938	-0.298011
BTC at T2	0.498288	-0.189653
BTC at T3	0.678273	0.0521317
BTN3A2 at T1	0.167836	-0.404799
BTN3A2 at T2	0.617137	-0.127158
BTN3A2 at T3	0.856509	-0.107394
C12orf5 at T1	0.0380697	-0.663905
C12orf5 at T2	0.0768618	-0.553294
C12orf5 at T3	0.476068	-0.0731079
CA12 at T1	0.0336919	0.545995
CA12 at T2	0.0209933	0.580713
CA12 at T3	0.0780522	0.317103
CA13 at T1	0.539634	-0.0703352
CA13 at T2	0.322571	-0.0367036
CA13 at T3	0.0533245	-0.347107
CA14 at T1	0.507328	0.457789
CA14 at T2	0.106703	0.76502
CA14 at T3	0.381176	0.288814
CA5A at T1	0.111403	-0.650096
CA5A at T2	0.264069	-0.549968
CA5A at T3	0.193194	0.383424
CALCA at T1	0.038733	-1.3302
CALCA at T2	0.530299	-0.241166
CALCA at T3	0.940648	-0.00106508
CALR at T1	0.279533	-0.293404
CALR at T2	0.553787	-0.134498
CALR at T3	0.845392	0.0363757
CANT1 at T1	0.246305	-0.291144
CANT1 at T2	0.957587	0.167546
CANT1 at T3	0.131855	-0.364317
CAPG at T1	0.326052	-0.460676
CAPG at T2	0.20308	-0.571926
CAPG at T3	0.258052	-0.375361
CASP8 at T1	0.0756863	-0.385222
CASP8 at T2	0.157173	-0.297556
CASP8 at T3	0.688686	-0.119557
CCBL1 at T1	0.358473	-0.359257
CCBL1 at T2	0.312275	-0.368966
CCBL1 at T3	0.124737	-0.403963
CCDC80 at T1	0.139284	0.567459
CCDC80 at T2	0.0292228	0.787155
CCDC80 at T3	0.90686	0.0050487
CCL11 at T1	0.806737	-0.098299
CCL11 at T2	0.445895	-0.112181
CCL11 at T3	0.149018	-0.271675
CCL13 at T1	0.0689376	-0.663495
CCL13 at T2	0.07113	-0.592297
CCL13 at T3	0.000532347	-1.1578
CCL17 at T1	0.347448	0.457508
CCL17 at T2	0.322571	0.538774
CCL17 at T3	0.463002	-0.19721
CCL19 at T1	0.0700267	0.609452
CCL19 at T2	0.038733	0.781507
CCL19 at T3	0.292338	0.349469
CCL2 at T1	0.678273	-0.160089
CCL2 at T2	0.985856	-0.107496
CCL2 at T3	0.0842312	-0.429331
CCL20 at T1	0.17449	-0.33702
CCL20 at T2	0.612153	-0.162263
CCL20 at T3	0.000173578	-0.892386
CCL23 at T1	0.0722474	-0.453432
CCL23 at T2	0.347448	-0.180398
CCL23 at T3	0.237744	0.321296
CCL25 at T1	0.867655	0.0574617
CCL25 at T2	0.657632	0.110538
CCL25 at T3	0.699158	-0.0226066
CCL28 at T1	0.13553	-0.594833
CCL28 at T2	0.373512	-0.572495
CCL28 at T3	0.00162197	-1.25498
CCL3 at T1	0.549049	0.0990676
CCL3 at T2	0.801251	0.0750354
CCL3 at T3	0.736252	0.0782795
CCL4 at T1	0.521048	-0.130141
CCL4 at T2	0.67309	-0.131253
CCL4 at T3	0.433304	-0.221532
CCL7 at T1	0.00916267	-2.28904
CCL7 at T2	0.0176958	-1.80532
CCL7 at T3	0.172251	-0.367201
CCL8 at T1	0.00493016	-0.935992
CCL8 at T2	0.329557	-0.40311
CCL8 at T3	0.0780522	-0.391449
CD164 at T1	0.467335	-0.300095
CD164 at T2	0.315683	-0.296659
CD164 at T3	0.0148613	-0.88899
CD1C at T1	0.0429222	0.850266
CD1C at T2	0.0209933	1.25937
CD1C at T3	0.582629	-0.217845
CD244 at T1	0.96889	0.00630105
CD244 at T2	0.657632	-0.0484568
CD244 at T3	0.0262149	-0.550122
CD274 at T1	0.0868111	-0.578388
CD274 at T2	0.298886	-0.319672
CD274 at T3	0.940648	0.0156107
CD28 at T1	0.00538259	0.865721
CD28 at T2	0.0230473	0.580997
CD28 at T3	0.985856	0.172164
CD2AP at T1	0.153054	-0.283242
CD2AP at T2	0.103658	-0.272065
CD2AP at T3	0.00538259	-0.423379
CD4 at T1	0.489335	-0.158446
CD4 at T2	0.935008	-0.00987953
CD4 at T3	0.951938	0.0351924
CD40 at T1	0.582629	-0.0484866
CD40 at T2	0.850947	0.0539015
CD40 at T3	0.622139	0.0227179
CD40LG at T1	0.237744	-0.286833
CD40LG at T2	0.923737	-0.0129623
CD40LG at T3	0.667921	-0.136982
CD5 at T1	0.017359	0.838191
CD5 at T2	0.114626	0.648362
CD5 at T3	0.502797	0.209724
CD79B at T1	0.736252	0.294858
CD79B at T2	0.563323	0.461937
CD79B at T3	0.183666	-0.31297
CD83 at T1	0.000217364	1.02397
CD83 at T2	0.00255122	0.990647
CD83 at T3	0.757735	0.169583
CD84 at T1	0.252131	-0.14234
CD84 at T2	0.525663	-0.088819
CD84 at T3	0.0451565	-0.317816
CDCP1 at T1	0.111403	-0.343865
CDCP1 at T2	0.113006	-0.491118
CDCP1 at T3	0.0380697	-0.503417
CDH2 at T1	0.00843139	-1.00314
CDH2 at T2	0.0170279	-0.73237
CDH2 at T3	0.0226231	-0.569325
CDHR5 at T1	0.850947	-0.0676915
CDHR5 at T2	0.652512	0.00835668
CDHR5 at T3	0.0429222	-0.545627
CDSN at T1	0.0444011	0.619964
CDSN at T2	0.00562259	0.726205
CDSN at T3	0.0507537	0.51956
CEACAM8 at T1	0.343821	0.28037
CEACAM8 at T2	0.752346	-0.121475
CEACAM8 at T3	0.0868111	0.420262
CES2 at T1	0.823251	-0.00944421
CES2 at T2	0.746969	-0.0842165
CES2 at T3	0.0474881	-0.687104
CHRDL2 at T1	0.126488	0.402157
CHRDL2 at T2	0.0313892	0.630615
CHRDL2 at T3	0.240574	-0.422859
CKAP4 at T1	0.155103	-0.768874
CKAP4 at T2	0.273275	-0.542884
CKAP4 at T3	0.736252	0.355974
CLEC1A at T1	0.763136	-0.195429
CLEC1A at T2	0.92937	-0.0183888
CLEC1A at T3	0.2891	0.285265
CLEC4A at T1	0.273275	0.341752
CLEC4A at T2	0.454403	0.251146
CLEC4A at T3	0.563323	-0.195826
CLEC4C at T1	0.000229829	1.6444
CLEC4C at T2	0.000766392	1.56065
CLEC4C at T3	0.0176958	0.668973
CLEC4D at T1	0.143117	0.346069
CLEC4D at T2	0.354774	0.290711
CLEC4D at T3	0.632195	0.149506
CLEC4G at T1	0.0436564	-0.648912
CLEC4G at T2	0.516453	-0.306875
CLEC4G at T3	0.773972	0.000988864
CLEC5A at T1	0.0145725	-0.989262
CLEC5A at T2	0.0626913	-0.636649
CLEC5A at T3	0.0414851	-0.477697
CLEC6A at T1	0.957587	-0.00345254
CLEC6A at T2	0.261049	0.455021
CLEC6A at T3	0.951938	0.154537
CLEC7A at T1	0.544331	0.215939
CLEC7A at T2	0.343821	0.404778
CLEC7A at T3	0.282698	0.227392
CLMP at T1	0.116265	0.416024
CLMP at T2	0.145064	0.344483
CLMP at T3	0.768548	0.0801276
CLSPN at T1	0.172251	-0.146836
CLSPN at T2	0.365944	-0.0867288
CLSPN at T3	0.817738	-0.000210305
CLSTN2 at T1	0.862079	0.130767
CLSTN2 at T2	0.437478	-0.127464
CLSTN2 at T3	0.117922	-0.283157
CLUL1 at T1	0.377332	0.30029
CLUL1 at T2	0.463002	0.213077
CLUL1 at T3	0.720274	-0.113043
CNTN2 at T1	0.0451565	0.531209
CNTN2 at T2	0.0117077	0.677645
CNTN2 at T3	0.437478	0.209298
CNTNAP2 at T1	0.736252	0.134501
CNTNAP2 at T2	0.612153	0.220341
CNTNAP2 at T3	0.195631	-0.217675
COMT at T1	0.362197	-0.327287
COMT at T2	0.0842312	-0.350716
COMT at T3	0.0647192	-0.438873
CRH at T1	0.240574	0.377989
CRH at T2	0.153054	0.569068
CRH at T3	0.752346	0.170407
CRKL at T1	0.0756863	-0.21247
CRKL at T2	0.038733	-0.172353
CRKL at T3	0.0107971	-0.329948
CSF1 at T1	0.607186	-0.096045
CSF1 at T2	0.678273	0.160596
CSF1 at T3	0.839845	0.0350934
CSNK1D at T1	0.0768618	-0.890951
CSNK1D at T2	0.0626913	-0.805604
CSNK1D at T3	0.137397	-0.630426
CST5 at T1	0.795774	0.0718676
CST5 at T2	0.534956	-0.260761
CST5 at T3	0.347448	-0.298524
CTRC at T1	0.521048	-0.215169
CTRC at T2	0.106703	-0.381888
CTRC at T3	0.0550981	-0.471658
CTSH at T1	0.237744	-0.299022
CTSH at T2	0.476068	-0.144618
CTSH at T3	0.0451565	-0.518995
CTSL at T1	0.0474881	-1.10245
CTSL at T2	0.369716	-0.53112
CTSL at T3	0.720274	-0.0107824
CTSO at T1	0.39285	0.281397
CTSO at T2	0.597308	0.261905
CTSO at T3	0.801251	0.0628267
CX3CL1 at T1	0.90686	0.0525086
CX3CL1 at T2	0.563323	-0.156843
CX3CL1 at T3	0.365944	0.232822
CXADR at T1	0.279533	-0.167729
CXADR at T2	0.577774	-0.152285
CXADR at T3	0.714974	0.175454
CXCL1 at T1	0.0234784	-0.456752
CXCL1 at T2	0.0499201	-0.327974
CXCL1 at T3	0.0121881	-0.534044
CXCL10 at T1	0.159263	-0.670385
CXCL10 at T2	0.890024	-0.0783396
CXCL10 at T3	0.347448	-0.132544
CXCL11 at T1	0.00550141	-0.909902
CXCL11 at T2	0.0607162	-0.656246
CXCL11 at T3	0.302197	-0.187958
CXCL12 at T1	0.693915	0.0469327
CXCL12 at T2	0.329557	0.340038
CXCL12 at T3	0.652512	0.340068
CXCL5 at T1	0.607186	-0.105219
CXCL5 at T2	0.450137	0.143241
CXCL5 at T3	0.119598	-0.275349
CXCL6 at T1	0.145064	-0.459534
CXCL6 at T2	0.22666	-0.3321
CXCL6 at T3	0.0963469	-0.436801
CXCL9 at T1	0.795774	0.114557
CXCL9 at T2	0.246305	0.425482
CXCL9 at T3	0.516453	-0.13749
DAB2 at T1	0.298886	-0.307805
DAB2 at T2	0.237744	-0.220697
DAB2 at T3	0.0142887	-0.54741
DAPP1 at T1	0.714974	-0.0654136
DAPP1 at T2	0.678273	-0.00920173
DAPP1 at T3	0.198092	-0.198774
DCBLD2 at T1	0.607186	-0.0816806
DCBLD2 at T2	0.126488	-0.393402
DCBLD2 at T3	0.163507	-0.383163
DCN at T1	0.683472	0.195283
DCN at T2	0.502797	0.22037
DCN at T3	0.498288	0.206206
DCTN1 at T1	0.351099	-0.105291
DCTN1 at T2	0.39285	-0.112872
DCTN1 at T3	0.218592	-0.220585
DDC at T1	0.351099	-0.389816
DDC at T2	0.67309	-0.437456
DDC at T3	0.582629	-0.186896
DDX58 at T1	0.0110187	-1.47378
DDX58 at T2	0.0137356	-1.42499
DDX58 at T3	0.602238	0.00174078
DECR1 at T1	0.90686	-0.0210161
DECR1 at T2	0.850947	0.0929039
DECR1 at T3	0.165661	0.14706
DFFA at T1	0.07113	-0.641836
DFFA at T2	0.181339	-0.434552
DFFA at T3	0.322571	-0.181788
DGKZ at T1	0.736252	-0.372121
DGKZ at T2	0.627159	-0.413716
DGKZ at T3	0.234938	-0.479342
DIABLO at T1	0.362197	-0.250489
DIABLO at T2	0.147031	-0.286809
DIABLO at T3	0.0176958	-0.534842
DKK1 at T1	0.218592	-0.2329
DKK1 at T2	0.940648	0.0282135
DKK1 at T3	0.923737	-0.0973677
DNER at T1	0.467335	-0.252341
DNER at T2	0.553787	-0.243869
DNER at T3	0.276392	-0.361239
DPP10 at T1	0.991514	0.0786166
DPP10 at T2	0.763136	-0.085652
DPP10 at T3	0.784852	0.0827511
DPP6 at T1	0.0700267	-0.495267
DPP6 at T2	0.161375	-0.357697
DPP6 at T3	0.0792576	-0.413922
DPP7 at T1	0.530299	-0.496819
DPP7 at T2	0.476068	-0.354345
DPP7 at T3	0.0700267	-0.853087
DSG4 at T1	0.0124348	0.88176
DSG4 at T2	0.0262149	0.793706
DSG4 at T3	0.13553	0.478558
EDAR at T1	0.198092	0.552245
EDAR at T2	0.193194	0.557937
EDAR at T3	0.186014	-0.481183
EDIL3 at T1	0.147031	-0.467541
EDIL3 at T2	0.0963469	-0.467635
EDIL3 at T3	0.688686	-0.128373
EGFL7 at T1	0.116265	-0.440663
EGFL7 at T2	0.667921	0.0476124
EGFL7 at T3	0.714974	0.0333359
EGLN1 at T1	0.315683	-0.932129
EGLN1 at T2	0.137397	-0.900574
EGLN1 at T3	0.773972	0.273282
EIF4EBP1 at T1	0.582629	-0.0981508
EIF4EBP1 at T2	0.276392	-0.118327
EIF4EBP1 at T3	0.400753	-0.125576
EIF4G1 at T1	0.768548	-0.0132004
EIF4G1 at T2	0.498288	-0.0249669
EIF4G1 at T3	0.730913	-0.0691138
EIF5A at T1	0.773972	-0.00563834
EIF5A at T2	0.480468	-0.180506
EIF5A at T3	0.273275	-0.240383
EMR2 at T1	0.416841	0.188632
EMR2 at T2	0.539634	0.224136
EMR2 at T3	0.0154541	-0.658032
ENAH at T1	0.441675	-0.349604
ENAH at T2	0.627159	-0.292435
ENAH at T3	0.720274	0.107373
ENO2 at T1	0.47169	-0.17686
ENO2 at T2	0.746969	-0.0344987
ENO2 at T3	0.22666	-0.293509
ENPP7 at T1	0.627159	0.157195
ENPP7 at T2	0.2956	0.127506
ENPP7 at T3	0.186014	0.367587
ENTPD2 at T1	0.302197	0.589553
ENTPD2 at T2	0.385043	-0.353782
ENTPD2 at T3	0.652512	0.145962
ENTPD5 at T1	0.951938	0.00672608
ENTPD5 at T2	0.279533	0.325848
ENTPD5 at T3	0.429154	-0.0935313
ENTPD6 at T1	0.210733	-0.319896
ENTPD6 at T2	0.662769	-0.0534894
ENTPD6 at T3	0.521048	-0.151307
EPO at T1	0.957587	0.115838
EPO at T2	0.974544	0.131422
EPO at T3	0.867655	0.165969
ERBB2IP at T1	0.445895	-0.00462302
ERBB2IP at T2	0.657632	-0.0258317
ERBB2IP at T3	0.790308	-0.0351207
F2R at T1	0.489335	-0.10313
F2R at T2	0.997171	0.103894
F2R at T3	0.188385	-0.215984
F3 at T1	0.563323	0.0137924
F3 at T2	0.326052	0.16015
F3 at T3	0.458691	0.122785
FABP2 at T1	0.0151551	1.08871
FABP2 at T2	0.159263	0.652904
FABP2 at T3	0.568121	0.126092
FABP6 at T1	0.657632	0.121964
FABP6 at T2	0.369716	0.0786217
FABP6 at T3	0.817738	-0.0582524
FABP9 at T1	0.0977751	0.329287
FABP9 at T2	0.0160675	0.640642
FABP9 at T3	0.0921622	0.197509
FAM3B at T1	0.080478	0.823924
FAM3B at T2	0.354774	0.633204
FAM3B at T3	0.480468	0.209385
FAM3C at T1	0.17449	0.313817
FAM3C at T2	0.246305	0.346688
FAM3C at T3	0.974544	-0.0124984
FBP1 at T1	6.64477e-05	-1.66004
FBP1 at T2	0.000408024	-1.57528
FBP1 at T3	0.521048	-0.279699
FCGR2B at T1	0.736252	-0.0753927
FCGR2B at T2	0.974544	-0.0748194
FCGR2B at T3	0.693915	-0.00593514
FCRL1 at T1	0.0963469	0.377267
FCRL1 at T2	0.131855	0.444093
FCRL1 at T3	0.105172	-0.294531
FCRL3 at T1	0.963238	0.095577
FCRL3 at T2	0.587503	-0.102977
FCRL3 at T3	0.151026	-0.392832
FCRL6 at T1	0.445895	-0.279595
FCRL6 at T2	0.0977751	-0.454548
FCRL6 at T3	0.00329062	-0.729726
FES at T1	0.429154	-0.209778
FES at T2	0.521048	-0.107841
FES at T3	0.40875	-0.0174759
FGF19 at T1	0.151026	0.564112
FGF19 at T2	0.0124348	0.852473
FGF19 at T3	0.080478	0.689192
FGF2 at T1	0.267114	-0.318834
FGF2 at T2	0.4938	-0.187937
FGF2 at T3	0.637249	-0.167104
FGF21 at T1	0.730913	0.00758676
FGF21 at T2	0.47169	-0.197222
FGF21 at T3	0.400753	-0.0419039
FGF23 at T1	0.0313892	0.680053
FGF23 at T2	0.0935406	0.476978
FGF23 at T3	0.155103	0.179689
FGR at T1	0.521048	-0.372196
FGR at T2	0.39679	-0.361814
FGR at T3	0.47169	-0.204085
FIGF at T1	0.412784	0.782656
FIGF at T2	0.39679	0.806334
FIGF at T3	0.47169	0.384215
FKBP1B at T1	0.22666	-0.212211
FKBP1B at T2	0.429154	-0.149853
FKBP1B at T3	0.181339	-0.160445
FKBP4 at T1	0.00206294	-1.31768
FKBP4 at T2	0.00286611	-1.13757
FKBP4 at T3	0.00482257	-0.8856
FLT3LG at T1	0.00243438	1.16766
FLT3LG at T2	0.00712349	0.792472
FLT3LG at T3	0.817738	-0.233138
FOSB at T1	0.172251	-0.376457
FOSB at T2	0.862079	-0.11706
FOSB at T3	0.270182	0.342597
FOXO1 at T1	0.319115	-0.296157
FOXO1 at T2	0.714974	-0.0986582
FOXO1 at T3	0.709688	-0.0626761
FST at T1	0.305532	0.26758
FST at T2	0.0313892	0.455941
FST at T3	0.963238	-0.098936
FXYD5 at T1	0.183666	-0.845379
FXYD5 at T2	0.412784	-0.5256
FXYD5 at T3	0.525663	-0.202325
GAL at T1	0.568121	-0.0761609
GAL at T2	0.149018	-0.378031
GAL at T3	0.0436564	-0.689144
GALNT10 at T1	0.0490981	-0.776331
GALNT10 at T2	0.218592	-0.338896
GALNT10 at T3	0.845392	-0.013774
GALNT3 at T1	0.96889	-0.0739394
GALNT3 at T2	0.997171	-0.12757
GALNT3 at T3	0.563323	-0.18053
GDF2 at T1	0.404739	0.218937
GDF2 at T2	0.0451565	0.451725
GDF2 at T3	0.404739	-0.28661
GDNF at T1	0.17449	-0.49591
GDNF at T2	0.319115	-0.305326
GDNF at T3	0.210733	-0.394156
GH1 at T1	0.463002	-0.214451
GH1 at T2	0.0490981	-0.573626
GH1 at T3	0.308891	-0.281565
GHRL at T1	0.340219	0.200322
GHRL at T2	0.714974	0.119347
GHRL at T3	0.96889	-0.000325694
GIF at T1	0.587503	0.157891
GIF at T2	0.632195	0.0921443
GIF at T3	0.155103	-0.275031
GLB1 at T1	0.270182	-0.557441
GLB1 at T2	0.433304	-0.287296
GLB1 at T3	0.0949354	-0.572681
GLO1 at T1	0.730913	0.190369
GLO1 at T2	0.558545	0.185448
GLO1 at T3	0.693915	0.159479
GLRX at T1	0.246305	-0.357581
GLRX at T2	0.347448	-0.324791
GLRX at T3	0.0647192	-0.63404
GPR56 at T1	0.890024	0.431789
GPR56 at T2	0.699158	0.575404
GPR56 at T3	0.198092	0.88577
GPR64 at T1	0.302197	0.312252
GPR64 at T2	0.763136	0.134258
GPR64 at T3	0.67309	-0.145499
GRAP2 at T1	0.246305	-0.260024
GRAP2 at T2	0.128258	-0.231343
GRAP2 at T3	0.0140097	-0.526759
HAO1 at T1	0.264069	-0.379724
HAO1 at T2	0.763136	-0.199567
HAO1 at T3	0.539634	0.252206
HAVCR1 at T1	0.137397	-0.524791
HAVCR1 at T2	0.258052	-0.579304
HAVCR1 at T3	0.373512	-0.255303
HBEGF at T1	0.170033	-0.418957
HBEGF at T2	0.991514	0.120059
HBEGF at T3	0.358473	-0.261425
HCLS1 at T1	0.521048	-0.021824
HCLS1 at T2	0.502797	-0.0336906
HCLS1 at T3	0.305532	-0.10375
HDGF at T1	0.746969	0.176401
HDGF at T2	0.834305	0.0394907
HDGF at T3	0.362197	-0.0796819
HEXIM1 at T1	0.0626913	-0.344171
HEXIM1 at T2	0.0733792	-0.281411
HEXIM1 at T3	0.151026	-0.291365
HGF at T1	0.0507537	-0.802237
HGF at T2	0.232155	-0.33263
HGF at T3	0.193194	-0.21954
HMOX1 at T1	0.51188	-0.208943
HMOX1 at T2	0.667921	-0.188902
HMOX1 at T3	0.223948	0.219013
HNMT at T1	0.963238	-0.638714
HNMT at T2	0.463002	-1.23264
HNMT at T3	0.912481	0.0549002
HPGDS at T1	0.0151551	1.02188
HPGDS at T2	0.165661	0.426395
HPGDS at T3	0.00843139	0.784493
HSD11B1 at T1	0.441675	-0.334473
HSD11B1 at T2	0.0355124	-0.658997
HSD11B1 at T3	0.39679	-0.26528
HSPB1 at T1	0.0894544	0.475422
HSPB1 at T2	0.193194	0.292039
HSPB1 at T3	0.90686	-0.124549
ICA1 at T1	0.502797	-0.209698
ICA1 at T2	0.429154	-0.202453
ICA1 at T3	0.895631	-0.0143032
IDUA at T1	0.714974	-0.0405311
IDUA at T2	0.704416	0.0866002
IDUA at T3	0.420922	0.220068
IFNG at T1	0.823251	0.688343
IFNG at T2	0.2891	1.83144
IFNG at T3	0.00143567	-2.89867
IFNLR1 at T1	0.0474881	-0.592113
IFNLR1 at T2	0.678273	0.142114
IFNLR1 at T3	0.498288	-0.147777
IGFBPL1 at T1	0.113006	0.724438
IGFBPL1 at T2	0.111403	0.677766
IGFBPL1 at T3	0.974544	0.191468
IKBKG at T1	0.957587	-0.0115402
IKBKG at T2	0.699158	0.131129
IKBKG at T3	0.763136	-0.0240213
IL10 at T1	0.354774	-0.126684
IL10 at T2	0.198092	-0.288265
IL10 at T3	0.437478	-0.0361886
IL10RA at T1	0.801251	0.317292
IL10RA at T2	0.48489	0.185383
IL10RA at T3	0.0894544	0.619734
IL10RB at T1	0.00860915	0.604638
IL10RB at T2	0.0142887	0.559389
IL10RB at T3	0.100682	0.373328
IL12B at T1	0.114626	0.705401
IL12B at T2	0.0126858	1.16811
IL12B at T3	0.741605	-0.00285886
IL12RB1 at T1	0.133683	-0.241215
IL12RB1 at T2	0.163507	-0.199453
IL12RB1 at T3	0.0657533	-0.193609
IL13 at T1	0.845392	-0.011663
IL13 at T2	0.884423	0.0821417
IL13 at T3	0.47169	0.155121
IL15RA at T1	0.935008	0.103814
IL15RA at T2	0.502797	0.267552
IL15RA at T3	0.720274	-0.0818682
IL16 at T1	0.0626913	0.830885
IL16 at T2	0.0243617	0.587769
IL16 at T3	0.582629	0.368867
IL17A at T1	0.647408	0.215478
IL17A at T2	0.884423	-0.138045
IL17A at T3	0.0689376	-0.756118
IL17C at T1	0.752346	0.00453264
IL17C at T2	0.612153	-0.0102467
IL17C at T3	0.850947	-0.683285
IL17D at T1	0.878828	0.050868
IL17D at T2	0.480468	0.0317731
IL17D at T3	0.0992202	-0.408195
IL18 at T1	0.198092	-0.382429
IL18 at T2	0.667921	-0.176089
IL18 at T3	0.347448	-0.237182
IL18R1 at T1	0.00170253	-1.25778
IL18R1 at T2	0.0112443	-0.884068
IL18R1 at T3	0.188385	-0.309457
IL1A at T1	0.790308	-0.31231
IL1A at T2	0.768548	-0.106939
IL1A at T3	0.149018	-0.398198
IL1RL2 at T1	0.358473	0.236483
IL1RL2 at T2	0.347448	0.274032
IL1RL2 at T3	0.828774	0.0388047
IL1RN at T1	0.657632	0.233304
IL1RN at T2	0.773972	0.117217
IL1RN at T3	0.420922	0.202687
IL2 at T1	0.00743215	-1.43153
IL2 at T2	0.365944	-0.350494
IL2 at T3	0.279533	-0.304693
IL20 at T1	0.243428	-0.748534
IL20 at T2	0.790308	-0.549151
IL20 at T3	0.195631	-0.907828
IL20RA at T1	0.0154541	-0.452306
IL20RA at T2	0.622139	-0.0617132
IL20RA at T3	0.856509	-0.0927889
IL22RA1 at T1	0.170033	-0.399446
IL22RA1 at T2	0.539634	-0.173519
IL22RA1 at T3	0.828774	-0.00300547
IL24 at T1	0.704416	0.0957784
IL24 at T2	0.358473	0.31685
IL24 at T3	0.878828	-0.0962752
IL27,EBI3 at T1	0.00293319	-1.55393
IL27,EBI3 at T2	0.00249217	-1.59343
IL27,EBI3 at T3	0.0142887	-1.12146
IL2RB at T1	0.186014	-0.146909
IL2RB at T2	0.476068	-0.11566
IL2RB at T3	0.498288	-0.0712234
IL33 at T1	0.0616972	-0.588724
IL33 at T2	0.147031	-0.611947
IL33 at T3	1	0.202773
IL4 at T1	0.362197	-0.0721742
IL4 at T2	0.693915	-0.0486485
IL4 at T3	0.957587	0.0766122
IL4R at T1	0.64232	0.0706223
IL4R at T2	0.592396	-0.0805363
IL4R at T3	0.823251	0.0306406
IL5 at T1	0.315683	0.19834
IL5 at T2	0.779407	0.164911
IL5 at T3	0.539634	0.0826291
IL6 at T1	0.997171	0.316033
IL6 at T2	0.563323	-0.0131346
IL6 at T3	0.985856	0.265407
IL7 at T1	0.0768618	-0.566207
IL7 at T2	0.437478	-0.193106
IL7 at T3	0.521048	-0.218839
IL8 at T1	0.0226231	-0.794319
IL8 at T2	0.200574	-0.515412
IL8 at T3	0.329557	-0.341868
INPPL1 at T1	0.637249	-0.0112425
INPPL1 at T2	0.923737	-0.0131412
INPPL1 at T3	0.997171	-0.0445956
IRAK1 at T1	0.161375	-0.383828
IRAK1 at T2	0.343821	-0.281244
IRAK1 at T3	0.828774	-0.104278
IRAK4 at T1	0.823251	-0.0180821
IRAK4 at T2	0.918107	0.0419553
IRAK4 at T3	0.64232	-0.022109
IRF9 at T1	0.0191007	-1.60616
IRF9 at T2	0.17449	-0.828025
IRF9 at T3	0.463002	-0.268677
ITGA11 at T1	0.0167023	0.694568
ITGA11 at T2	0.145064	0.317646
ITGA11 at T3	0.4938	0.143516
ITGA6 at T1	0.741605	-0.140011
ITGA6 at T2	0.139284	-0.372265
ITGA6 at T3	0.0414851	-0.414132
ITGB1BP1 at T1	0.525663	-0.19841
ITGB1BP1 at T2	0.385043	-0.153912
ITGB1BP1 at T3	0.850947	0.0433192
ITGB1BP2 at T1	0.237744	-0.296532
ITGB1BP2 at T2	0.267114	-0.185377
ITGB1BP2 at T3	0.292338	-0.18256
ITGB6 at T1	0.0374162	0.720426
ITGB6 at T2	0.0507537	0.80595
ITGB6 at T3	0.757735	-0.0591521
ITGB7 at T1	0.123005	0.569533
ITGB7 at T2	0.752346	0.11822
ITGB7 at T3	0.47169	-0.246964
ITM2A at T1	0.433304	0.390964
ITM2A at T2	0.126488	0.619935
ITM2A at T3	0.752346	0.0970018
JUN at T1	0.373512	-0.0694933
JUN at T2	0.867655	-0.0298342
JUN at T3	0.92937	0.0939847
KITLG at T1	0.00503992	1.81959
KITLG at T2	0.00482257	1.77107
KITLG at T3	0.901243	-0.155994
KLK10 at T1	0.0281888	0.619139
KLK10 at T2	0.0429222	0.589294
KLK10 at T3	0.0881248	-0.409986
KLRD1 at T1	0.388935	-0.346292
KLRD1 at T2	0.867655	-0.128501
KLRD1 at T3	0.131855	-0.44986
KPNA1 at T1	0.365944	0.237942
KPNA1 at T2	0.957587	0.0913317
KPNA1 at T3	0.720274	0.188822
KRT19 at T1	0.0977751	-0.815886
KRT19 at T2	0.172251	-0.394009
KRT19 at T3	0.312275	0.188438
LAG3 at T1	0.385043	-0.293907
LAG3 at T2	0.806737	0.105801
LAG3 at T3	0.441675	-0.0750667
LAMP3 at T1	0.21333	-0.590356
LAMP3 at T2	0.404739	-0.324062
LAMP3 at T3	0.20308	-0.26472
LAT2 at T1	0.39679	-0.133142
LAT2 at T2	0.652512	-0.110738
LAT2 at T3	0.828774	-0.0998012
LEP at T1	0.159263	-0.354722
LEP at T2	0.218592	-0.211291
LEP at T3	0.850947	0.0325658
LGALS9 at T1	0.117922	-0.67236
LGALS9 at T2	0.558545	-0.457258
LGALS9 at T3	0.165661	0.464567
LHB at T1	0.00461372	-0.988872
LHB at T2	0.0977751	-0.897522
LHB at T3	0.232155	-0.603932
LIF at T1	0.549049	-0.0236311
LIF at T2	0.592396	-0.0273571
LIF at T3	0.602238	-0.25026
LIFR at T1	0.0524557	-0.622612
LIFR at T2	0.0342897	-0.499775
LIFR at T3	0.714974	-0.0855618
LILRA5 at T1	0.365944	-0.26905
LILRA5 at T2	0.709688	-0.114221
LILRA5 at T3	0.502797	-0.128772
LILRB4 at T1	0.0234784	-1.00722
LILRB4 at T2	0.276392	-0.481032
LILRB4 at T3	0.890024	-0.153998
LPL at T1	0.124737	0.491551
LPL at T2	0.190778	0.263798
LPL at T3	0.957587	-0.0715501
LRIG1 at T1	0.582629	-0.234556
LRIG1 at T2	0.768548	-0.0548586
LRIG1 at T3	0.834305	-0.193335
LRP1 at T1	0.038733	-0.86908
LRP1 at T2	0.179034	-0.433282
LRP1 at T3	0.48489	-0.145788
LRP11 at T1	0.00775276	0.683571
LRP11 at T2	0.0142887	0.647869
LRP11 at T3	0.823251	-0.0195434
LTA at T1	0.404739	0.257692
LTA at T2	0.0949354	0.626456
LTA at T3	0.276392	-0.171137
LTA4H at T1	0.0421985	-0.628737
LTA4H at T2	0.0921622	-0.554981
LTA4H at T3	0.549049	-0.127703
LY75 at T1	0.00843139	0.989421
LY75 at T2	0.00162197	1.12477
LY75 at T3	0.040782	0.478118
MAEA at T1	0.0626913	-0.544006
MAEA at T2	0.558545	-0.152495
MAEA at T3	0.553787	-0.133001
MAGED1 at T1	0.040782	-0.70369
MAGED1 at T2	0.329557	-0.387004
MAGED1 at T3	0.92937	0.05189
MAP4K5 at T1	0.784852	-0.0248401
MAP4K5 at T2	0.572938	0.0837556
MAP4K5 at T3	0.935008	-0.00460068
MARCO at T1	0.746969	-0.092396
MARCO at T2	0.714974	0.0556395
MARCO at T3	0.315683	-0.153383
MASP1 at T1	0.0374162	0.519936
MASP1 at T2	0.563323	0.162001
MASP1 at T3	0.25508	-0.33423
MAX at T1	0.647408	-0.121682
MAX at T2	0.90686	-0.00563493
MAX at T3	0.878828	-0.0439042
MCFD2 at T1	0.2956	-0.342622
MCFD2 at T2	0.147031	-0.353117
MCFD2 at T3	0.0103659	-0.586018
MEP1B at T1	0.602238	-0.0846435
MEP1B at T2	0.433304	-0.170408
MEP1B at T3	0.0499201	-0.478408
MERTK at T1	0.00150768	-0.780604
MERTK at T2	0.017359	-0.553273
MERTK at T3	0.746969	0.196208
METAP1 at T1	0.131855	-0.288541
METAP1 at T2	0.176751	-0.181621
METAP1 at T3	0.252131	-0.237867
METRNL at T1	0.0616972	0.568516
METRNL at T2	0.07113	0.611633
METRNL at T3	0.790308	0.0109984
MGMT at T1	0.302197	0.130619
MGMT at T2	0.157173	0.168752
MGMT at T3	0.333087	0.0623117
MILR1 at T1	0.525663	0.287205
MILR1 at T2	1	0.141203
MILR1 at T3	0.997171	0.00789123
MMP1 at T1	0.205608	-0.262013
MMP1 at T2	0.388935	-0.253667
MMP1 at T3	0.39285	-0.318308
MMP10 at T1	0.017359	0.497367
MMP10 at T2	0.0490981	0.449402
MMP10 at T3	0.347448	0.262348
MMP12 at T1	0.00897473	0.834974
MMP12 at T2	0.00759094	0.909884
MMP12 at T3	0.437478	-0.264304
MMP7 at T1	0.544331	0.0353118
MMP7 at T2	0.92937	0.00565549
MMP7 at T3	0.151026	-0.218223
MVK at T1	0.377332	-0.255518
MVK at T2	0.420922	-0.258219
MVK at T3	0.709688	-0.142031
NADK at T1	0.00482257	-2.10155
NADK at T2	0.0490981	-1.13382
NADK at T3	0.0949354	-0.375877
NBN at T1	0.273275	-0.198791
NBN at T2	0.267114	-0.530736
NBN at T3	0.549049	0.0685878
NCF2 at T1	0.163507	0.659262
NCF2 at T2	0.96889	0.0389243
NCF2 at T3	0.773972	0.20627
NCR1 at T1	0.0126858	0.642433
NCR1 at T2	0.0033667	0.765002
NCR1 at T3	0.155103	0.361691
NF2 at T1	0.329557	-0.216947
NF2 at T2	0.2891	-0.16975
NF2 at T3	0.340219	-0.221565
NFATC3 at T1	0.00249217	-2.11604
NFATC3 at T2	0.00249217	-1.89674
NFATC3 at T3	0.51188	-0.332978
NGF at T1	0.957587	-0.0821053
NGF at T2	0.539634	0.0905867
NGF at T3	0.856509	0.0265159
NOMO1 at T1	0.121292	-0.396069
NOMO1 at T2	0.373512	-0.18878
NOMO1 at T3	0.128258	-0.385768
NOS3 at T1	0.0257405	-0.728123
NOS3 at T2	0.0112443	-0.894342
NOS3 at T3	0.476068	-0.136932
NPDC1 at T1	0.0722474	0.469069
NPDC1 at T2	0.0829647	0.540837
NPDC1 at T3	0.525663	0.256086
NPPB at T1	0.662769	0.276022
NPPB at T2	0.47169	0.824365
NPPB at T3	0.516453	0.652676
NPPC at T1	0.13553	0.411386
NPPC at T2	0.746969	0.363471
NPPC at T3	0.587503	-0.258691
NPTXR at T1	0.525663	-0.732628
NPTXR at T2	0.416841	-0.581487
NPTXR at T3	0.0380697	-0.846153
NQO2 at T1	0.0271864	-0.804751
NQO2 at T2	0.124737	-0.608139
NQO2 at T3	0.151026	-0.346012
NRTN at T1	0.850947	-0.00583966
NRTN at T2	0.489335	0.0629181
NRTN at T3	0.736252	0.0336542
NTF3 at T1	0.521048	-0.29345
NTF3 at T2	0.400753	-0.394623
NTF3 at T3	0.234938	-0.22532
NTF4 at T1	0.763136	-0.0865966
NTF4 at T2	0.351099	-0.24311
NTF4 at T3	0.563323	-0.230667
NUB1 at T1	0.0977751	-0.624888
NUB1 at T2	0.285887	-0.412326
NUB1 at T3	0.48489	-0.256959
NUCB2 at T1	0.181339	-0.388945
NUCB2 at T2	0.647408	-0.0932997
NUCB2 at T3	0.467335	-0.240216
OLR1 at T1	0.114626	0.50342
OLR1 at T2	0.763136	0.134098
OLR1 at T3	0.806737	0.0276793
OSCAR at T1	0.637249	-0.164518
OSCAR at T2	0.67309	0.0745545
OSCAR at T3	0.773972	0.0398984
OSM at T1	0.940648	0.0461374
OSM at T2	0.458691	-0.256738
OSM at T3	0.812233	-0.0969617
PADI2 at T1	0.0124348	-0.536864
PADI2 at T2	0.2891	-0.305314
PADI2 at T3	0.862079	-0.0578437
PAG1 at T1	0.0768618	-0.574026
PAG1 at T2	0.0490981	-0.46902
PAG1 at T3	0.0213909	-0.646029
PAPPA at T1	0.429154	-0.591921
PAPPA at T2	0.714974	-0.585721
PAPPA at T3	0.0935406	-0.769858
PARP1 at T1	0.155103	-0.350749
PARP1 at T2	0.0700267	-0.564196
PARP1 at T3	0.951938	0.108076
PDCD1 at T1	0.850947	0.184062
PDCD1 at T2	0.683472	0.249005
PDCD1 at T3	0.736252	0.249126
PDCD1LG2 at T1	0.400753	0.349004
PDCD1LG2 at T2	0.0733792	0.527485
PDCD1LG2 at T3	0.4938	0.297775
PDGFB at T1	0.558545	0.112846
PDGFB at T2	0.246305	0.178186
PDGFB at T3	0.901243	-0.149681
PDGFC at T1	0.544331	0.0887631
PDGFC at T2	0.0421985	0.401436
PDGFC at T3	0.261049	0.177049
PDP1 at T1	0.261049	-1.33054
PDP1 at T2	0.20308	-1.32891
PDP1 at T3	0.369716	-0.507407
PGF at T1	0.111403	0.625021
PGF at T2	0.109819	0.635352
PGF at T3	0.997171	-0.0267106
PIGR at T1	0.362197	0.132352
PIGR at T2	0.39285	0.0842668
PIGR at T3	0.343821	-0.37332
PIK3AP1 at T1	0.587503	-0.288585
PIK3AP1 at T2	0.667921	-0.281272
PIK3AP1 at T3	0.568121	-0.182772
PILRB at T1	0.790308	-0.0526587
PILRB at T2	0.773972	-0.0025965
PILRB at T3	0.429154	-0.0467664
PLAU at T1	0.305532	-0.0418291
PLAU at T2	0.51188	0.322611
PLAU at T3	0.647408	-0.183551
PLIN1 at T1	0.823251	0.101569
PLIN1 at T2	0.741605	-0.261058
PLIN1 at T3	0.957587	0.0748881
PLXDC1 at T1	0.0105796	0.977299
PLXDC1 at T2	0.0114739	1.02085
PLXDC1 at T3	0.179034	0.496852
PLXNA4 at T1	0.801251	0.0383176
PLXNA4 at T2	0.429154	0.0354765
PLXNA4 at T3	0.336641	-0.128691
PON2 at T1	0.00394569	-1.21645
PON2 at T2	0.00183029	-1.1255
PON2 at T3	0.0194669	-0.746531
PPM1B at T1	0.0194669	-0.639735
PPM1B at T2	0.377332	-0.21969
PPM1B at T3	0.170033	0.29623
PPP1R2 at T1	0.181339	-0.437399
PPP1R2 at T2	0.149018	-0.332563
PPP1R2 at T3	0.00916267	-0.602381
PPP1R9B at T1	0.279533	-0.049994
PPP1R9B at T2	0.553787	-0.0720417
PPP1R9B at T3	0.985856	-0.0731382
PRDX1 at T1	0.0331031	-0.704297
PRDX1 at T2	0.00150768	-0.737302
PRDX1 at T3	0.145064	-0.357342
PRDX3 at T1	0.145064	-0.544142
PRDX3 at T2	0.123005	-0.546704
PRDX3 at T3	0.25508	-0.36978
PRDX5 at T1	0.234938	-0.211275
PRDX5 at T2	0.507328	-0.0361505
PRDX5 at T3	0.0792576	-0.306723
PRELP at T1	0.103658	0.331262
PRELP at T2	0.14119	0.269091
PRELP at T3	0.92937	0.0490872
PRKAB1 at T1	0.362197	-0.241832
PRKAB1 at T2	0.688686	-0.0952383
PRKAB1 at T3	0.463002	-0.218803
PRKCQ at T1	0.602238	-0.297072
PRKCQ at T2	0.285887	-0.456651
PRKCQ at T3	0.282698	-0.447011
PRKRA at T1	0.080478	-0.992596
PRKRA at T2	0.768548	-0.258732
PRKRA at T3	0.480468	-0.217339
PRSS27 at T1	0.437478	0.125573
PRSS27 at T2	0.388935	0.234076
PRSS27 at T3	0.746969	-0.227461
PRSS8 at T1	0.763136	0.0956169
PRSS8 at T2	0.92937	-0.0691762
PRSS8 at T3	0.985856	-0.0343086
PSIP1 at T1	0.420922	-0.201751
PSIP1 at T2	0.404739	-0.253098
PSIP1 at T3	0.67309	-0.0235795
PSMA1 at T1	0.126488	-0.214256
PSMA1 at T2	0.530299	-0.0469237
PSMA1 at T3	0.549049	0.0921437
PTH1R at T1	0.22666	0.0540932
PTH1R at T2	0.828774	-0.0993678
PTH1R at T3	0.340219	0.0847035
PTK7 at T1	0.319115	-0.292403
PTK7 at T2	0.817738	0.0405309
PTK7 at T3	0.319115	-0.191651
PTN at T1	0.326052	-0.290798
PTN at T2	0.632195	0.00971553
PTN at T3	0.0507537	0.715126
PTPRJ at T1	0.0868111	-0.471001
PTPRJ at T2	0.622139	-0.254395
PTPRJ at T3	0.351099	-0.310304
PTX3 at T1	0.0137356	-1.15184
PTX3 at T2	0.215949	-0.534324
PTX3 at T3	0.592396	0.13125
PVALB at T1	0.205608	-0.194619
PVALB at T2	0.480468	-0.054783
PVALB at T3	0.662769	-0.212066
PVRL2 at T1	0.223948	-0.500621
PVRL2 at T2	0.404739	-0.297312
PVRL2 at T3	0.0636986	-0.478505
PXN at T1	0.773972	0.11951
PXN at T2	0.151026	-0.407625
PXN at T3	0.884423	0.00988089
QDPR at T1	0.161375	-0.501495
QDPR at T2	0.188385	-0.398298
QDPR at T3	0.103658	-0.375729
RARRES1 at T1	0.64232	-0.149839
RARRES1 at T2	0.912481	4.83162e-05
RARRES1 at T3	0.285887	-0.174756
RASA1 at T1	0.183666	-0.160323
RASA1 at T2	0.210733	-0.108295
RASA1 at T3	0.997171	0.00675727
RASSF2 at T1	0.662769	-0.19593
RASSF2 at T2	0.215949	-0.765304
RASSF2 at T3	0.530299	-0.0599683
RCOR1 at T1	0.0243617	-0.91184
RCOR1 at T2	0.0689376	-0.618876
RCOR1 at T3	0.997171	0.055365
REG4 at T1	0.17449	0.335639
REG4 at T2	0.544331	0.11846
REG4 at T3	0.39679	-0.27966
REN at T1	0.365944	-0.120738
REN at T2	0.198092	-0.1773
REN at T3	0.768548	0.0279329
RNASE3 at T1	0.264069	0.386841
RNASE3 at T2	0.116265	0.424573
RNASE3 at T3	0.215949	0.353028
ROR1 at T1	0.000532347	1.45399
ROR1 at T2	0.000849039	1.20601
ROR1 at T3	0.890024	0.12406
RRM2B at T1	0.0533245	-0.676187
RRM2B at T2	0.48489	-0.403871
RRM2B at T3	0.292338	-0.32281
RTN4R at T1	0.312275	0.421014
RTN4R at T2	0.884423	-0.0434025
RTN4R at T3	0.597308	-0.183114
S100A12 at T1	0.00261154	-1.925
S100A12 at T2	0.00682638	-1.69765
S100A12 at T3	0.124737	-0.433304
S100P at T1	0.657632	0.549424
S100P at T2	0.709688	0.389487
S100P at T3	0.935008	-0.11521
SDC4 at T1	0.637249	-0.163894
SDC4 at T2	0.736252	-0.0104215
SDC4 at T3	0.0226231	-0.695327
SELPLG at T1	0.812233	-0.204333
SELPLG at T2	0.592396	-0.0219648
SELPLG at T3	0.261049	-0.343405
SEMA3F at T1	0.0550981	0.8393
SEMA3F at T2	0.0180383	1.10484
SEMA3F at T3	0.773972	0.135873
SERPINA12 at T1	0.151026	-0.379425
SERPINA12 at T2	0.369716	-0.262135
SERPINA12 at T3	0.354774	-0.187702
SERPINA9 at T1	0.243428	0.446828
SERPINA9 at T2	0.2891	0.439473
SERPINA9 at T3	0.193194	-0.38779
SERPINB6 at T1	0.329557	-0.27358
SERPINB6 at T2	0.205608	-0.256335
SERPINB6 at T3	0.0394061	-0.470719
SERPINB8 at T1	0.441675	0.266624
SERPINB8 at T2	0.420922	0.166745
SERPINB8 at T3	0.622139	0.129572
SH2B3 at T1	0.709688	-0.0165645
SH2B3 at T2	0.558545	-0.0328579
SH2B3 at T3	0.806737	0.0414367
SH2D1A at T1	0.828774	0.0774846
SH2D1A at T2	0.572938	-0.329364
SH2D1A at T3	0.0678624	-0.73674
SIGLEC7 at T1	0.873238	-0.0143502
SIGLEC7 at T2	0.657632	0.115211
SIGLEC7 at T3	0.186014	-0.351025
SIRT2 at T1	0.165661	-0.226969
SIRT2 at T2	0.433304	-0.0587027
SIRT2 at T3	0.568121	-0.112407
SIRT5 at T1	0.812233	0.310565
SIRT5 at T2	0.704416	0.349774
SIRT5 at T3	0.0151551	0.754542
SIT1 at T1	0.0124348	0.639624
SIT1 at T2	0.137397	0.40764
SIT1 at T3	0.957587	-0.0119242
SLAMF1 at T1	0.292338	-0.375196
SLAMF1 at T2	0.678273	-0.0589746
SLAMF1 at T3	0.563323	-0.290998
SLAMF7 at T1	0.0977751	-0.919699
SLAMF7 at T2	0.358473	-0.392778
SLAMF7 at T3	0.237744	-0.55863
SMAD1 at T1	0.200574	-0.237203
SMAD1 at T2	0.237744	-0.124881
SMAD1 at T3	0.329557	-0.274644
SNAP23 at T1	0.200574	-0.160377
SNAP23 at T2	0.0234784	-0.208759
SNAP23 at T3	0.00897473	-0.316965
SOD2 at T1	0.0325231	0.492452
SOD2 at T2	0.0105796	0.471377
SOD2 at T3	0.667921	0.0552339
SORT1 at T1	0.080478	-0.567991
SORT1 at T2	0.25508	-0.308775
SORT1 at T3	0.333087	-0.266729
SOST at T1	0.445895	-0.339198
SOST at T2	0.720274	-0.0838967
SOST at T3	0.131855	-0.376356
SPON2 at T1	0.385043	0.222886
SPON2 at T2	0.530299	0.091492
SPON2 at T3	0.362197	-0.257036
SPRY2 at T1	0.336641	-0.136099
SPRY2 at T2	0.558545	-0.0896603
SPRY2 at T3	0.752346	-0.0790302
SRC at T1	0.558545	0.101777
SRC at T2	0.232155	0.1752
SRC at T3	0.951938	0.0538086
SRCRB4D at T1	0.92937	0.10719
SRCRB4D at T2	0.839845	0.15815
SRCRB4D at T3	0.264069	-0.39126
SRPK2 at T1	0.157173	-0.323661
SRPK2 at T2	0.502797	-0.180348
SRPK2 at T3	0.568121	-0.177144
ST3GAL1 at T1	0.021795	-0.590194
ST3GAL1 at T2	0.0678624	-0.370521
ST3GAL1 at T3	0.0908002	0.381475
STAMBP at T1	0.282698	-0.196687
STAMBP at T2	0.458691	-0.0774633
STAMBP at T3	0.592396	-0.13997
STC1 at T1	0.856509	0.0362005
STC1 at T2	0.795774	0.0172939
STC1 at T3	0.935008	-0.0379096
STK4 at T1	0.2956	0.102595
STK4 at T2	0.0921622	0.160725
STK4 at T3	0.812233	0.0170012
STX8 at T1	0.558545	-0.0303895
STX8 at T2	0.730913	-0.0711501
STX8 at T3	0.918107	-0.0898554
STXBP3 at T1	0.0262149	-0.522719
STXBP3 at T2	0.117922	-0.447318
STXBP3 at T3	0.193194	-0.224021
SULT1A1 at T1	0.850947	0.0359223
SULT1A1 at T2	0.525663	-0.0626413
SULT1A1 at T3	0.568121	-0.144242
SUMF2 at T1	0.292338	-0.19528
SUMF2 at T2	0.385043	-0.16082
SUMF2 at T3	0.00183029	-0.679904
TANK at T1	0.714974	0.0474683
TANK at T2	0.773972	0.016703
TANK at T3	0.867655	0.0624158
TEK at T1	0.997171	0.0156679
TEK at T2	0.502797	0.139272
TEK at T3	0.862079	0.0470711
TFF2 at T1	0.124737	0.584571
TFF2 at T2	0.282698	0.476397
TFF2 at T3	0.935008	0.0630739
TGFA at T1	0.329557	0.281103
TGFA at T2	0.812233	-0.257495
TGFA at T3	0.568121	0.130054
TGFB1 at T1	0.170033	-0.444692
TGFB1 at T2	0.210733	-0.375958
TGFB1 at T3	0.784852	-0.155924
TGM2 at T1	0.0474881	-0.326047
TGM2 at T2	0.021795	-0.431896
TGM2 at T3	0.351099	-0.202815
THBD at T1	0.521048	0.109565
THBD at T2	0.221258	0.179215
THBD at T3	0.790308	0.0484461
THBS2 at T1	0.237744	0.309075
THBS2 at T2	0.0894544	0.437138
THBS2 at T3	0.946292	0.00339274
THOP1 at T1	0.279533	-0.414834
THOP1 at T2	0.347448	-0.436817
THOP1 at T3	0.433304	-0.261901
THPO at T1	0.918107	-0.288687
THPO at T2	0.795774	-0.114907
THPO at T3	0.433304	-0.31925
TINAGL1 at T1	0.00117818	-1.70986
TINAGL1 at T2	0.00216337	-1.20675
TINAGL1 at T3	0.0252736	-0.688283
TMPRSS15 at T1	0.229396	0.590324
TMPRSS15 at T2	0.582629	-0.258664
TMPRSS15 at T3	0.232155	-0.384252
TNF at T1	0.193194	-0.138216
TNF at T2	0.467335	-0.081851
TNF at T3	0.553787	-0.0677573
TNFRSF10A at T1	0.0380697	-0.979142
TNFRSF10A at T2	0.0436564	-0.819347
TNFRSF10A at T3	0.597308	-0.00808051
TNFRSF10B at T1	0.267114	-0.545734
TNFRSF10B at T2	0.200574	-0.477468
TNFRSF10B at T3	0.652512	0.340816
TNFRSF11A at T1	0.688686	-0.217117
TNFRSF11A at T2	0.587503	-0.143905
TNFRSF11A at T3	0.773972	0.152779
TNFRSF11B at T1	0.193194	-0.380358
TNFRSF11B at T2	0.790308	-0.00295209
TNFRSF11B at T3	0.0963469	-0.409404
TNFRSF13B at T1	0.298886	-0.424776
TNFRSF13B at T2	0.308891	0.440138
TNFRSF13B at T3	0.544331	-0.18035
TNFRSF9 at T1	0.00034705	1.30388
TNFRSF9 at T2	0.000256796	1.37805
TNFRSF9 at T3	0.195631	0.359963
TNFSF10 at T1	0.400753	0.271946
TNFSF10 at T2	0.343821	0.20691
TNFSF10 at T3	0.0756863	-0.347977
TNFSF11 at T1	0.0198391	0.968324
TNFSF11 at T2	0.20308	0.509582
TNFSF11 at T3	0.637249	0.0276769
TNFSF12 at T1	0.252131	0.397115
TNFSF12 at T2	0.0817137	0.704123
TNFSF12 at T3	0.895631	0.0629405
TNFSF14 at T1	0.0507537	-0.50017
TNFSF14 at T2	0.21333	-0.457762
TNFSF14 at T3	0.163507	-0.384475
TNNI3 at T1	0.0206022	-0.95517
TNNI3 at T2	0.90686	-0.040981
TNNI3 at T3	0.315683	0.441482
TOP2B at T1	0.195631	-0.402189
TOP2B at T2	0.647408	-0.213101
TOP2B at T3	0.516453	-0.135869
TPSAB1 at T1	0.2891	0.22529
TPSAB1 at T2	0.404739	0.26802
TPSAB1 at T3	0.856509	-0.140279
TRAF2 at T1	0.867655	-0.000899075
TRAF2 at T2	0.940648	0.0589465
TRAF2 at T3	0.725587	-0.0632602
TREM1 at T1	0.895631	-0.144684
TREM1 at T2	0.373512	-0.472363
TREM1 at T3	0.39285	-0.315522
TRIM21 at T1	0.0292228	-0.700239
TRIM21 at T2	0.0533245	-0.618063
TRIM21 at T3	0.530299	-0.159974
TRIM5 at T1	0.193194	-0.353337
TRIM5 at T2	0.373512	-0.203828
TRIM5 at T3	0.463002	-0.244972
TSHB at T1	0.347448	0.297685
TSHB at T2	0.333087	0.452549
TSHB at T3	0.856509	0.0641874
TSLP at T1	0.319115	-0.0956503
TSLP at T2	0.298886	-0.536216
TSLP at T3	0.229396	0.179575
TXNDC5 at T1	0.145064	-0.406184
TXNDC5 at T2	0.106703	-0.352148
TXNDC5 at T3	0.0380697	-0.500483
TYMP at T1	0.0126858	-0.741673
TYMP at T2	0.0151551	-0.680511
TYMP at T3	0.040782	-0.547135
TYRO3 at T1	0.128258	0.445136
TYRO3 at T2	0.425026	0.27923
TYRO3 at T3	0.441675	-0.170682
USP8 at T1	0.354774	-0.555414
USP8 at T2	0.22666	-0.39076
USP8 at T3	0.0331031	-0.893271
VASH1 at T1	0.437478	-0.153574
VASH1 at T2	0.974544	0.00203263
VASH1 at T3	0.400753	-0.200504
VCAN at T1	0.0855133	-0.722565
VCAN at T2	0.130047	-0.515496
VCAN at T3	0.358473	-0.246257
VEGFA at T1	0.0992202	-0.830565
VEGFA at T2	0.502797	-0.501052
VEGFA at T3	0.991514	0.033718
VSIG2 at T1	0.00712349	0.732394
VSIG2 at T2	0.13553	0.506373
VSIG2 at T3	0.812233	0.18253
WAS at T1	0.678273	-0.0649526
WAS at T2	0.429154	-0.0671344
WAS at T3	0.935008	-0.0671722
XCL1 at T1	0.445895	0.277955
XCL1 at T2	0.221258	0.449646
XCL1 at T3	0.96889	0.0163705
YES1 at T1	0.507328	-0.0270818
YES1 at T2	0.741605	-0.0244675
YES1 at T3	0.572938	-0.101807
ZBTB16 at T1	0.0542052	-0.7308
ZBTB16 at T2	0.0792576	-0.643387
ZBTB16 at T3	0.779407	-0.0405972

## Sheet: S2.2
#category	term ID	term description	observed gene count	background gene count	strength	false discovery rate	matching proteins in your network (IDs)	matching proteins in your network (labels)
GO Process	GO:0002376	Immune system process	42	2121	0.65	6.78e-14	9606.ENSP00000217426,9606.ENSP00000220166,9606.ENSP00000220597,9606.ENSP00000225844,9606.ENSP00000226730,9606.ENSP00000229135,9606.ENSP00000243077,9606.ENSP00000249647,9606.ENSP00000254436,9606.ENSP00000262241,9606.ENSP00000262746,9606.ENSP00000295408,9606.ENSP00000295927,9606.ENSP00000306512,9606.ENSP00000306884,9606.ENSP00000309376,9606.ENSP00000312367,9606.ENSP00000319883,9606.ENSP00000327599,…	AHCY,CTSH,PAG1,CCL13,IL2,IFNG,LRP1,SNAP23,TRIM21,RCOR1,PRDX1,MERTK,PTX3,CXCL8,CXCL11,CD164,CD84,ADGRE2,CLEC4G,IFNLR1,CALCA,CTSL,CRKL,CCL20,CCL28,CD244,S100A12,STXBP3,ADA,BAG6,CCL7,DDX58,LILRB4,CCL8,CXCL1,IRF9,ITGA6,IL18R1,ARTN,ST3GAL1,CLEC5A,ACP6
GO Process	GO:0006955	Immune response	33	1321	0.75	8.35e-13	9606.ENSP00000217426,9606.ENSP00000220166,9606.ENSP00000220597,9606.ENSP00000225844,9606.ENSP00000226730,9606.ENSP00000229135,9606.ENSP00000243077,9606.ENSP00000249647,9606.ENSP00000254436,9606.ENSP00000262746,9606.ENSP00000295927,9606.ENSP00000306512,9606.ENSP00000306884,9606.ENSP00000309376,9606.ENSP00000312367,9606.ENSP00000327599,9606.ENSP00000327824,9606.ENSP00000331746,9606.ENSP00000345344,…	AHCY,CTSH,PAG1,CCL13,IL2,IFNG,LRP1,SNAP23,TRIM21,PRDX1,PTX3,CXCL8,CXCL11,CD164,CD84,CLEC4G,IFNLR1,CALCA,CTSL,CCL20,CCL28,CD244,S100A12,STXBP3,ADA,CCL7,DDX58,LILRB4,CCL8,CXCL1,IL18R1,ST3GAL1,CLEC5A
GO Process	GO:0050896	Response to stimulus	71	7835	0.31	2.93e-11	9606.ENSP00000001008,9606.ENSP00000179259,9606.ENSP00000217426,9606.ENSP00000220166,9606.ENSP00000220597,9606.ENSP00000221132,9606.ENSP00000221891,9606.ENSP00000225844,9606.ENSP00000226730,9606.ENSP00000228740,9606.ENSP00000229135,9606.ENSP00000243077,9606.ENSP00000249647,9606.ENSP00000254436,9606.ENSP00000262746,9606.ENSP00000265643,9606.ENSP00000269141,9606.ENSP00000269202,9606.ENSP00000295408,…	FKBP4,TIGAR,AHCY,CTSH,PAG1,TNFRSF10A,APLP1,CCL13,IL2,LTA4H,IFNG,LRP1,SNAP23,TRIM21,PRDX1,GAL,CDH2,MEP1B,MERTK,PTX3,NOS3,ALDH1A1,NFATC3,CXCL8,CXCL11,CD164,CD84,GH1,DAB2,IL20RA,ADGRE2,CLEC4G,IFNLR1,CALCA,GRAP2,TNNI3,CTSL,CRKL,CCL20,CD2AP,CCL28,TGM2,CD244,FCRL6,S100A12,STXBP3,SDC4,ADA,PADI2,BAG6,CCL7,DDX58,LILRB4,CCL8,TYMP,CXCL1,USP8,IRF9,ITGA6,IL18R1,ARTN,LIFR,ANXA11,FBP1,ST3GAL1,CLEC5A,SERPINB6,PO…
GO Process	GO:0042221	Response to chemical	50	4010	0.45	3.17e-10	9606.ENSP00000001008,9606.ENSP00000179259,9606.ENSP00000217426,9606.ENSP00000220166,9606.ENSP00000221891,9606.ENSP00000225844,9606.ENSP00000226730,9606.ENSP00000228740,9606.ENSP00000229135,9606.ENSP00000243077,9606.ENSP00000254436,9606.ENSP00000262746,9606.ENSP00000265643,9606.ENSP00000297494,9606.ENSP00000297785,9606.ENSP00000306512,9606.ENSP00000306884,9606.ENSP00000312673,9606.ENSP00000313391,…	FKBP4,TIGAR,AHCY,CTSH,APLP1,CCL13,IL2,LTA4H,IFNG,LRP1,TRIM21,PRDX1,GAL,NOS3,ALDH1A1,CXCL8,CXCL11,GH1,DAB2,IL20RA,ADGRE2,IFNLR1,CALCA,CTSL,CRKL,CCL20,CCL28,TGM2,S100A12,STXBP3,ADA,PADI2,BAG6,CCL7,DDX58,LILRB4,CCL8,TYMP,CXCL1,USP8,IL18R1,ARTN,LIFR,ANXA11,FBP1,SERPINB6,PON2,LHB,DIABLO,CES2
GO Process	GO:0070887	Cellular response to chemical stimulus	40	2609	0.54	6.96e-10	9606.ENSP00000001008,9606.ENSP00000179259,9606.ENSP00000220166,9606.ENSP00000221891,9606.ENSP00000225844,9606.ENSP00000229135,9606.ENSP00000243077,9606.ENSP00000262746,9606.ENSP00000297494,9606.ENSP00000297785,9606.ENSP00000306512,9606.ENSP00000306884,9606.ENSP00000312673,9606.ENSP00000313391,9606.ENSP00000314976,9606.ENSP00000319883,9606.ENSP00000327824,9606.ENSP00000331746,9606.ENSP00000345344,…	FKBP4,TIGAR,CTSH,APLP1,CCL13,IFNG,LRP1,PRDX1,NOS3,ALDH1A1,CXCL8,CXCL11,GH1,DAB2,IL20RA,ADGRE2,IFNLR1,CALCA,CTSL,CRKL,CCL20,CCL28,TGM2,S100A12,STXBP3,PADI2,BAG6,CCL7,DDX58,LILRB4,CCL8,CXCL1,USP8,IL18R1,LIFR,FBP1,SERPINB6,LHB,DIABLO,CES2
GO Process	GO:0006952	Defense response	29	1394	0.67	3.32e-09	9606.ENSP00000217426,9606.ENSP00000225844,9606.ENSP00000229135,9606.ENSP00000243077,9606.ENSP00000249647,9606.ENSP00000254436,9606.ENSP00000262746,9606.ENSP00000265643,9606.ENSP00000269202,9606.ENSP00000295927,9606.ENSP00000300659,9606.ENSP00000306512,9606.ENSP00000306884,9606.ENSP00000312367,9606.ENSP00000319883,9606.ENSP00000327824,9606.ENSP00000331746,9606.ENSP00000351671,9606.ENSP00000354416,…	AHCY,CCL13,IFNG,LRP1,SNAP23,TRIM21,PRDX1,GAL,MEP1B,PTX3,NFATC3,CXCL8,CXCL11,CD84,ADGRE2,IFNLR1,CALCA,CCL20,CCL28,CD244,S100A12,STXBP3,CCL7,DDX58,CCL8,CXCL1,IRF9,IL18R1,CLEC5A
GO Process	GO:0006954	Inflammatory response	19	538	0.9	8.41e-09	9606.ENSP00000217426,9606.ENSP00000225844,9606.ENSP00000229135,9606.ENSP00000243077,9606.ENSP00000249647,9606.ENSP00000265643,9606.ENSP00000269202,9606.ENSP00000295927,9606.ENSP00000300659,9606.ENSP00000306512,9606.ENSP00000306884,9606.ENSP00000319883,9606.ENSP00000331746,9606.ENSP00000351671,9606.ENSP00000357726,9606.ENSP00000367832,9606.ENSP00000378118,9606.ENSP00000379110,9606.ENSP00000387211	AHCY,CCL13,IFNG,LRP1,SNAP23,GAL,MEP1B,PTX3,NFATC3,CXCL8,CXCL11,ADGRE2,CALCA,CCL20,S100A12,CCL7,CCL8,CXCL1,IL18R1
GO Process	GO:0050900	Leukocyte migration	14	249	1.1	2e-08	9606.ENSP00000225844,9606.ENSP00000306512,9606.ENSP00000306884,9606.ENSP00000319883,9606.ENSP00000331746,9606.ENSP00000346300,9606.ENSP00000351671,9606.ENSP00000357726,9606.ENSP00000361965,9606.ENSP00000367832,9606.ENSP00000378118,9606.ENSP00000379110,9606.ENSP00000386896,9606.ENSP00000387435	CCL13,CXCL8,CXCL11,ADGRE2,CALCA,CRKL,CCL20,S100A12,ADA,CCL7,CCL8,CXCL1,ITGA6,ARTN
GO Process	GO:0010033	Response to organic substance	37	2692	0.49	1.28e-07	9606.ENSP00000001008,9606.ENSP00000220166,9606.ENSP00000221891,9606.ENSP00000225844,9606.ENSP00000226730,9606.ENSP00000228740,9606.ENSP00000229135,9606.ENSP00000243077,9606.ENSP00000254436,9606.ENSP00000265643,9606.ENSP00000297494,9606.ENSP00000297785,9606.ENSP00000306512,9606.ENSP00000306884,9606.ENSP00000312673,9606.ENSP00000313391,9606.ENSP00000314976,9606.ENSP00000327824,9606.ENSP00000331746,…	FKBP4,CTSH,APLP1,CCL13,IL2,LTA4H,IFNG,LRP1,TRIM21,GAL,NOS3,ALDH1A1,CXCL8,CXCL11,GH1,DAB2,IL20RA,IFNLR1,CALCA,CTSL,CRKL,CCL20,TGM2,STXBP3,ADA,PADI2,BAG6,CCL7,DDX58,LILRB4,CCL8,CXCL1,USP8,IL18R1,LIFR,FBP1,LHB
GO Process	GO:0051716	Cellular response to stimulus	58	6357	0.31	1.85e-07	9606.ENSP00000001008,9606.ENSP00000179259,9606.ENSP00000220166,9606.ENSP00000220597,9606.ENSP00000221132,9606.ENSP00000221891,9606.ENSP00000225844,9606.ENSP00000226730,9606.ENSP00000229135,9606.ENSP00000243077,9606.ENSP00000262746,9606.ENSP00000265643,9606.ENSP00000295408,9606.ENSP00000297494,9606.ENSP00000297785,9606.ENSP00000300659,9606.ENSP00000306512,9606.ENSP00000306884,9606.ENSP00000309376,…	FKBP4,TIGAR,CTSH,PAG1,TNFRSF10A,APLP1,CCL13,IL2,IFNG,LRP1,PRDX1,GAL,MERTK,NOS3,ALDH1A1,NFATC3,CXCL8,CXCL11,CD164,GH1,DAB2,IL20RA,ADGRE2,IFNLR1,CALCA,GRAP2,TNNI3,CTSL,CRKL,CCL20,CD2AP,CCL28,TGM2,CD244,FCRL6,S100A12,STXBP3,ADA,PADI2,BAG6,CCL7,DDX58,LILRB4,CCL8,TYMP,CXCL1,USP8,IRF9,ITGA6,IL18R1,ARTN,LIFR,FBP1,CLEC5A,SERPINB6,LHB,DIABLO,CES2
GO Process	GO:0060326	Cell chemotaxis	12	210	1.11	4.09e-07	9606.ENSP00000225844,9606.ENSP00000306512,9606.ENSP00000306884,9606.ENSP00000319883,9606.ENSP00000331746,9606.ENSP00000346300,9606.ENSP00000351671,9606.ENSP00000354416,9606.ENSP00000357726,9606.ENSP00000367832,9606.ENSP00000378118,9606.ENSP00000379110	CCL13,CXCL8,CXCL11,ADGRE2,CALCA,CRKL,CCL20,CCL28,S100A12,CCL7,CCL8,CXCL1
GO Process	GO:0071310	Cellular response to organic substance	31	2019	0.54	4.72e-07	9606.ENSP00000001008,9606.ENSP00000220166,9606.ENSP00000221891,9606.ENSP00000225844,9606.ENSP00000229135,9606.ENSP00000243077,9606.ENSP00000297494,9606.ENSP00000306512,9606.ENSP00000306884,9606.ENSP00000312673,9606.ENSP00000313391,9606.ENSP00000314976,9606.ENSP00000327824,9606.ENSP00000331746,9606.ENSP00000345344,9606.ENSP00000346300,9606.ENSP00000351671,9606.ENSP00000355330,9606.ENSP00000359025,…	FKBP4,CTSH,APLP1,CCL13,IFNG,LRP1,NOS3,CXCL8,CXCL11,GH1,DAB2,IL20RA,IFNLR1,CALCA,CTSL,CRKL,CCL20,TGM2,STXBP3,PADI2,BAG6,CCL7,DDX58,LILRB4,CCL8,CXCL1,USP8,IL18R1,LIFR,FBP1,LHB
GO Process	GO:0071621	Granulocyte chemotaxis	9	86	1.37	4.72e-07	9606.ENSP00000225844,9606.ENSP00000306512,9606.ENSP00000306884,9606.ENSP00000319883,9606.ENSP00000351671,9606.ENSP00000357726,9606.ENSP00000367832,9606.ENSP00000378118,9606.ENSP00000379110	CCL13,CXCL8,CXCL11,ADGRE2,CCL20,S100A12,CCL7,CCL8,CXCL1
GO Process	GO:0002682	Regulation of immune system process	26	1438	0.61	5.89e-07	9606.ENSP00000220166,9606.ENSP00000220597,9606.ENSP00000226730,9606.ENSP00000229135,9606.ENSP00000254436,9606.ENSP00000262241,9606.ENSP00000265643,9606.ENSP00000295408,9606.ENSP00000306512,9606.ENSP00000312367,9606.ENSP00000319883,9606.ENSP00000327599,9606.ENSP00000331746,9606.ENSP00000346300,9606.ENSP00000351671,9606.ENSP00000354416,9606.ENSP00000357012,9606.ENSP00000361818,9606.ENSP00000361965,…	CTSH,PAG1,IL2,IFNG,TRIM21,RCOR1,GAL,MERTK,CXCL8,CD84,ADGRE2,CLEC4G,CALCA,CRKL,CCL20,CCL28,CD244,SDC4,ADA,PADI2,BAG6,CCL7,DDX58,LILRB4,CCL8,IL18R1
GO Process	GO:0001906	Cell killing	10	129	1.24	6.25e-07	9606.ENSP00000220166,9606.ENSP00000225844,9606.ENSP00000262746,9606.ENSP00000306512,9606.ENSP00000306884,9606.ENSP00000351671,9606.ENSP00000354416,9606.ENSP00000357726,9606.ENSP00000378118,9606.ENSP00000379110	CTSH,CCL13,PRDX1,CXCL8,CXCL11,CCL20,CCL28,S100A12,CCL8,CXCL1
GO Process	GO:0023052	Signaling	50	5057	0.35	6.4e-07	9606.ENSP00000001008,9606.ENSP00000220166,9606.ENSP00000220597,9606.ENSP00000221132,9606.ENSP00000225844,9606.ENSP00000226730,9606.ENSP00000229135,9606.ENSP00000243077,9606.ENSP00000249647,9606.ENSP00000265643,9606.ENSP00000295408,9606.ENSP00000297494,9606.ENSP00000300659,9606.ENSP00000306512,9606.ENSP00000306884,9606.ENSP00000309376,9606.ENSP00000312673,9606.ENSP00000313391,9606.ENSP00000314976,…	FKBP4,CTSH,PAG1,TNFRSF10A,CCL13,IL2,IFNG,LRP1,SNAP23,GAL,MERTK,NOS3,NFATC3,CXCL8,CXCL11,CD164,GH1,DAB2,IL20RA,ADGRE2,IFNLR1,CALCA,GRAP2,TNNI3,CRKL,CCL20,CD2AP,CCL28,TGM2,CD244,FCRL6,STXBP3,ADA,PADI2,BAG6,CCL7,DDX58,LILRB4,CCL8,TYMP,CXCL1,USP8,IRF9,ITGA6,IL18R1,ARTN,LIFR,CLEC5A,LHB,DIABLO
GO Process	GO:0007165	Signal transduction	48	4714	0.36	6.88e-07	9606.ENSP00000001008,9606.ENSP00000220166,9606.ENSP00000220597,9606.ENSP00000221132,9606.ENSP00000225844,9606.ENSP00000226730,9606.ENSP00000229135,9606.ENSP00000243077,9606.ENSP00000265643,9606.ENSP00000295408,9606.ENSP00000297494,9606.ENSP00000300659,9606.ENSP00000306512,9606.ENSP00000306884,9606.ENSP00000309376,9606.ENSP00000312673,9606.ENSP00000313391,9606.ENSP00000314976,9606.ENSP00000319883,…	FKBP4,CTSH,PAG1,TNFRSF10A,CCL13,IL2,IFNG,LRP1,GAL,MERTK,NOS3,NFATC3,CXCL8,CXCL11,CD164,GH1,DAB2,IL20RA,ADGRE2,IFNLR1,CALCA,GRAP2,TNNI3,CRKL,CCL20,CD2AP,CCL28,TGM2,CD244,FCRL6,ADA,PADI2,BAG6,CCL7,DDX58,LILRB4,CCL8,TYMP,CXCL1,USP8,IRF9,ITGA6,IL18R1,ARTN,LIFR,CLEC5A,LHB,DIABLO
GO Process	GO:0097529	Myeloid leukocyte migration	10	138	1.21	9.64e-07	9606.ENSP00000225844,9606.ENSP00000306512,9606.ENSP00000306884,9606.ENSP00000319883,9606.ENSP00000331746,9606.ENSP00000351671,9606.ENSP00000357726,9606.ENSP00000367832,9606.ENSP00000378118,9606.ENSP00000379110	CCL13,CXCL8,CXCL11,ADGRE2,CALCA,CCL20,S100A12,CCL7,CCL8,CXCL1
GO Process	GO:0007154	Cell communication	50	5165	0.34	1.12e-06	9606.ENSP00000001008,9606.ENSP00000220166,9606.ENSP00000220597,9606.ENSP00000221132,9606.ENSP00000225844,9606.ENSP00000226730,9606.ENSP00000229135,9606.ENSP00000243077,9606.ENSP00000249647,9606.ENSP00000265643,9606.ENSP00000295408,9606.ENSP00000297494,9606.ENSP00000300659,9606.ENSP00000306512,9606.ENSP00000306884,9606.ENSP00000309376,9606.ENSP00000312673,9606.ENSP00000313391,9606.ENSP00000314976,…	FKBP4,CTSH,PAG1,TNFRSF10A,CCL13,IL2,IFNG,LRP1,SNAP23,GAL,MERTK,NOS3,NFATC3,CXCL8,CXCL11,CD164,GH1,DAB2,IL20RA,ADGRE2,IFNLR1,CALCA,GRAP2,TNNI3,CRKL,CCL20,CD2AP,CCL28,TGM2,CD244,FCRL6,STXBP3,ADA,PADI2,BAG6,CCL7,DDX58,LILRB4,CCL8,TYMP,CXCL1,USP8,IRF9,ITGA6,IL18R1,ARTN,LIFR,CLEC5A,LHB,DIABLO
GO Process	GO:0048583	Regulation of response to stimulus	43	3931	0.39	1.12e-06	9606.ENSP00000179259,9606.ENSP00000220166,9606.ENSP00000221891,9606.ENSP00000225844,9606.ENSP00000226730,9606.ENSP00000229135,9606.ENSP00000243077,9606.ENSP00000254436,9606.ENSP00000262746,9606.ENSP00000269141,9606.ENSP00000282412,9606.ENSP00000297494,9606.ENSP00000306512,9606.ENSP00000312367,9606.ENSP00000312673,9606.ENSP00000313391,9606.ENSP00000314976,9606.ENSP00000319883,9606.ENSP00000327545,…	TIGAR,CTSH,APLP1,CCL13,IL2,IFNG,LRP1,TRIM21,PRDX1,CDH2,PPM1B,NOS3,CXCL8,CD84,GH1,DAB2,IL20RA,ADGRE2,NPTXR,CLEC4G,IFNLR1,CALCA,GRAP2,CRKL,CCL20,CD2AP,TGM2,S100A12,ADA,PADI2,MAGED1,BAG6,CCL7,DDX58,LILRB4,CCL8,USP8,ITGA6,IL18R1,ARTN,ACE2,FBP1,PPP1R2
GO Process	GO:0006950	Response to stress	39	3358	0.41	1.59e-06	9606.ENSP00000179259,9606.ENSP00000217426,9606.ENSP00000225844,9606.ENSP00000229135,9606.ENSP00000243077,9606.ENSP00000249647,9606.ENSP00000254436,9606.ENSP00000262746,9606.ENSP00000265643,9606.ENSP00000269202,9606.ENSP00000295408,9606.ENSP00000295927,9606.ENSP00000297494,9606.ENSP00000300659,9606.ENSP00000306512,9606.ENSP00000306884,9606.ENSP00000312367,9606.ENSP00000319883,9606.ENSP00000327824,…	TIGAR,AHCY,CCL13,IFNG,LRP1,SNAP23,TRIM21,PRDX1,GAL,MEP1B,MERTK,PTX3,NOS3,NFATC3,CXCL8,CXCL11,CD84,ADGRE2,IFNLR1,CALCA,CRKL,CCL20,CCL28,CD244,S100A12,STXBP3,SDC4,ADA,BAG6,CCL7,DDX58,CCL8,CXCL1,IRF9,IL18R1,CLEC5A,SERPINB6,PON2,DIABLO
GO Process	GO:0030595	Leukocyte chemotaxis	10	149	1.18	1.59e-06	9606.ENSP00000225844,9606.ENSP00000306512,9606.ENSP00000306884,9606.ENSP00000319883,9606.ENSP00000331746,9606.ENSP00000351671,9606.ENSP00000357726,9606.ENSP00000367832,9606.ENSP00000378118,9606.ENSP00000379110	CCL13,CXCL8,CXCL11,ADGRE2,CALCA,CCL20,S100A12,CCL7,CCL8,CXCL1
GO Process	GO:0031640	Killing of cells of another organism	8	71	1.4	1.59e-06	9606.ENSP00000225844,9606.ENSP00000306512,9606.ENSP00000306884,9606.ENSP00000351671,9606.ENSP00000354416,9606.ENSP00000357726,9606.ENSP00000378118,9606.ENSP00000379110	CCL13,CXCL8,CXCL11,CCL20,CCL28,S100A12,CCL8,CXCL1
GO Process	GO:0098542	Defense response to other organism	21	989	0.68	1.59e-06	9606.ENSP00000225844,9606.ENSP00000229135,9606.ENSP00000254436,9606.ENSP00000262746,9606.ENSP00000295927,9606.ENSP00000306512,9606.ENSP00000306884,9606.ENSP00000312367,9606.ENSP00000327824,9606.ENSP00000331746,9606.ENSP00000351671,9606.ENSP00000354416,9606.ENSP00000357012,9606.ENSP00000357726,9606.ENSP00000359025,9606.ENSP00000367832,9606.ENSP00000369213,9606.ENSP00000378118,9606.ENSP00000379110,…	CCL13,IFNG,TRIM21,PRDX1,PTX3,CXCL8,CXCL11,CD84,IFNLR1,CALCA,CCL20,CCL28,CD244,S100A12,STXBP3,CCL7,DDX58,CCL8,CXCL1,IRF9,CLEC5A
GO Process	GO:0016477	Cell migration	20	903	0.7	1.77e-06	9606.ENSP00000225844,9606.ENSP00000269141,9606.ENSP00000295408,9606.ENSP00000297494,9606.ENSP00000306512,9606.ENSP00000306884,9606.ENSP00000319883,9606.ENSP00000331746,9606.ENSP00000346300,9606.ENSP00000351671,9606.ENSP00000352264,9606.ENSP00000354416,9606.ENSP00000357726,9606.ENSP00000361818,9606.ENSP00000361965,9606.ENSP00000367832,9606.ENSP00000378118,9606.ENSP00000379110,9606.ENSP00000386896,…	CCL13,CDH2,MERTK,NOS3,CXCL8,CXCL11,ADGRE2,CALCA,CRKL,CCL20,CD2AP,CCL28,S100A12,SDC4,ADA,CCL7,CCL8,CXCL1,ITGA6,ARTN
GO Process	GO:0061844	Antimicrobial humoral immune response mediated by antimicrobial peptide	9	113	1.25	2.11e-06	9606.ENSP00000225844,9606.ENSP00000306512,9606.ENSP00000306884,9606.ENSP00000331746,9606.ENSP00000351671,9606.ENSP00000354416,9606.ENSP00000357726,9606.ENSP00000378118,9606.ENSP00000379110	CCL13,CXCL8,CXCL11,CALCA,CCL20,CCL28,S100A12,CCL8,CXCL1
GO Process	GO:0071674	Mononuclear cell migration	9	116	1.24	2.52e-06	9606.ENSP00000225844,9606.ENSP00000306884,9606.ENSP00000331746,9606.ENSP00000346300,9606.ENSP00000351671,9606.ENSP00000357726,9606.ENSP00000367832,9606.ENSP00000378118,9606.ENSP00000387435	CCL13,CXCL11,CALCA,CRKL,CCL20,S100A12,CCL7,CCL8,ARTN
GO Process	GO:0030593	Neutrophil chemotaxis	8	80	1.35	2.88e-06	9606.ENSP00000225844,9606.ENSP00000306512,9606.ENSP00000306884,9606.ENSP00000351671,9606.ENSP00000357726,9606.ENSP00000367832,9606.ENSP00000378118,9606.ENSP00000379110	CCL13,CXCL8,CXCL11,CCL20,S100A12,CCL7,CCL8,CXCL1
GO Process	GO:0044419	Biological process involved in interspecies interaction between organisms	25	1490	0.57	2.92e-06	9606.ENSP00000225844,9606.ENSP00000229135,9606.ENSP00000254436,9606.ENSP00000262746,9606.ENSP00000295927,9606.ENSP00000297494,9606.ENSP00000306512,9606.ENSP00000306884,9606.ENSP00000312367,9606.ENSP00000327599,9606.ENSP00000327824,9606.ENSP00000331746,9606.ENSP00000345344,9606.ENSP00000351671,9606.ENSP00000354416,9606.ENSP00000357012,9606.ENSP00000357726,9606.ENSP00000359025,9606.ENSP00000367832,…	CCL13,IFNG,TRIM21,PRDX1,PTX3,NOS3,CXCL8,CXCL11,CD84,CLEC4G,IFNLR1,CALCA,CTSL,CCL20,CCL28,CD244,S100A12,STXBP3,CCL7,DDX58,CCL8,CXCL1,IRF9,ACE2,CLEC5A
GO Process	GO:0045321	Leukocyte activation	16	574	0.8	3.2e-06	9606.ENSP00000226730,9606.ENSP00000229135,9606.ENSP00000249647,9606.ENSP00000262746,9606.ENSP00000295408,9606.ENSP00000306512,9606.ENSP00000312367,9606.ENSP00000327599,9606.ENSP00000345344,9606.ENSP00000357012,9606.ENSP00000357726,9606.ENSP00000359025,9606.ENSP00000361965,9606.ENSP00000365131,9606.ENSP00000387211,9606.ENSP00000428540	IL2,IFNG,SNAP23,PRDX1,MERTK,CXCL8,CD84,CLEC4G,CTSL,CD244,S100A12,STXBP3,ADA,BAG6,IL18R1,ST3GAL1
GO Process	GO:0001775	Cell activation	17	693	0.74	6.23e-06	9606.ENSP00000226730,9606.ENSP00000229135,9606.ENSP00000243077,9606.ENSP00000249647,9606.ENSP00000262746,9606.ENSP00000295408,9606.ENSP00000306512,9606.ENSP00000312367,9606.ENSP00000327599,9606.ENSP00000345344,9606.ENSP00000357012,9606.ENSP00000357726,9606.ENSP00000359025,9606.ENSP00000361965,9606.ENSP00000365131,9606.ENSP00000387211,9606.ENSP00000428540	IL2,IFNG,LRP1,SNAP23,PRDX1,MERTK,CXCL8,CD84,CLEC4G,CTSL,CD244,S100A12,STXBP3,ADA,BAG6,IL18R1,ST3GAL1
GO Process	GO:0019221	Cytokine-mediated signaling pathway	13	369	0.9	6.52e-06	9606.ENSP00000225844,9606.ENSP00000229135,9606.ENSP00000306512,9606.ENSP00000306884,9606.ENSP00000314976,9606.ENSP00000327824,9606.ENSP00000351671,9606.ENSP00000367832,9606.ENSP00000375616,9606.ENSP00000378118,9606.ENSP00000379110,9606.ENSP00000387211,9606.ENSP00000398368	CCL13,IFNG,CXCL8,CXCL11,IL20RA,IFNLR1,CCL20,CCL7,LILRB4,CCL8,CXCL1,IL18R1,LIFR
GO Process	GO:0002252	Immune effector process	13	375	0.89	7.39e-06	9606.ENSP00000220166,9606.ENSP00000226730,9606.ENSP00000229135,9606.ENSP00000243077,9606.ENSP00000249647,9606.ENSP00000262746,9606.ENSP00000295927,9606.ENSP00000327599,9606.ENSP00000357012,9606.ENSP00000359025,9606.ENSP00000361965,9606.ENSP00000387211,9606.ENSP00000428540	CTSH,IL2,IFNG,LRP1,SNAP23,PRDX1,PTX3,CLEC4G,CD244,STXBP3,ADA,IL18R1,ST3GAL1
GO Process	GO:0034097	Response to cytokine	18	804	0.7	7.69e-06	9606.ENSP00000225844,9606.ENSP00000229135,9606.ENSP00000254436,9606.ENSP00000306512,9606.ENSP00000306884,9606.ENSP00000314976,9606.ENSP00000327824,9606.ENSP00000331746,9606.ENSP00000346300,9606.ENSP00000351671,9606.ENSP00000359025,9606.ENSP00000364635,9606.ENSP00000367832,9606.ENSP00000375616,9606.ENSP00000378118,9606.ENSP00000379110,9606.ENSP00000387211,9606.ENSP00000398368	CCL13,IFNG,TRIM21,CXCL8,CXCL11,IL20RA,IFNLR1,CALCA,CRKL,CCL20,STXBP3,PADI2,CCL7,LILRB4,CCL8,CXCL1,IL18R1,LIFR
GO Process	GO:0071345	Cellular response to cytokine stimulus	17	711	0.73	7.78e-06	9606.ENSP00000225844,9606.ENSP00000229135,9606.ENSP00000306512,9606.ENSP00000306884,9606.ENSP00000314976,9606.ENSP00000327824,9606.ENSP00000331746,9606.ENSP00000346300,9606.ENSP00000351671,9606.ENSP00000359025,9606.ENSP00000364635,9606.ENSP00000367832,9606.ENSP00000375616,9606.ENSP00000378118,9606.ENSP00000379110,9606.ENSP00000387211,9606.ENSP00000398368	CCL13,IFNG,CXCL8,CXCL11,IL20RA,IFNLR1,CALCA,CRKL,CCL20,STXBP3,PADI2,CCL7,LILRB4,CCL8,CXCL1,IL18R1,LIFR
GO Process	GO:0044093	Positive regulation of molecular function	25	1587	0.55	8.01e-06	9606.ENSP00000179259,9606.ENSP00000220166,9606.ENSP00000221132,9606.ENSP00000225844,9606.ENSP00000226730,9606.ENSP00000229135,9606.ENSP00000243077,9606.ENSP00000254436,9606.ENSP00000265643,9606.ENSP00000295408,9606.ENSP00000297494,9606.ENSP00000312673,9606.ENSP00000331746,9606.ENSP00000346300,9606.ENSP00000351671,9606.ENSP00000355330,9606.ENSP00000357726,9606.ENSP00000361818,9606.ENSP00000364847,…	TIGAR,CTSH,TNFRSF10A,CCL13,IL2,IFNG,LRP1,TRIM21,GAL,MERTK,NOS3,GH1,CALCA,CRKL,CCL20,TGM2,S100A12,SDC4,MAGED1,CCL7,DDX58,CCL8,ITGA6,IL18R1,DIABLO
GO Process	GO:0007166	Cell surface receptor signaling pathway	28	2040	0.49	1.57e-05	9606.ENSP00000221132,9606.ENSP00000225844,9606.ENSP00000226730,9606.ENSP00000229135,9606.ENSP00000243077,9606.ENSP00000295408,9606.ENSP00000297494,9606.ENSP00000306512,9606.ENSP00000306884,9606.ENSP00000312673,9606.ENSP00000313391,9606.ENSP00000314976,9606.ENSP00000319883,9606.ENSP00000327824,9606.ENSP00000346300,9606.ENSP00000351671,9606.ENSP00000357086,9606.ENSP00000361965,9606.ENSP00000365131,…	TNFRSF10A,CCL13,IL2,IFNG,LRP1,MERTK,NOS3,CXCL8,CXCL11,GH1,DAB2,IL20RA,ADGRE2,IFNLR1,CRKL,CCL20,FCRL6,ADA,BAG6,CCL7,LILRB4,CCL8,CXCL1,IRF9,ITGA6,IL18R1,LIFR,DIABLO
GO Process	GO:0065009	Regulation of molecular function	35	3085	0.4	1.86e-05	9606.ENSP00000179259,9606.ENSP00000220166,9606.ENSP00000221132,9606.ENSP00000225844,9606.ENSP00000226730,9606.ENSP00000229135,9606.ENSP00000243077,9606.ENSP00000254436,9606.ENSP00000265643,9606.ENSP00000295408,9606.ENSP00000295927,9606.ENSP00000297494,9606.ENSP00000297785,9606.ENSP00000312673,9606.ENSP00000313391,9606.ENSP00000327545,9606.ENSP00000331746,9606.ENSP00000341838,9606.ENSP00000346300,…	TIGAR,CTSH,TNFRSF10A,CCL13,IL2,IFNG,LRP1,TRIM21,GAL,MERTK,PTX3,NOS3,ALDH1A1,GH1,DAB2,NPTXR,CALCA,TNNI3,CRKL,CCL20,TGM2,S100A12,SDC4,MAGED1,CCL7,DDX58,LILRB4,CCL8,CXCL1,ITGA6,IL18R1,ACE2,SERPINB6,PPP1R2,DIABLO
GO Process	GO:0009605	Response to external stimulus	30	2355	0.46	2.1e-05	9606.ENSP00000217426,9606.ENSP00000221132,9606.ENSP00000225844,9606.ENSP00000229135,9606.ENSP00000254436,9606.ENSP00000262746,9606.ENSP00000269141,9606.ENSP00000295927,9606.ENSP00000297494,9606.ENSP00000306512,9606.ENSP00000306884,9606.ENSP00000312367,9606.ENSP00000312673,9606.ENSP00000319883,9606.ENSP00000327824,9606.ENSP00000331746,9606.ENSP00000346300,9606.ENSP00000351671,9606.ENSP00000354416,…	AHCY,TNFRSF10A,CCL13,IFNG,TRIM21,PRDX1,CDH2,PTX3,NOS3,CXCL8,CXCL11,CD84,GH1,ADGRE2,IFNLR1,CALCA,CRKL,CCL20,CCL28,CD244,S100A12,STXBP3,CCL7,DDX58,CCL8,TYMP,CXCL1,IRF9,ARTN,CLEC5A
GO Process	GO:0009966	Regulation of signal transduction	34	2978	0.41	2.59e-05	9606.ENSP00000220166,9606.ENSP00000221891,9606.ENSP00000225844,9606.ENSP00000229135,9606.ENSP00000243077,9606.ENSP00000254436,9606.ENSP00000262746,9606.ENSP00000269141,9606.ENSP00000282412,9606.ENSP00000297494,9606.ENSP00000306512,9606.ENSP00000312673,9606.ENSP00000313391,9606.ENSP00000314976,9606.ENSP00000327545,9606.ENSP00000331746,9606.ENSP00000339186,9606.ENSP00000346300,9606.ENSP00000351671,…	CTSH,APLP1,CCL13,IFNG,LRP1,TRIM21,PRDX1,CDH2,PPM1B,NOS3,CXCL8,GH1,DAB2,IL20RA,NPTXR,CALCA,GRAP2,CRKL,CCL20,CD2AP,TGM2,S100A12,ADA,PADI2,MAGED1,CCL7,LILRB4,CCL8,USP8,ITGA6,IL18R1,ACE2,FBP1,PPP1R2
GO Process	GO:0051707	Response to other organism	22	1328	0.57	2.59e-05	9606.ENSP00000225844,9606.ENSP00000229135,9606.ENSP00000254436,9606.ENSP00000262746,9606.ENSP00000295927,9606.ENSP00000297494,9606.ENSP00000306512,9606.ENSP00000306884,9606.ENSP00000312367,9606.ENSP00000327824,9606.ENSP00000331746,9606.ENSP00000351671,9606.ENSP00000354416,9606.ENSP00000357012,9606.ENSP00000357726,9606.ENSP00000359025,9606.ENSP00000367832,9606.ENSP00000369213,9606.ENSP00000378118,…	CCL13,IFNG,TRIM21,PRDX1,PTX3,NOS3,CXCL8,CXCL11,CD84,IFNLR1,CALCA,CCL20,CCL28,CD244,S100A12,STXBP3,CCL7,DDX58,CCL8,CXCL1,IRF9,CLEC5A
GO Process	GO:0002548	Monocyte chemotaxis	6	43	1.49	2.61e-05	9606.ENSP00000225844,9606.ENSP00000331746,9606.ENSP00000351671,9606.ENSP00000357726,9606.ENSP00000367832,9606.ENSP00000378118	CCL13,CALCA,CCL20,S100A12,CCL7,CCL8
GO Process	GO:0002683	Negative regulation of immune system process	13	433	0.83	2.75e-05	9606.ENSP00000220597,9606.ENSP00000226730,9606.ENSP00000254436,9606.ENSP00000265643,9606.ENSP00000295408,9606.ENSP00000312367,9606.ENSP00000327599,9606.ENSP00000331746,9606.ENSP00000354416,9606.ENSP00000361818,9606.ENSP00000361965,9606.ENSP00000364635,9606.ENSP00000375616	PAG1,IL2,TRIM21,GAL,MERTK,CD84,CLEC4G,CALCA,CCL28,SDC4,ADA,PADI2,LILRB4
GO Process	GO:0006935	Chemotaxis	14	516	0.78	2.76e-05	9606.ENSP00000225844,9606.ENSP00000306512,9606.ENSP00000306884,9606.ENSP00000319883,9606.ENSP00000331746,9606.ENSP00000346300,9606.ENSP00000351671,9606.ENSP00000354416,9606.ENSP00000357726,9606.ENSP00000367832,9606.ENSP00000378118,9606.ENSP00000379038,9606.ENSP00000379110,9606.ENSP00000387435	CCL13,CXCL8,CXCL11,ADGRE2,CALCA,CRKL,CCL20,CCL28,S100A12,CCL7,CCL8,TYMP,CXCL1,ARTN
GO Process	GO:0010646	Regulation of cell communication	36	3355	0.38	3.64e-05	9606.ENSP00000220166,9606.ENSP00000221891,9606.ENSP00000225844,9606.ENSP00000229135,9606.ENSP00000243077,9606.ENSP00000254436,9606.ENSP00000262746,9606.ENSP00000265643,9606.ENSP00000269141,9606.ENSP00000282412,9606.ENSP00000297494,9606.ENSP00000306512,9606.ENSP00000312673,9606.ENSP00000313391,9606.ENSP00000314976,9606.ENSP00000327545,9606.ENSP00000331746,9606.ENSP00000339186,9606.ENSP00000346300,…	CTSH,APLP1,CCL13,IFNG,LRP1,TRIM21,PRDX1,GAL,CDH2,PPM1B,NOS3,CXCL8,GH1,DAB2,IL20RA,NPTXR,CALCA,GRAP2,CRKL,CCL20,CD2AP,TGM2,S100A12,ADA,PADI2,MAGED1,CCL7,LILRB4,CCL8,TYMP,USP8,ITGA6,IL18R1,ACE2,FBP1,PPP1R2
GO Process	GO:0072676	Lymphocyte migration	7	80	1.29	3.64e-05	9606.ENSP00000225844,9606.ENSP00000306884,9606.ENSP00000346300,9606.ENSP00000351671,9606.ENSP00000367832,9606.ENSP00000378118,9606.ENSP00000387435	CCL13,CXCL11,CRKL,CCL20,CCL7,CCL8,ARTN
GO Process	GO:0023051	Regulation of signaling	36	3367	0.38	3.9e-05	9606.ENSP00000220166,9606.ENSP00000221891,9606.ENSP00000225844,9606.ENSP00000229135,9606.ENSP00000243077,9606.ENSP00000254436,9606.ENSP00000262746,9606.ENSP00000265643,9606.ENSP00000269141,9606.ENSP00000282412,9606.ENSP00000297494,9606.ENSP00000306512,9606.ENSP00000312673,9606.ENSP00000313391,9606.ENSP00000314976,9606.ENSP00000327545,9606.ENSP00000331746,9606.ENSP00000339186,9606.ENSP00000346300,…	CTSH,APLP1,CCL13,IFNG,LRP1,TRIM21,PRDX1,GAL,CDH2,PPM1B,NOS3,CXCL8,GH1,DAB2,IL20RA,NPTXR,CALCA,GRAP2,CRKL,CCL20,CD2AP,TGM2,S100A12,ADA,PADI2,MAGED1,CCL7,LILRB4,CCL8,TYMP,USP8,ITGA6,IL18R1,ACE2,FBP1,PPP1R2
GO Process	GO:0051239	Regulation of multicellular organismal process	32	2749	0.42	3.95e-05	9606.ENSP00000220166,9606.ENSP00000226730,9606.ENSP00000229135,9606.ENSP00000243077,9606.ENSP00000254436,9606.ENSP00000262241,9606.ENSP00000265643,9606.ENSP00000282412,9606.ENSP00000295408,9606.ENSP00000297494,9606.ENSP00000297785,9606.ENSP00000306512,9606.ENSP00000312367,9606.ENSP00000312673,9606.ENSP00000313391,9606.ENSP00000314976,9606.ENSP00000327545,9606.ENSP00000327599,9606.ENSP00000331746,…	CTSH,IL2,IFNG,LRP1,TRIM21,RCOR1,GAL,PPM1B,MERTK,NOS3,ALDH1A1,CXCL8,CD84,GH1,DAB2,IL20RA,NPTXR,CLEC4G,CALCA,TNNI3,CD2AP,TGM2,CD244,ADA,MAGED1,BAG6,DDX58,LILRB4,TYMP,IL18R1,ACE2,CLEC5A
GO Process	GO:0070098	Chemokine-mediated signaling pathway	7	82	1.28	3.95e-05	9606.ENSP00000225844,9606.ENSP00000306512,9606.ENSP00000306884,9606.ENSP00000351671,9606.ENSP00000367832,9606.ENSP00000378118,9606.ENSP00000379110	CCL13,CXCL8,CXCL11,CCL20,CCL7,CCL8,CXCL1
GO Process	GO:0045087	Innate immune response	16	754	0.68	6.76e-05	9606.ENSP00000225844,9606.ENSP00000229135,9606.ENSP00000254436,9606.ENSP00000262746,9606.ENSP00000295927,9606.ENSP00000312367,9606.ENSP00000327824,9606.ENSP00000331746,9606.ENSP00000351671,9606.ENSP00000357012,9606.ENSP00000357726,9606.ENSP00000359025,9606.ENSP00000367832,9606.ENSP00000369213,9606.ENSP00000378118,9606.ENSP00000449999	CCL13,IFNG,TRIM21,PRDX1,PTX3,CD84,IFNLR1,CALCA,CCL20,CD244,S100A12,STXBP3,CCL7,DDX58,CCL8,CLEC5A
GO Process	GO:0043085	Positive regulation of catalytic activity	20	1191	0.58	6.99e-05	9606.ENSP00000179259,9606.ENSP00000220166,9606.ENSP00000221132,9606.ENSP00000225844,9606.ENSP00000226730,9606.ENSP00000229135,9606.ENSP00000295408,9606.ENSP00000297494,9606.ENSP00000312673,9606.ENSP00000331746,9606.ENSP00000346300,9606.ENSP00000351671,9606.ENSP00000355330,9606.ENSP00000357726,9606.ENSP00000361818,9606.ENSP00000364847,9606.ENSP00000367832,9606.ENSP00000378118,9606.ENSP00000386896,…	TIGAR,CTSH,TNFRSF10A,CCL13,IL2,IFNG,MERTK,NOS3,GH1,CALCA,CRKL,CCL20,TGM2,S100A12,SDC4,MAGED1,CCL7,CCL8,ITGA6,DIABLO
GO Process	GO:0002263	Cell activation involved in immune response	9	194	1.02	7.54e-05	9606.ENSP00000226730,9606.ENSP00000229135,9606.ENSP00000243077,9606.ENSP00000249647,9606.ENSP00000357012,9606.ENSP00000359025,9606.ENSP00000361965,9606.ENSP00000387211,9606.ENSP00000428540	IL2,IFNG,LRP1,SNAP23,CD244,STXBP3,ADA,IL18R1,ST3GAL1
GO Process	GO:0048518	Positive regulation of biological process	51	6207	0.26	7.54e-05	9606.ENSP00000179259,9606.ENSP00000220166,9606.ENSP00000221132,9606.ENSP00000225844,9606.ENSP00000226730,9606.ENSP00000229135,9606.ENSP00000243077,9606.ENSP00000254436,9606.ENSP00000262241,9606.ENSP00000265643,9606.ENSP00000269141,9606.ENSP00000282412,9606.ENSP00000295408,9606.ENSP00000295927,9606.ENSP00000297494,9606.ENSP00000300659,9606.ENSP00000306512,9606.ENSP00000306884,9606.ENSP00000312367,…	TIGAR,CTSH,TNFRSF10A,CCL13,IL2,IFNG,LRP1,TRIM21,RCOR1,GAL,CDH2,PPM1B,MERTK,PTX3,NOS3,NFATC3,CXCL8,CXCL11,CD84,GH1,DAB2,IL20RA,ADGRE2,CLEC4G,IFNLR1,CALCA,CRKL,CCL20,CD2AP,CCL28,TGM2,CD244,S100A12,SDC4,ADA,PADI2,MAGED1,BAG6,CCL7,DDX58,LILRB4,CCL8,USP8,IRF9,ITGA6,IL18R1,ARTN,ACE2,LIFR,CLEC5A,DIABLO
GO Process	GO:0006959	Humoral immune response	10	268	0.92	0.00011	9606.ENSP00000225844,9606.ENSP00000229135,9606.ENSP00000306512,9606.ENSP00000306884,9606.ENSP00000331746,9606.ENSP00000351671,9606.ENSP00000354416,9606.ENSP00000357726,9606.ENSP00000378118,9606.ENSP00000379110	CCL13,IFNG,CXCL8,CXCL11,CALCA,CCL20,CCL28,S100A12,CCL8,CXCL1
GO Process	GO:0048731	System development	38	3867	0.34	0.00011	9606.ENSP00000001008,9606.ENSP00000179259,9606.ENSP00000220166,9606.ENSP00000221891,9606.ENSP00000226730,9606.ENSP00000228740,9606.ENSP00000229135,9606.ENSP00000243077,9606.ENSP00000262241,9606.ENSP00000262746,9606.ENSP00000269141,9606.ENSP00000295408,9606.ENSP00000295927,9606.ENSP00000297494,9606.ENSP00000306512,9606.ENSP00000309376,9606.ENSP00000312673,9606.ENSP00000327599,9606.ENSP00000331746,…	FKBP4,TIGAR,CTSH,APLP1,IL2,LTA4H,IFNG,LRP1,RCOR1,PRDX1,CDH2,MERTK,PTX3,NOS3,CXCL8,CD164,GH1,CLEC4G,CALCA,TNNI3,CTSL,CRKL,TGM2,HSD11B1,STXBP3,SDC4,ADA,PADI2,BAG6,LILRB4,TYMP,CXCL1,IL18R1,ARTN,ST3GAL1,CLEC5A,ACP6,LHB
GO Process	GO:0002250	Adaptive immune response	11	359	0.84	0.00018	9606.ENSP00000220166,9606.ENSP00000220597,9606.ENSP00000226730,9606.ENSP00000229135,9606.ENSP00000312367,9606.ENSP00000327599,9606.ENSP00000345344,9606.ENSP00000357012,9606.ENSP00000361965,9606.ENSP00000375616,9606.ENSP00000387211	CTSH,PAG1,IL2,IFNG,CD84,CLEC4G,CTSL,CD244,ADA,LILRB4,IL18R1
GO Process	GO:0030101	Natural killer cell activation	6	65	1.32	0.00018	9606.ENSP00000226730,9606.ENSP00000262746,9606.ENSP00000295408,9606.ENSP00000357012,9606.ENSP00000365131,9606.ENSP00000387211	IL2,PRDX1,MERTK,CD244,BAG6,IL18R1
GO Process	GO:0050866	Negative regulation of cell activation	9	218	0.97	0.00018	9606.ENSP00000220597,9606.ENSP00000226730,9606.ENSP00000265643,9606.ENSP00000295408,9606.ENSP00000297494,9606.ENSP00000312367,9606.ENSP00000327599,9606.ENSP00000361818,9606.ENSP00000375616	PAG1,IL2,GAL,MERTK,NOS3,CD84,CLEC4G,SDC4,LILRB4
GO Process	GO:0050790	Regulation of catalytic activity	28	2370	0.42	0.0002	9606.ENSP00000179259,9606.ENSP00000220166,9606.ENSP00000221132,9606.ENSP00000225844,9606.ENSP00000226730,9606.ENSP00000229135,9606.ENSP00000243077,9606.ENSP00000295408,9606.ENSP00000295927,9606.ENSP00000297494,9606.ENSP00000297785,9606.ENSP00000312673,9606.ENSP00000313391,9606.ENSP00000331746,9606.ENSP00000346300,9606.ENSP00000351671,9606.ENSP00000355330,9606.ENSP00000357726,9606.ENSP00000361818,…	TIGAR,CTSH,TNFRSF10A,CCL13,IL2,IFNG,LRP1,MERTK,PTX3,NOS3,ALDH1A1,GH1,DAB2,CALCA,CRKL,CCL20,TGM2,S100A12,SDC4,MAGED1,CCL7,LILRB4,CCL8,CXCL1,ITGA6,SERPINB6,PPP1R2,DIABLO
GO Process	GO:0002520	Immune system development	15	749	0.65	0.00028	9606.ENSP00000226730,9606.ENSP00000229135,9606.ENSP00000262241,9606.ENSP00000295408,9606.ENSP00000309376,9606.ENSP00000327599,9606.ENSP00000345344,9606.ENSP00000346300,9606.ENSP00000361965,9606.ENSP00000375616,9606.ENSP00000387211,9606.ENSP00000387435,9606.ENSP00000428540,9606.ENSP00000449999,9606.ENSP00000463574	IL2,IFNG,RCOR1,MERTK,CD164,CLEC4G,CTSL,CRKL,ADA,LILRB4,IL18R1,ARTN,ST3GAL1,CLEC5A,ACP6
GO Process	GO:0007275	Multicellular organism development	39	4209	0.32	0.00029	9606.ENSP00000001008,9606.ENSP00000179259,9606.ENSP00000220166,9606.ENSP00000221891,9606.ENSP00000226730,9606.ENSP00000228740,9606.ENSP00000229135,9606.ENSP00000243077,9606.ENSP00000262241,9606.ENSP00000262746,9606.ENSP00000269141,9606.ENSP00000295408,9606.ENSP00000295927,9606.ENSP00000297494,9606.ENSP00000306512,9606.ENSP00000309376,9606.ENSP00000312673,9606.ENSP00000327599,9606.ENSP00000331746,…	FKBP4,TIGAR,CTSH,APLP1,IL2,LTA4H,IFNG,LRP1,RCOR1,PRDX1,CDH2,MERTK,PTX3,NOS3,CXCL8,CD164,GH1,CLEC4G,CALCA,TNNI3,CTSL,CRKL,TGM2,HSD11B1,STXBP3,SDC4,ADA,PADI2,BAG6,LILRB4,TYMP,CXCL1,ITGA6,IL18R1,ARTN,ST3GAL1,CLEC5A,ACP6,LHB
GO Process	GO:0048519	Negative regulation of biological process	45	5313	0.28	0.0003	9606.ENSP00000001008,9606.ENSP00000179259,9606.ENSP00000220166,9606.ENSP00000220597,9606.ENSP00000221891,9606.ENSP00000226730,9606.ENSP00000229135,9606.ENSP00000243077,9606.ENSP00000254436,9606.ENSP00000262241,9606.ENSP00000265643,9606.ENSP00000269141,9606.ENSP00000282412,9606.ENSP00000295408,9606.ENSP00000295927,9606.ENSP00000297494,9606.ENSP00000297785,9606.ENSP00000300659,9606.ENSP00000306512,…	FKBP4,TIGAR,CTSH,PAG1,APLP1,IL2,IFNG,LRP1,TRIM21,RCOR1,GAL,CDH2,PPM1B,MERTK,PTX3,NOS3,ALDH1A1,NFATC3,CXCL8,CD164,CD84,DAB2,CLEC4G,IFNLR1,CALCA,CRKL,CD2AP,CCL28,STXBP3,SDC4,ADA,PADI2,MAGED1,BAG6,TXNDC5,LILRB4,CCL8,CXCL1,ITGA6,IL18R1,ACE2,FBP1,ST3GAL1,CLEC5A,SERPINB6
GO Process	GO:0048584	Positive regulation of response to stimulus	26	2131	0.44	0.0003	9606.ENSP00000179259,9606.ENSP00000220166,9606.ENSP00000225844,9606.ENSP00000226730,9606.ENSP00000229135,9606.ENSP00000254436,9606.ENSP00000269141,9606.ENSP00000282412,9606.ENSP00000297494,9606.ENSP00000306512,9606.ENSP00000312673,9606.ENSP00000313391,9606.ENSP00000314976,9606.ENSP00000346300,9606.ENSP00000351671,9606.ENSP00000355330,9606.ENSP00000357726,9606.ENSP00000361965,9606.ENSP00000364847,…	TIGAR,CTSH,CCL13,IL2,IFNG,TRIM21,CDH2,PPM1B,NOS3,CXCL8,GH1,DAB2,IL20RA,CRKL,CCL20,TGM2,S100A12,ADA,MAGED1,BAG6,CCL7,DDX58,CCL8,USP8,IL18R1,ARTN
GO Process	GO:0002684	Positive regulation of immune system process	16	874	0.61	0.00036	9606.ENSP00000226730,9606.ENSP00000229135,9606.ENSP00000306512,9606.ENSP00000312367,9606.ENSP00000319883,9606.ENSP00000331746,9606.ENSP00000346300,9606.ENSP00000351671,9606.ENSP00000357012,9606.ENSP00000361965,9606.ENSP00000365131,9606.ENSP00000367832,9606.ENSP00000369213,9606.ENSP00000375616,9606.ENSP00000378118,9606.ENSP00000387211	IL2,IFNG,CXCL8,CD84,ADGRE2,CALCA,CRKL,CCL20,CD244,ADA,BAG6,CCL7,DDX58,LILRB4,CCL8,IL18R1
GO Process	GO:0043408	Regulation of MAPK cascade	14	668	0.67	0.00037	9606.ENSP00000225844,9606.ENSP00000262746,9606.ENSP00000269141,9606.ENSP00000312673,9606.ENSP00000313391,9606.ENSP00000339186,9606.ENSP00000346300,9606.ENSP00000351671,9606.ENSP00000357726,9606.ENSP00000364847,9606.ENSP00000367832,9606.ENSP00000375616,9606.ENSP00000378118,9606.ENSP00000389326	CCL13,PRDX1,CDH2,GH1,DAB2,GRAP2,CRKL,CCL20,S100A12,MAGED1,CCL7,LILRB4,CCL8,ACE2
GO Process	GO:0034341	Response to interferon-gamma	7	127	1.09	0.00046	9606.ENSP00000225844,9606.ENSP00000229135,9606.ENSP00000254436,9606.ENSP00000351671,9606.ENSP00000359025,9606.ENSP00000367832,9606.ENSP00000378118	CCL13,IFNG,TRIM21,CCL20,STXBP3,CCL7,CCL8
GO Process	GO:0009987	Cellular process	83	14826	0.1	0.00053	9606.ENSP00000001008,9606.ENSP00000179259,9606.ENSP00000217426,9606.ENSP00000220166,9606.ENSP00000220597,9606.ENSP00000221132,9606.ENSP00000221891,9606.ENSP00000225844,9606.ENSP00000226730,9606.ENSP00000228740,9606.ENSP00000229135,9606.ENSP00000243077,9606.ENSP00000249647,9606.ENSP00000254436,9606.ENSP00000262241,9606.ENSP00000262746,9606.ENSP00000265643,9606.ENSP00000269141,9606.ENSP00000271064,…	FKBP4,TIGAR,AHCY,CTSH,PAG1,TNFRSF10A,APLP1,CCL13,IL2,LTA4H,IFNG,LRP1,SNAP23,TRIM21,RCOR1,PRDX1,GAL,CDH2,TINAGL1,PPM1B,MERTK,PTX3,GALNT10,NOS3,ALDH1A1,NFATC3,CXCL8,CXCL11,CD164,CD84,GH1,DAB2,IL20RA,ADGRE2,CLEC4G,IFNLR1,CALCA,GRAP2,TNNI3,CTSL,CRKL,CCL20,CD2AP,CCL28,TGM2,CD244,FCRL6,S100A12,STXBP3,SDC4,ADA,PADI2,MAGED1,BAG6,CCL7,NADK,TXNDC5,DDX58,NQO2,LILRB4,CCL8,TYMP,CXCL1,USP8,IRF9,CDHR5,MCFD2,ITG…
GO Process	GO:0002366	Leukocyte activation involved in immune response	8	190	0.97	0.00057	9606.ENSP00000226730,9606.ENSP00000229135,9606.ENSP00000249647,9606.ENSP00000357012,9606.ENSP00000359025,9606.ENSP00000361965,9606.ENSP00000387211,9606.ENSP00000428540	IL2,IFNG,SNAP23,CD244,STXBP3,ADA,IL18R1,ST3GAL1
GO Process	GO:0040012	Regulation of locomotion	17	1032	0.57	0.00062	9606.ENSP00000220166,9606.ENSP00000229135,9606.ENSP00000243077,9606.ENSP00000297494,9606.ENSP00000306512,9606.ENSP00000313391,9606.ENSP00000346300,9606.ENSP00000351671,9606.ENSP00000354416,9606.ENSP00000361818,9606.ENSP00000361965,9606.ENSP00000364635,9606.ENSP00000367832,9606.ENSP00000369213,9606.ENSP00000378118,9606.ENSP00000386896,9606.ENSP00000387435	CTSH,IFNG,LRP1,NOS3,CXCL8,DAB2,CRKL,CCL20,CCL28,SDC4,ADA,PADI2,CCL7,DDX58,CCL8,ITGA6,ARTN
GO Process	GO:0048534	Hematopoietic or lymphoid organ development	14	705	0.65	0.00064	9606.ENSP00000226730,9606.ENSP00000229135,9606.ENSP00000262241,9606.ENSP00000295408,9606.ENSP00000309376,9606.ENSP00000327599,9606.ENSP00000345344,9606.ENSP00000346300,9606.ENSP00000361965,9606.ENSP00000387211,9606.ENSP00000387435,9606.ENSP00000428540,9606.ENSP00000449999,9606.ENSP00000463574	IL2,IFNG,RCOR1,MERTK,CD164,CLEC4G,CTSL,CRKL,ADA,IL18R1,ARTN,ST3GAL1,CLEC5A,ACP6
GO Process	GO:0002695	Negative regulation of leukocyte activation	8	196	0.96	0.00068	9606.ENSP00000220597,9606.ENSP00000226730,9606.ENSP00000265643,9606.ENSP00000295408,9606.ENSP00000312367,9606.ENSP00000327599,9606.ENSP00000361818,9606.ENSP00000375616	PAG1,IL2,GAL,MERTK,CD84,CLEC4G,SDC4,LILRB4
GO Process	GO:0030334	Regulation of cell migration	16	927	0.59	0.00068	9606.ENSP00000220166,9606.ENSP00000229135,9606.ENSP00000243077,9606.ENSP00000297494,9606.ENSP00000306512,9606.ENSP00000313391,9606.ENSP00000346300,9606.ENSP00000351671,9606.ENSP00000354416,9606.ENSP00000361818,9606.ENSP00000361965,9606.ENSP00000364635,9606.ENSP00000367832,9606.ENSP00000369213,9606.ENSP00000378118,9606.ENSP00000386896	CTSH,IFNG,LRP1,NOS3,CXCL8,DAB2,CRKL,CCL20,CCL28,SDC4,ADA,PADI2,CCL7,DDX58,CCL8,ITGA6
GO Process	GO:0048523	Negative regulation of cellular process	41	4736	0.29	0.00068	9606.ENSP00000001008,9606.ENSP00000179259,9606.ENSP00000220166,9606.ENSP00000220597,9606.ENSP00000221891,9606.ENSP00000226730,9606.ENSP00000229135,9606.ENSP00000243077,9606.ENSP00000262241,9606.ENSP00000265643,9606.ENSP00000269141,9606.ENSP00000282412,9606.ENSP00000295408,9606.ENSP00000295927,9606.ENSP00000297494,9606.ENSP00000300659,9606.ENSP00000306512,9606.ENSP00000309376,9606.ENSP00000312367,…	FKBP4,TIGAR,CTSH,PAG1,APLP1,IL2,IFNG,LRP1,RCOR1,GAL,CDH2,PPM1B,MERTK,PTX3,NOS3,NFATC3,CXCL8,CD164,CD84,DAB2,CLEC4G,IFNLR1,CALCA,CRKL,CD2AP,CCL28,STXBP3,SDC4,ADA,PADI2,MAGED1,BAG6,TXNDC5,LILRB4,CCL8,CXCL1,ITGA6,ACE2,FBP1,ST3GAL1,CLEC5A
GO Process	GO:0008285	Negative regulation of cell population proliferation	14	713	0.64	0.0007	9606.ENSP00000226730,9606.ENSP00000229135,9606.ENSP00000265643,9606.ENSP00000297494,9606.ENSP00000306512,9606.ENSP00000313391,9606.ENSP00000327599,9606.ENSP00000327824,9606.ENSP00000361818,9606.ENSP00000364847,9606.ENSP00000375616,9606.ENSP00000378118,9606.ENSP00000379110,9606.ENSP00000389326	IL2,IFNG,GAL,NOS3,CXCL8,DAB2,CLEC4G,IFNLR1,SDC4,MAGED1,LILRB4,CCL8,CXCL1,ACE2
GO Process	GO:0048247	Lymphocyte chemotaxis	5	51	1.34	0.00091	9606.ENSP00000225844,9606.ENSP00000306884,9606.ENSP00000351671,9606.ENSP00000367832,9606.ENSP00000378118	CCL13,CXCL11,CCL20,CCL7,CCL8
GO Process	GO:0001817	Regulation of cytokine production	14	739	0.63	0.001	9606.ENSP00000226730,9606.ENSP00000229135,9606.ENSP00000254436,9606.ENSP00000282412,9606.ENSP00000295408,9606.ENSP00000312367,9606.ENSP00000331746,9606.ENSP00000352264,9606.ENSP00000357012,9606.ENSP00000369213,9606.ENSP00000375616,9606.ENSP00000387211,9606.ENSP00000389326,9606.ENSP00000449999	IL2,IFNG,TRIM21,PPM1B,MERTK,CD84,CALCA,CD2AP,CD244,DDX58,LILRB4,IL18R1,ACE2,CLEC5A
GO Process	GO:0048513	Animal organ development	32	3246	0.34	0.001	9606.ENSP00000001008,9606.ENSP00000220166,9606.ENSP00000221891,9606.ENSP00000226730,9606.ENSP00000228740,9606.ENSP00000229135,9606.ENSP00000262241,9606.ENSP00000269141,9606.ENSP00000295408,9606.ENSP00000295927,9606.ENSP00000297494,9606.ENSP00000306512,9606.ENSP00000309376,9606.ENSP00000312673,9606.ENSP00000327599,9606.ENSP00000341838,9606.ENSP00000345344,9606.ENSP00000346300,9606.ENSP00000355330,…	FKBP4,CTSH,APLP1,IL2,LTA4H,IFNG,RCOR1,CDH2,MERTK,PTX3,NOS3,CXCL8,CD164,GH1,CLEC4G,TNNI3,CTSL,CRKL,TGM2,HSD11B1,STXBP3,SDC4,ADA,PADI2,BAG6,ITGA6,IL18R1,ARTN,ST3GAL1,CLEC5A,ACP6,LHB
GO Process	GO:0048522	Positive regulation of cellular process	45	5584	0.26	0.001	9606.ENSP00000179259,9606.ENSP00000220166,9606.ENSP00000221132,9606.ENSP00000225844,9606.ENSP00000226730,9606.ENSP00000229135,9606.ENSP00000243077,9606.ENSP00000254436,9606.ENSP00000262241,9606.ENSP00000265643,9606.ENSP00000269141,9606.ENSP00000282412,9606.ENSP00000295408,9606.ENSP00000295927,9606.ENSP00000297494,9606.ENSP00000300659,9606.ENSP00000306512,9606.ENSP00000306884,9606.ENSP00000312673,…	TIGAR,CTSH,TNFRSF10A,CCL13,IL2,IFNG,LRP1,TRIM21,RCOR1,GAL,CDH2,PPM1B,MERTK,PTX3,NOS3,NFATC3,CXCL8,CXCL11,GH1,DAB2,IL20RA,IFNLR1,CALCA,CRKL,CCL20,CD2AP,CCL28,TGM2,CD244,S100A12,SDC4,ADA,MAGED1,BAG6,CCL7,DDX58,LILRB4,CCL8,USP8,IRF9,ITGA6,IL18R1,ACE2,LIFR,DIABLO
GO Process	GO:1902531	Regulation of intracellular signal transduction	22	1726	0.46	0.001	9606.ENSP00000225844,9606.ENSP00000254436,9606.ENSP00000262746,9606.ENSP00000269141,9606.ENSP00000282412,9606.ENSP00000312673,9606.ENSP00000313391,9606.ENSP00000314976,9606.ENSP00000339186,9606.ENSP00000346300,9606.ENSP00000351671,9606.ENSP00000352264,9606.ENSP00000355330,9606.ENSP00000357726,9606.ENSP00000361965,9606.ENSP00000364847,9606.ENSP00000367832,9606.ENSP00000375616,9606.ENSP00000378118,…	CCL13,TRIM21,PRDX1,CDH2,PPM1B,GH1,DAB2,IL20RA,GRAP2,CRKL,CCL20,CD2AP,TGM2,S100A12,ADA,MAGED1,CCL7,LILRB4,CCL8,IL18R1,ACE2,FBP1
GO Process	GO:0046649	Lymphocyte activation	11	457	0.73	0.0012	9606.ENSP00000226730,9606.ENSP00000262746,9606.ENSP00000295408,9606.ENSP00000312367,9606.ENSP00000327599,9606.ENSP00000345344,9606.ENSP00000357012,9606.ENSP00000361965,9606.ENSP00000365131,9606.ENSP00000387211,9606.ENSP00000428540	IL2,PRDX1,MERTK,CD84,CLEC4G,CTSL,CD244,ADA,BAG6,IL18R1,ST3GAL1
GO Process	GO:0070664	Negative regulation of leukocyte proliferation	6	100	1.13	0.0013	9606.ENSP00000226730,9606.ENSP00000265643,9606.ENSP00000327599,9606.ENSP00000361818,9606.ENSP00000375616,9606.ENSP00000378118	IL2,GAL,CLEC4G,SDC4,LILRB4,CCL8
GO Process	GO:0009719	Response to endogenous stimulus	19	1363	0.49	0.0014	9606.ENSP00000001008,9606.ENSP00000220166,9606.ENSP00000221891,9606.ENSP00000228740,9606.ENSP00000243077,9606.ENSP00000265643,9606.ENSP00000297494,9606.ENSP00000306512,9606.ENSP00000312673,9606.ENSP00000313391,9606.ENSP00000331746,9606.ENSP00000345344,9606.ENSP00000346300,9606.ENSP00000355330,9606.ENSP00000359025,9606.ENSP00000364635,9606.ENSP00000379721,9606.ENSP00000408025,9606.ENSP00000497294	FKBP4,CTSH,APLP1,LTA4H,LRP1,GAL,NOS3,CXCL8,GH1,DAB2,CALCA,CTSL,CRKL,TGM2,STXBP3,PADI2,USP8,FBP1,LHB
GO Process	GO:0035295	Tube development	15	880	0.58	0.0015	9606.ENSP00000179259,9606.ENSP00000220166,9606.ENSP00000228740,9606.ENSP00000243077,9606.ENSP00000269141,9606.ENSP00000297494,9606.ENSP00000306512,9606.ENSP00000341838,9606.ENSP00000346300,9606.ENSP00000355330,9606.ENSP00000355995,9606.ENSP00000361818,9606.ENSP00000361965,9606.ENSP00000365131,9606.ENSP00000379038	TIGAR,CTSH,LTA4H,LRP1,CDH2,NOS3,CXCL8,TNNI3,CRKL,TGM2,HSD11B1,SDC4,ADA,BAG6,TYMP
GO Process	GO:0051240	Positive regulation of multicellular organismal process	20	1505	0.47	0.0015	9606.ENSP00000220166,9606.ENSP00000226730,9606.ENSP00000229135,9606.ENSP00000243077,9606.ENSP00000265643,9606.ENSP00000297494,9606.ENSP00000306512,9606.ENSP00000312367,9606.ENSP00000312673,9606.ENSP00000313391,9606.ENSP00000331746,9606.ENSP00000355330,9606.ENSP00000357012,9606.ENSP00000361965,9606.ENSP00000364847,9606.ENSP00000369213,9606.ENSP00000375616,9606.ENSP00000387211,9606.ENSP00000389326,…	CTSH,IL2,IFNG,LRP1,GAL,NOS3,CXCL8,CD84,GH1,DAB2,CALCA,TGM2,CD244,ADA,MAGED1,DDX58,LILRB4,IL18R1,ACE2,CLEC5A
GO Process	GO:0050794	Regulation of cellular process	69	11025	0.15	0.0016	9606.ENSP00000001008,9606.ENSP00000179259,9606.ENSP00000220166,9606.ENSP00000220597,9606.ENSP00000221132,9606.ENSP00000221891,9606.ENSP00000225844,9606.ENSP00000226730,9606.ENSP00000229135,9606.ENSP00000243077,9606.ENSP00000254436,9606.ENSP00000262241,9606.ENSP00000262746,9606.ENSP00000265643,9606.ENSP00000269141,9606.ENSP00000282412,9606.ENSP00000295408,9606.ENSP00000295927,9606.ENSP00000297494,…	FKBP4,TIGAR,CTSH,PAG1,TNFRSF10A,APLP1,CCL13,IL2,IFNG,LRP1,TRIM21,RCOR1,PRDX1,GAL,CDH2,PPM1B,MERTK,PTX3,NOS3,NFATC3,CXCL8,CXCL11,CD164,CD84,GH1,DAB2,IL20RA,ADGRE2,NPTXR,CLEC4G,IFNLR1,CALCA,GRAP2,TNNI3,CRKL,CCL20,CD2AP,CCL28,TGM2,CD244,FCRL6,S100A12,STXBP3,SDC4,ADA,PADI2,MAGED1,BAG6,CCL7,TXNDC5,DDX58,LILRB4,CCL8,TYMP,CXCL1,USP8,IRF9,CDHR5,ITGA6,IL18R1,ARTN,ACE2,LIFR,FBP1,ST3GAL1,CLEC5A,PPP1R2,LHB,D…
GO Process	GO:0071346	Cellular response to interferon-gamma	6	105	1.11	0.0016	9606.ENSP00000225844,9606.ENSP00000229135,9606.ENSP00000351671,9606.ENSP00000359025,9606.ENSP00000367832,9606.ENSP00000378118	CCL13,IFNG,CCL20,STXBP3,CCL7,CCL8
GO Process	GO:0002685	Regulation of leukocyte migration	8	231	0.89	0.0018	9606.ENSP00000306512,9606.ENSP00000346300,9606.ENSP00000351671,9606.ENSP00000354416,9606.ENSP00000361965,9606.ENSP00000364635,9606.ENSP00000367832,9606.ENSP00000378118	CXCL8,CRKL,CCL20,CCL28,ADA,PADI2,CCL7,CCL8
GO Process	GO:0006898	Receptor-mediated endocytosis	7	166	0.97	0.0019	9606.ENSP00000243077,9606.ENSP00000306512,9606.ENSP00000313391,9606.ENSP00000331746,9606.ENSP00000345344,9606.ENSP00000375616,9606.ENSP00000389326	LRP1,CXCL8,DAB2,CALCA,CTSL,LILRB4,ACE2
GO Process	GO:0032879	Regulation of localization	24	2103	0.41	0.0019	9606.ENSP00000229135,9606.ENSP00000243077,9606.ENSP00000254436,9606.ENSP00000265643,9606.ENSP00000269141,9606.ENSP00000295408,9606.ENSP00000295927,9606.ENSP00000297494,9606.ENSP00000306884,9606.ENSP00000312367,9606.ENSP00000312673,9606.ENSP00000313391,9606.ENSP00000319883,9606.ENSP00000331746,9606.ENSP00000346300,9606.ENSP00000352264,9606.ENSP00000355330,9606.ENSP00000359025,9606.ENSP00000361818,…	IFNG,LRP1,TRIM21,GAL,CDH2,MERTK,PTX3,NOS3,CXCL11,CD84,GH1,DAB2,ADGRE2,CALCA,CRKL,CD2AP,TGM2,STXBP3,SDC4,ADA,MAGED1,LILRB4,USP8,ACE2
GO Process	GO:0051250	Negative regulation of lymphocyte activation	7	166	0.97	0.0019	9606.ENSP00000220597,9606.ENSP00000226730,9606.ENSP00000265643,9606.ENSP00000295408,9606.ENSP00000327599,9606.ENSP00000361818,9606.ENSP00000375616	PAG1,IL2,GAL,MERTK,CLEC4G,SDC4,LILRB4
GO Process	GO:0019220	Regulation of phosphate metabolic process	19	1405	0.48	0.002	9606.ENSP00000179259,9606.ENSP00000221132,9606.ENSP00000226730,9606.ENSP00000229135,9606.ENSP00000243077,9606.ENSP00000295408,9606.ENSP00000297494,9606.ENSP00000312673,9606.ENSP00000313391,9606.ENSP00000331746,9606.ENSP00000346300,9606.ENSP00000357012,9606.ENSP00000357726,9606.ENSP00000361818,9606.ENSP00000364847,9606.ENSP00000375616,9606.ENSP00000386896,9606.ENSP00000408025,9606.ENSP00000484580	TIGAR,TNFRSF10A,IL2,IFNG,LRP1,MERTK,NOS3,GH1,DAB2,CALCA,CRKL,CD244,S100A12,SDC4,MAGED1,LILRB4,ITGA6,FBP1,PPP1R2
GO Process	GO:0045937	Positive regulation of phosphate metabolic process	15	912	0.57	0.002	9606.ENSP00000179259,9606.ENSP00000221132,9606.ENSP00000226730,9606.ENSP00000229135,9606.ENSP00000295408,9606.ENSP00000297494,9606.ENSP00000312673,9606.ENSP00000313391,9606.ENSP00000331746,9606.ENSP00000346300,9606.ENSP00000357012,9606.ENSP00000357726,9606.ENSP00000361818,9606.ENSP00000364847,9606.ENSP00000386896	TIGAR,TNFRSF10A,IL2,IFNG,MERTK,NOS3,GH1,DAB2,CALCA,CRKL,CD244,S100A12,SDC4,MAGED1,ITGA6
GO Process	GO:0050789	Regulation of biological process	71	11655	0.13	0.0023	9606.ENSP00000001008,9606.ENSP00000179259,9606.ENSP00000220166,9606.ENSP00000220597,9606.ENSP00000221132,9606.ENSP00000221891,9606.ENSP00000225844,9606.ENSP00000226730,9606.ENSP00000229135,9606.ENSP00000243077,9606.ENSP00000254436,9606.ENSP00000262241,9606.ENSP00000262746,9606.ENSP00000265643,9606.ENSP00000269141,9606.ENSP00000282412,9606.ENSP00000295408,9606.ENSP00000295927,9606.ENSP00000297494,…	FKBP4,TIGAR,CTSH,PAG1,TNFRSF10A,APLP1,CCL13,IL2,IFNG,LRP1,TRIM21,RCOR1,PRDX1,GAL,CDH2,PPM1B,MERTK,PTX3,NOS3,ALDH1A1,NFATC3,CXCL8,CXCL11,CD164,CD84,GH1,DAB2,IL20RA,ADGRE2,NPTXR,CLEC4G,IFNLR1,CALCA,GRAP2,TNNI3,CRKL,CCL20,CD2AP,CCL28,TGM2,CD244,FCRL6,S100A12,STXBP3,SDC4,ADA,PADI2,MAGED1,BAG6,CCL7,TXNDC5,DDX58,LILRB4,CCL8,TYMP,CXCL1,USP8,IRF9,CDHR5,ITGA6,IL18R1,ARTN,ACE2,LIFR,FBP1,ST3GAL1,CLEC5A,SERP…
GO Process	GO:0042981	Regulation of apoptotic process	19	1462	0.46	0.0032	9606.ENSP00000179259,9606.ENSP00000220166,9606.ENSP00000221132,9606.ENSP00000226730,9606.ENSP00000229135,9606.ENSP00000265643,9606.ENSP00000295408,9606.ENSP00000297494,9606.ENSP00000313391,9606.ENSP00000314976,9606.ENSP00000355330,9606.ENSP00000361965,9606.ENSP00000364847,9606.ENSP00000365131,9606.ENSP00000369081,9606.ENSP00000386896,9606.ENSP00000428540,9606.ENSP00000449999,9606.ENSP00000499058	TIGAR,CTSH,TNFRSF10A,IL2,IFNG,GAL,MERTK,NOS3,DAB2,IL20RA,TGM2,ADA,MAGED1,BAG6,TXNDC5,ITGA6,ST3GAL1,CLEC5A,DIABLO
GO Process	GO:0065007	Biological regulation	73	12385	0.12	0.0048	9606.ENSP00000001008,9606.ENSP00000179259,9606.ENSP00000220166,9606.ENSP00000220597,9606.ENSP00000221132,9606.ENSP00000221891,9606.ENSP00000225844,9606.ENSP00000226730,9606.ENSP00000229135,9606.ENSP00000243077,9606.ENSP00000249647,9606.ENSP00000254436,9606.ENSP00000262241,9606.ENSP00000262746,9606.ENSP00000265643,9606.ENSP00000269141,9606.ENSP00000282412,9606.ENSP00000295408,9606.ENSP00000295927,…	FKBP4,TIGAR,CTSH,PAG1,TNFRSF10A,APLP1,CCL13,IL2,IFNG,LRP1,SNAP23,TRIM21,RCOR1,PRDX1,GAL,CDH2,PPM1B,MERTK,PTX3,NOS3,ALDH1A1,NFATC3,CXCL8,CXCL11,CD164,CD84,GH1,DAB2,IL20RA,ADGRE2,NPTXR,CLEC4G,IFNLR1,CALCA,GRAP2,TNNI3,CTSL,CRKL,CCL20,CD2AP,CCL28,TGM2,CD244,FCRL6,S100A12,STXBP3,SDC4,ADA,PADI2,MAGED1,BAG6,CCL7,TXNDC5,DDX58,LILRB4,CCL8,TYMP,CXCL1,USP8,IRF9,CDHR5,ITGA6,IL18R1,ARTN,ACE2,LIFR,FBP1,ST3GAL1…
GO Process	GO:0010941	Regulation of cell death	20	1651	0.43	0.005	9606.ENSP00000179259,9606.ENSP00000220166,9606.ENSP00000221132,9606.ENSP00000226730,9606.ENSP00000229135,9606.ENSP00000243077,9606.ENSP00000265643,9606.ENSP00000295408,9606.ENSP00000297494,9606.ENSP00000313391,9606.ENSP00000314976,9606.ENSP00000355330,9606.ENSP00000361965,9606.ENSP00000364847,9606.ENSP00000365131,9606.ENSP00000369081,9606.ENSP00000386896,9606.ENSP00000428540,9606.ENSP00000449999,…	TIGAR,CTSH,TNFRSF10A,IL2,IFNG,LRP1,GAL,MERTK,NOS3,DAB2,IL20RA,TGM2,ADA,MAGED1,BAG6,TXNDC5,ITGA6,ST3GAL1,CLEC5A,DIABLO
GO Process	GO:0009725	Response to hormone	13	762	0.58	0.0052	9606.ENSP00000001008,9606.ENSP00000220166,9606.ENSP00000228740,9606.ENSP00000265643,9606.ENSP00000297494,9606.ENSP00000312673,9606.ENSP00000313391,9606.ENSP00000345344,9606.ENSP00000359025,9606.ENSP00000364635,9606.ENSP00000379721,9606.ENSP00000408025,9606.ENSP00000497294	FKBP4,CTSH,LTA4H,GAL,NOS3,GH1,DAB2,CTSL,STXBP3,PADI2,USP8,FBP1,LHB
GO Process	GO:0035556	Intracellular signal transduction	19	1518	0.45	0.0052	9606.ENSP00000220166,9606.ENSP00000220597,9606.ENSP00000221132,9606.ENSP00000265643,9606.ENSP00000295408,9606.ENSP00000297494,9606.ENSP00000300659,9606.ENSP00000306512,9606.ENSP00000339186,9606.ENSP00000341838,9606.ENSP00000346300,9606.ENSP00000351671,9606.ENSP00000361965,9606.ENSP00000365131,9606.ENSP00000369213,9606.ENSP00000379110,9606.ENSP00000379721,9606.ENSP00000387211,9606.ENSP00000499058	CTSH,PAG1,TNFRSF10A,GAL,MERTK,NOS3,NFATC3,CXCL8,GRAP2,TNNI3,CRKL,CCL20,ADA,BAG6,DDX58,CXCL1,USP8,IL18R1,DIABLO
GO Process	GO:0030097	Hemopoiesis	12	655	0.61	0.0053	9606.ENSP00000226730,9606.ENSP00000229135,9606.ENSP00000262241,9606.ENSP00000295408,9606.ENSP00000309376,9606.ENSP00000327599,9606.ENSP00000345344,9606.ENSP00000361965,9606.ENSP00000387211,9606.ENSP00000428540,9606.ENSP00000449999,9606.ENSP00000463574	IL2,IFNG,RCOR1,MERTK,CD164,CLEC4G,CTSL,ADA,IL18R1,ST3GAL1,CLEC5A,ACP6
GO Process	GO:0009967	Positive regulation of signal transduction	19	1525	0.45	0.0054	9606.ENSP00000220166,9606.ENSP00000225844,9606.ENSP00000254436,9606.ENSP00000269141,9606.ENSP00000282412,9606.ENSP00000297494,9606.ENSP00000312673,9606.ENSP00000313391,9606.ENSP00000314976,9606.ENSP00000346300,9606.ENSP00000351671,9606.ENSP00000355330,9606.ENSP00000357726,9606.ENSP00000361965,9606.ENSP00000364847,9606.ENSP00000367832,9606.ENSP00000378118,9606.ENSP00000379721,9606.ENSP00000387211	CTSH,CCL13,TRIM21,CDH2,PPM1B,NOS3,GH1,DAB2,IL20RA,CRKL,CCL20,TGM2,S100A12,ADA,MAGED1,CCL7,CCL8,USP8,IL18R1
GO Process	GO:0042127	Regulation of cell population proliferation	20	1669	0.43	0.0054	9606.ENSP00000220166,9606.ENSP00000226730,9606.ENSP00000229135,9606.ENSP00000265643,9606.ENSP00000269141,9606.ENSP00000297494,9606.ENSP00000306512,9606.ENSP00000306884,9606.ENSP00000313391,9606.ENSP00000327599,9606.ENSP00000327824,9606.ENSP00000346300,9606.ENSP00000361818,9606.ENSP00000361965,9606.ENSP00000364847,9606.ENSP00000375616,9606.ENSP00000378118,9606.ENSP00000379110,9606.ENSP00000389326,…	CTSH,IL2,IFNG,GAL,CDH2,NOS3,CXCL8,CXCL11,DAB2,CLEC4G,IFNLR1,CRKL,SDC4,ADA,MAGED1,LILRB4,CCL8,CXCL1,ACE2,LIFR
GO Process	GO:0050865	Regulation of cell activation	12	658	0.61	0.0054	9606.ENSP00000220597,9606.ENSP00000226730,9606.ENSP00000229135,9606.ENSP00000265643,9606.ENSP00000295408,9606.ENSP00000297494,9606.ENSP00000312367,9606.ENSP00000319883,9606.ENSP00000327599,9606.ENSP00000361818,9606.ENSP00000361965,9606.ENSP00000375616	PAG1,IL2,IFNG,GAL,MERTK,NOS3,CD84,ADGRE2,CLEC4G,SDC4,ADA,LILRB4
GO Process	GO:0060627	Regulation of vesicle-mediated transport	11	551	0.65	0.0054	9606.ENSP00000229135,9606.ENSP00000243077,9606.ENSP00000295408,9606.ENSP00000295927,9606.ENSP00000312367,9606.ENSP00000313391,9606.ENSP00000319883,9606.ENSP00000352264,9606.ENSP00000355330,9606.ENSP00000359025,9606.ENSP00000361818	IFNG,LRP1,MERTK,PTX3,CD84,DAB2,ADGRE2,CD2AP,TGM2,STXBP3,SDC4
GO Process	GO:0051336	Regulation of hydrolase activity	15	1011	0.52	0.0057	9606.ENSP00000220166,9606.ENSP00000225844,9606.ENSP00000229135,9606.ENSP00000243077,9606.ENSP00000295927,9606.ENSP00000297494,9606.ENSP00000346300,9606.ENSP00000351671,9606.ENSP00000355330,9606.ENSP00000367832,9606.ENSP00000378118,9606.ENSP00000386896,9606.ENSP00000484343,9606.ENSP00000484580,9606.ENSP00000499058	CTSH,CCL13,IFNG,LRP1,PTX3,NOS3,CRKL,CCL20,TGM2,CCL7,CCL8,ITGA6,SERPINB6,PPP1R2,DIABLO
GO Process	GO:1901700	Response to oxygen-containing compound	19	1547	0.44	0.0063	9606.ENSP00000220166,9606.ENSP00000221891,9606.ENSP00000226730,9606.ENSP00000228740,9606.ENSP00000243077,9606.ENSP00000262746,9606.ENSP00000265643,9606.ENSP00000297494,9606.ENSP00000297785,9606.ENSP00000306512,9606.ENSP00000306884,9606.ENSP00000312673,9606.ENSP00000346300,9606.ENSP00000355330,9606.ENSP00000359025,9606.ENSP00000367832,9606.ENSP00000379110,9606.ENSP00000379721,9606.ENSP00000408025	CTSH,APLP1,IL2,LTA4H,LRP1,PRDX1,GAL,NOS3,ALDH1A1,CXCL8,CXCL11,GH1,CRKL,TGM2,STXBP3,CCL7,CXCL1,USP8,FBP1
GO Process	GO:1903038	Negative regulation of leukocyte cell-cell adhesion	6	140	0.98	0.0063	9606.ENSP00000220597,9606.ENSP00000226730,9606.ENSP00000327599,9606.ENSP00000354416,9606.ENSP00000361818,9606.ENSP00000375616	PAG1,IL2,CLEC4G,CCL28,SDC4,LILRB4
GO Process	GO:0010647	Positive regulation of cell communication	20	1693	0.42	0.0064	9606.ENSP00000220166,9606.ENSP00000225844,9606.ENSP00000254436,9606.ENSP00000265643,9606.ENSP00000269141,9606.ENSP00000282412,9606.ENSP00000297494,9606.ENSP00000312673,9606.ENSP00000313391,9606.ENSP00000314976,9606.ENSP00000346300,9606.ENSP00000351671,9606.ENSP00000355330,9606.ENSP00000357726,9606.ENSP00000361965,9606.ENSP00000364847,9606.ENSP00000367832,9606.ENSP00000378118,9606.ENSP00000379721,…	CTSH,CCL13,TRIM21,GAL,CDH2,PPM1B,NOS3,GH1,DAB2,IL20RA,CRKL,CCL20,TGM2,S100A12,ADA,MAGED1,CCL7,CCL8,USP8,IL18R1
GO Process	GO:0030155	Regulation of cell adhesion	13	784	0.57	0.0064	9606.ENSP00000220597,9606.ENSP00000226730,9606.ENSP00000229135,9606.ENSP00000306512,9606.ENSP00000309376,9606.ENSP00000313391,9606.ENSP00000327599,9606.ENSP00000346300,9606.ENSP00000354416,9606.ENSP00000355330,9606.ENSP00000361818,9606.ENSP00000361965,9606.ENSP00000375616	PAG1,IL2,IFNG,CXCL8,CD164,DAB2,CLEC4G,CRKL,CCL28,TGM2,SDC4,ADA,LILRB4
GO Process	GO:0023056	Positive regulation of signaling	20	1698	0.42	0.0066	9606.ENSP00000220166,9606.ENSP00000225844,9606.ENSP00000254436,9606.ENSP00000265643,9606.ENSP00000269141,9606.ENSP00000282412,9606.ENSP00000297494,9606.ENSP00000312673,9606.ENSP00000313391,9606.ENSP00000314976,9606.ENSP00000346300,9606.ENSP00000351671,9606.ENSP00000355330,9606.ENSP00000357726,9606.ENSP00000361965,9606.ENSP00000364847,9606.ENSP00000367832,9606.ENSP00000378118,9606.ENSP00000379721,…	CTSH,CCL13,TRIM21,GAL,CDH2,PPM1B,NOS3,GH1,DAB2,IL20RA,CRKL,CCL20,TGM2,S100A12,ADA,MAGED1,CCL7,CCL8,USP8,IL18R1
GO Process	GO:0040017	Positive regulation of locomotion	11	570	0.64	0.0067	9606.ENSP00000220166,9606.ENSP00000229135,9606.ENSP00000297494,9606.ENSP00000306512,9606.ENSP00000313391,9606.ENSP00000346300,9606.ENSP00000351671,9606.ENSP00000367832,9606.ENSP00000378118,9606.ENSP00000386896,9606.ENSP00000387435	CTSH,IFNG,NOS3,CXCL8,DAB2,CRKL,CCL20,CCL7,CCL8,ITGA6,ARTN
GO Process	GO:0001976	Nervous system process involved in regulation of systemic arterial blood pressure	3	14	1.68	0.0069	9606.ENSP00000331746,9606.ENSP00000341838,9606.ENSP00000389326	CALCA,TNNI3,ACE2
GO Process	GO:0002697	Regulation of immune effector process	9	383	0.72	0.0077	9606.ENSP00000226730,9606.ENSP00000229135,9606.ENSP00000312367,9606.ENSP00000319883,9606.ENSP00000327599,9606.ENSP00000357012,9606.ENSP00000369213,9606.ENSP00000375616,9606.ENSP00000387211	IL2,IFNG,CD84,ADGRE2,CLEC4G,CD244,DDX58,LILRB4,IL18R1
GO Process	GO:0032501	Multicellular organismal process	47	6490	0.21	0.0077	9606.ENSP00000001008,9606.ENSP00000179259,9606.ENSP00000217426,9606.ENSP00000220166,9606.ENSP00000221891,9606.ENSP00000226730,9606.ENSP00000228740,9606.ENSP00000229135,9606.ENSP00000243077,9606.ENSP00000249647,9606.ENSP00000262241,9606.ENSP00000262746,9606.ENSP00000265643,9606.ENSP00000269141,9606.ENSP00000295408,9606.ENSP00000295927,9606.ENSP00000297494,9606.ENSP00000297785,9606.ENSP00000306512,…	FKBP4,TIGAR,AHCY,CTSH,APLP1,IL2,LTA4H,IFNG,LRP1,SNAP23,RCOR1,PRDX1,GAL,CDH2,MERTK,PTX3,NOS3,ALDH1A1,CXCL8,CD164,GH1,CLEC4G,CALCA,TNNI3,CTSL,CRKL,CD2AP,TGM2,HSD11B1,STXBP3,SDC4,ADA,PADI2,MAGED1,BAG6,LILRB4,TYMP,CXCL1,ITGA6,IL18R1,ARTN,ACE2,ST3GAL1,CLEC5A,ACP6,SERPINB6,LHB
GO Process	GO:0048856	Anatomical structure development	40	5117	0.24	0.008	9606.ENSP00000001008,9606.ENSP00000179259,9606.ENSP00000220166,9606.ENSP00000221891,9606.ENSP00000226730,9606.ENSP00000228740,9606.ENSP00000229135,9606.ENSP00000243077,9606.ENSP00000262241,9606.ENSP00000262746,9606.ENSP00000269141,9606.ENSP00000295408,9606.ENSP00000295927,9606.ENSP00000297494,9606.ENSP00000306512,9606.ENSP00000309376,9606.ENSP00000312673,9606.ENSP00000313391,9606.ENSP00000327599,…	FKBP4,TIGAR,CTSH,APLP1,IL2,LTA4H,IFNG,LRP1,RCOR1,PRDX1,CDH2,MERTK,PTX3,NOS3,CXCL8,CD164,GH1,DAB2,CLEC4G,CALCA,TNNI3,CTSL,CRKL,TGM2,HSD11B1,STXBP3,SDC4,ADA,PADI2,BAG6,LILRB4,TYMP,CXCL1,ITGA6,IL18R1,ARTN,ST3GAL1,CLEC5A,ACP6,LHB
GO Process	GO:0050672	Negative regulation of lymphocyte proliferation	5	91	1.09	0.0084	9606.ENSP00000226730,9606.ENSP00000265643,9606.ENSP00000327599,9606.ENSP00000361818,9606.ENSP00000375616	IL2,GAL,CLEC4G,SDC4,LILRB4
GO Process	GO:0010942	Positive regulation of cell death	11	590	0.62	0.0086	9606.ENSP00000179259,9606.ENSP00000220166,9606.ENSP00000221132,9606.ENSP00000229135,9606.ENSP00000243077,9606.ENSP00000265643,9606.ENSP00000314976,9606.ENSP00000355330,9606.ENSP00000364847,9606.ENSP00000386896,9606.ENSP00000499058	TIGAR,CTSH,TNFRSF10A,IFNG,LRP1,GAL,IL20RA,TGM2,MAGED1,ITGA6,DIABLO
GO Process	GO:0033674	Positive regulation of kinase activity	10	494	0.66	0.0095	9606.ENSP00000179259,9606.ENSP00000221132,9606.ENSP00000226730,9606.ENSP00000229135,9606.ENSP00000295408,9606.ENSP00000312673,9606.ENSP00000331746,9606.ENSP00000357726,9606.ENSP00000361818,9606.ENSP00000364847	TIGAR,TNFRSF10A,IL2,IFNG,MERTK,GH1,CALCA,S100A12,SDC4,MAGED1
GO Process	GO:0002694	Regulation of leukocyte activation	11	601	0.61	0.0097	9606.ENSP00000220597,9606.ENSP00000226730,9606.ENSP00000229135,9606.ENSP00000265643,9606.ENSP00000295408,9606.ENSP00000312367,9606.ENSP00000319883,9606.ENSP00000327599,9606.ENSP00000361818,9606.ENSP00000361965,9606.ENSP00000375616	PAG1,IL2,IFNG,GAL,MERTK,CD84,ADGRE2,CLEC4G,SDC4,ADA,LILRB4
GO Process	GO:0042327	Positive regulation of phosphorylation	13	826	0.55	0.0097	9606.ENSP00000179259,9606.ENSP00000221132,9606.ENSP00000226730,9606.ENSP00000229135,9606.ENSP00000295408,9606.ENSP00000312673,9606.ENSP00000313391,9606.ENSP00000331746,9606.ENSP00000346300,9606.ENSP00000357726,9606.ENSP00000361818,9606.ENSP00000364847,9606.ENSP00000386896	TIGAR,TNFRSF10A,IL2,IFNG,MERTK,GH1,DAB2,CALCA,CRKL,S100A12,SDC4,MAGED1,ITGA6
GO Process	GO:0048585	Negative regulation of response to stimulus	19	1612	0.42	0.0097	9606.ENSP00000221891,9606.ENSP00000226730,9606.ENSP00000243077,9606.ENSP00000254436,9606.ENSP00000269141,9606.ENSP00000282412,9606.ENSP00000297494,9606.ENSP00000306512,9606.ENSP00000312367,9606.ENSP00000313391,9606.ENSP00000327599,9606.ENSP00000331746,9606.ENSP00000352264,9606.ENSP00000361965,9606.ENSP00000364635,9606.ENSP00000375616,9606.ENSP00000386896,9606.ENSP00000389326,9606.ENSP00000408025	APLP1,IL2,LRP1,TRIM21,CDH2,PPM1B,NOS3,CXCL8,CD84,DAB2,CLEC4G,CALCA,CD2AP,ADA,PADI2,LILRB4,ITGA6,ACE2,FBP1
GO Process	GO:0007267	Cell-cell signaling	15	1079	0.49	0.0102	9606.ENSP00000225844,9606.ENSP00000226730,9606.ENSP00000249647,9606.ENSP00000265643,9606.ENSP00000295408,9606.ENSP00000306884,9606.ENSP00000313391,9606.ENSP00000331746,9606.ENSP00000339186,9606.ENSP00000346300,9606.ENSP00000351671,9606.ENSP00000359025,9606.ENSP00000367832,9606.ENSP00000378118,9606.ENSP00000497294	CCL13,IL2,SNAP23,GAL,MERTK,CXCL11,DAB2,CALCA,GRAP2,CRKL,CCL20,STXBP3,CCL7,CCL8,LHB
GO Process	GO:0045744	Negative regulation of G protein-coupled receptor signaling pathway	4	49	1.26	0.0104	9606.ENSP00000221891,9606.ENSP00000306512,9606.ENSP00000331746,9606.ENSP00000361965	APLP1,CXCL8,CALCA,ADA
GO Process	GO:0048245	Eosinophil chemotaxis	3	17	1.6	0.0104	9606.ENSP00000225844,9606.ENSP00000367832,9606.ENSP00000378118	CCL13,CCL7,CCL8
GO Process	GO:0071347	Cellular response to interleukin-1	5	98	1.06	0.0109	9606.ENSP00000225844,9606.ENSP00000306512,9606.ENSP00000351671,9606.ENSP00000367832,9606.ENSP00000378118	CCL13,CXCL8,CCL20,CCL7,CCL8
GO Process	GO:0032101	Regulation of response to external stimulus	14	964	0.51	0.0111	9606.ENSP00000226730,9606.ENSP00000229135,9606.ENSP00000254436,9606.ENSP00000282412,9606.ENSP00000297494,9606.ENSP00000306512,9606.ENSP00000327824,9606.ENSP00000357726,9606.ENSP00000361965,9606.ENSP00000364635,9606.ENSP00000367832,9606.ENSP00000369213,9606.ENSP00000387435,9606.ENSP00000389326	IL2,IFNG,TRIM21,PPM1B,NOS3,CXCL8,IFNLR1,S100A12,ADA,PADI2,CCL7,DDX58,ARTN,ACE2
GO Process	GO:0043065	Positive regulation of apoptotic process	10	507	0.64	0.0111	9606.ENSP00000179259,9606.ENSP00000220166,9606.ENSP00000221132,9606.ENSP00000229135,9606.ENSP00000265643,9606.ENSP00000314976,9606.ENSP00000355330,9606.ENSP00000364847,9606.ENSP00000386896,9606.ENSP00000499058	TIGAR,CTSH,TNFRSF10A,IFNG,GAL,IL20RA,TGM2,MAGED1,ITGA6,DIABLO
GO Process	GO:0050776	Regulation of immune response	13	844	0.54	0.0113	9606.ENSP00000220166,9606.ENSP00000226730,9606.ENSP00000229135,9606.ENSP00000254436,9606.ENSP00000312367,9606.ENSP00000319883,9606.ENSP00000327599,9606.ENSP00000346300,9606.ENSP00000361965,9606.ENSP00000365131,9606.ENSP00000369213,9606.ENSP00000375616,9606.ENSP00000387211	CTSH,IL2,IFNG,TRIM21,CD84,ADGRE2,CLEC4G,CRKL,ADA,BAG6,DDX58,LILRB4,IL18R1
GO Process	GO:0002703	Regulation of leukocyte mediated immunity	7	239	0.82	0.0123	9606.ENSP00000226730,9606.ENSP00000312367,9606.ENSP00000319883,9606.ENSP00000327599,9606.ENSP00000369213,9606.ENSP00000375616,9606.ENSP00000387211	IL2,CD84,ADGRE2,CLEC4G,DDX58,LILRB4,IL18R1
GO Process	GO:0019932	Second-messenger-mediated signaling	7	239	0.82	0.0123	9606.ENSP00000265643,9606.ENSP00000297494,9606.ENSP00000300659,9606.ENSP00000306512,9606.ENSP00000341838,9606.ENSP00000351671,9606.ENSP00000361965	GAL,NOS3,NFATC3,CXCL8,TNNI3,CCL20,ADA
GO Process	GO:0071495	Cellular response to endogenous stimulus	15	1103	0.48	0.0123	9606.ENSP00000001008,9606.ENSP00000220166,9606.ENSP00000221891,9606.ENSP00000243077,9606.ENSP00000306512,9606.ENSP00000312673,9606.ENSP00000313391,9606.ENSP00000331746,9606.ENSP00000345344,9606.ENSP00000346300,9606.ENSP00000355330,9606.ENSP00000364635,9606.ENSP00000379721,9606.ENSP00000408025,9606.ENSP00000497294	FKBP4,CTSH,APLP1,LRP1,CXCL8,GH1,DAB2,CALCA,CTSL,CRKL,TGM2,PADI2,USP8,FBP1,LHB
GO Process	GO:0042325	Regulation of phosphorylation	16	1251	0.46	0.0139	9606.ENSP00000179259,9606.ENSP00000221132,9606.ENSP00000226730,9606.ENSP00000229135,9606.ENSP00000243077,9606.ENSP00000295408,9606.ENSP00000312673,9606.ENSP00000313391,9606.ENSP00000331746,9606.ENSP00000346300,9606.ENSP00000357726,9606.ENSP00000361818,9606.ENSP00000364847,9606.ENSP00000375616,9606.ENSP00000386896,9606.ENSP00000408025	TIGAR,TNFRSF10A,IL2,IFNG,LRP1,MERTK,GH1,DAB2,CALCA,CRKL,S100A12,SDC4,MAGED1,LILRB4,ITGA6,FBP1
GO Process	GO:0030335	Positive regulation of cell migration	10	529	0.63	0.0146	9606.ENSP00000220166,9606.ENSP00000229135,9606.ENSP00000297494,9606.ENSP00000306512,9606.ENSP00000313391,9606.ENSP00000346300,9606.ENSP00000351671,9606.ENSP00000367832,9606.ENSP00000378118,9606.ENSP00000386896	CTSH,IFNG,NOS3,CXCL8,DAB2,CRKL,CCL20,CCL7,CCL8,ITGA6
GO Process	GO:1902533	Positive regulation of intracellular signal transduction	14	997	0.5	0.0148	9606.ENSP00000225844,9606.ENSP00000254436,9606.ENSP00000269141,9606.ENSP00000312673,9606.ENSP00000314976,9606.ENSP00000346300,9606.ENSP00000351671,9606.ENSP00000355330,9606.ENSP00000357726,9606.ENSP00000361965,9606.ENSP00000364847,9606.ENSP00000367832,9606.ENSP00000378118,9606.ENSP00000387211	CCL13,TRIM21,CDH2,GH1,IL20RA,CRKL,CCL20,TGM2,S100A12,ADA,MAGED1,CCL7,CCL8,IL18R1
GO Process	GO:2000107	Negative regulation of leukocyte apoptotic process	4	56	1.2	0.0153	9606.ENSP00000226730,9606.ENSP00000295408,9606.ENSP00000361965,9606.ENSP00000428540	IL2,MERTK,ADA,ST3GAL1
GO Process	GO:0071356	Cellular response to tumor necrosis factor	6	175	0.89	0.0162	9606.ENSP00000225844,9606.ENSP00000306512,9606.ENSP00000331746,9606.ENSP00000351671,9606.ENSP00000367832,9606.ENSP00000378118	CCL13,CXCL8,CALCA,CCL20,CCL7,CCL8
GO Process	GO:0009893	Positive regulation of metabolic process	32	3847	0.27	0.0183	9606.ENSP00000179259,9606.ENSP00000220166,9606.ENSP00000221132,9606.ENSP00000226730,9606.ENSP00000229135,9606.ENSP00000243077,9606.ENSP00000254436,9606.ENSP00000265643,9606.ENSP00000295408,9606.ENSP00000295927,9606.ENSP00000297494,9606.ENSP00000300659,9606.ENSP00000306512,9606.ENSP00000312367,9606.ENSP00000312673,9606.ENSP00000313391,9606.ENSP00000327824,9606.ENSP00000331746,9606.ENSP00000346300,…	TIGAR,CTSH,TNFRSF10A,IL2,IFNG,LRP1,TRIM21,GAL,MERTK,PTX3,NOS3,NFATC3,CXCL8,CD84,GH1,DAB2,IFNLR1,CALCA,CRKL,CD244,S100A12,SDC4,PADI2,MAGED1,BAG6,DDX58,IRF9,ITGA6,IL18R1,ACE2,CLEC5A,DIABLO
GO Process	GO:0030324	Lung development	6	180	0.87	0.0185	9606.ENSP00000220166,9606.ENSP00000228740,9606.ENSP00000297494,9606.ENSP00000355995,9606.ENSP00000361965,9606.ENSP00000365131	CTSH,LTA4H,NOS3,HSD11B1,ADA,BAG6
GO Process	GO:0043549	Regulation of kinase activity	12	778	0.54	0.0193	9606.ENSP00000179259,9606.ENSP00000221132,9606.ENSP00000226730,9606.ENSP00000229135,9606.ENSP00000295408,9606.ENSP00000312673,9606.ENSP00000313391,9606.ENSP00000331746,9606.ENSP00000357726,9606.ENSP00000361818,9606.ENSP00000364847,9606.ENSP00000375616	TIGAR,TNFRSF10A,IL2,IFNG,MERTK,GH1,DAB2,CALCA,S100A12,SDC4,MAGED1,LILRB4
GO Process	GO:0046634	Regulation of alpha-beta T cell activation	5	115	0.99	0.0199	9606.ENSP00000226730,9606.ENSP00000229135,9606.ENSP00000327599,9606.ENSP00000361965,9606.ENSP00000375616	IL2,IFNG,CLEC4G,ADA,LILRB4
GO Process	GO:0016192	Vesicle-mediated transport	16	1298	0.44	0.02	9606.ENSP00000221891,9606.ENSP00000243077,9606.ENSP00000249647,9606.ENSP00000271064,9606.ENSP00000295408,9606.ENSP00000306512,9606.ENSP00000313391,9606.ENSP00000331746,9606.ENSP00000345344,9606.ENSP00000355330,9606.ENSP00000359025,9606.ENSP00000375616,9606.ENSP00000378118,9606.ENSP00000386651,9606.ENSP00000389326,9606.ENSP00000398610	APLP1,LRP1,SNAP23,TINAGL1,MERTK,CXCL8,DAB2,CALCA,CTSL,TGM2,STXBP3,LILRB4,CCL8,MCFD2,ACE2,ANXA11
GO Process	GO:0002699	Positive regulation of immune effector process	7	264	0.77	0.0202	9606.ENSP00000226730,9606.ENSP00000229135,9606.ENSP00000312367,9606.ENSP00000319883,9606.ENSP00000357012,9606.ENSP00000369213,9606.ENSP00000387211	IL2,IFNG,CD84,ADGRE2,CD244,DDX58,IL18R1
GO Process	GO:0045591	Positive regulation of regulatory T cell differentiation	3	23	1.47	0.0202	9606.ENSP00000226730,9606.ENSP00000229135,9606.ENSP00000375616	IL2,IFNG,LILRB4
GO Process	GO:0044057	Regulation of system process	10	567	0.6	0.0233	9606.ENSP00000226730,9606.ENSP00000265643,9606.ENSP00000297494,9606.ENSP00000313391,9606.ENSP00000327545,9606.ENSP00000331746,9606.ENSP00000341838,9606.ENSP00000361965,9606.ENSP00000379038,9606.ENSP00000389326	IL2,GAL,NOS3,DAB2,NPTXR,CALCA,TNNI3,ADA,TYMP,ACE2
GO Process	GO:0070663	Regulation of leukocyte proliferation	7	271	0.76	0.0233	9606.ENSP00000226730,9606.ENSP00000265643,9606.ENSP00000327599,9606.ENSP00000361818,9606.ENSP00000361965,9606.ENSP00000375616,9606.ENSP00000378118	IL2,GAL,CLEC4G,SDC4,ADA,LILRB4,CCL8
GO Process	GO:1901701	Cellular response to oxygen-containing compound	14	1057	0.47	0.0246	9606.ENSP00000221891,9606.ENSP00000243077,9606.ENSP00000262746,9606.ENSP00000297494,9606.ENSP00000297785,9606.ENSP00000306512,9606.ENSP00000306884,9606.ENSP00000312673,9606.ENSP00000346300,9606.ENSP00000355330,9606.ENSP00000367832,9606.ENSP00000379110,9606.ENSP00000379721,9606.ENSP00000408025	APLP1,LRP1,PRDX1,NOS3,ALDH1A1,CXCL8,CXCL11,GH1,CRKL,TGM2,CCL7,CXCL1,USP8,FBP1
GO Process	GO:0006874	Cellular calcium ion homeostasis	6	193	0.84	0.0248	9606.ENSP00000225844,9606.ENSP00000331746,9606.ENSP00000341838,9606.ENSP00000355330,9606.ENSP00000367832,9606.ENSP00000378118	CCL13,CALCA,TNNI3,TGM2,CCL7,CCL8
GO Process	GO:0051049	Regulation of transport	19	1763	0.38	0.0248	9606.ENSP00000229135,9606.ENSP00000243077,9606.ENSP00000265643,9606.ENSP00000269141,9606.ENSP00000295408,9606.ENSP00000295927,9606.ENSP00000297494,9606.ENSP00000306884,9606.ENSP00000312367,9606.ENSP00000312673,9606.ENSP00000313391,9606.ENSP00000319883,9606.ENSP00000331746,9606.ENSP00000352264,9606.ENSP00000355330,9606.ENSP00000359025,9606.ENSP00000361818,9606.ENSP00000361965,9606.ENSP00000389326	IFNG,LRP1,GAL,CDH2,MERTK,PTX3,NOS3,CXCL11,CD84,GH1,DAB2,ADGRE2,CALCA,CD2AP,TGM2,STXBP3,SDC4,ADA,ACE2
GO Process	GO:1903037	Regulation of leukocyte cell-cell adhesion	8	368	0.69	0.0253	9606.ENSP00000220597,9606.ENSP00000226730,9606.ENSP00000229135,9606.ENSP00000327599,9606.ENSP00000354416,9606.ENSP00000361818,9606.ENSP00000361965,9606.ENSP00000375616	PAG1,IL2,IFNG,CLEC4G,CCL28,SDC4,ADA,LILRB4
GO Process	GO:0030098	Lymphocyte differentiation	7	279	0.75	0.0266	9606.ENSP00000226730,9606.ENSP00000295408,9606.ENSP00000327599,9606.ENSP00000345344,9606.ENSP00000361965,9606.ENSP00000387211,9606.ENSP00000428540	IL2,MERTK,CLEC4G,CTSL,ADA,IL18R1,ST3GAL1
GO Process	GO:0032502	Developmental process	41	5657	0.21	0.027	9606.ENSP00000001008,9606.ENSP00000179259,9606.ENSP00000220166,9606.ENSP00000221891,9606.ENSP00000226730,9606.ENSP00000228740,9606.ENSP00000229135,9606.ENSP00000243077,9606.ENSP00000262241,9606.ENSP00000262746,9606.ENSP00000269141,9606.ENSP00000295408,9606.ENSP00000295927,9606.ENSP00000297494,9606.ENSP00000306512,9606.ENSP00000309376,9606.ENSP00000312673,9606.ENSP00000313391,9606.ENSP00000327599,…	FKBP4,TIGAR,CTSH,APLP1,IL2,LTA4H,IFNG,LRP1,RCOR1,PRDX1,CDH2,MERTK,PTX3,NOS3,CXCL8,CD164,GH1,DAB2,CLEC4G,CALCA,TNNI3,CTSL,CRKL,TGM2,HSD11B1,STXBP3,SDC4,ADA,PADI2,BAG6,LILRB4,TYMP,CXCL1,CDHR5,ITGA6,IL18R1,ARTN,ST3GAL1,CLEC5A,ACP6,LHB
GO Process	GO:2000401	Regulation of lymphocyte migration	4	69	1.11	0.0284	9606.ENSP00000346300,9606.ENSP00000351671,9606.ENSP00000364635,9606.ENSP00000367832	CRKL,CCL20,PADI2,CCL7
GO Process	GO:0008016	Regulation of heart contraction	6	201	0.82	0.029	9606.ENSP00000226730,9606.ENSP00000297494,9606.ENSP00000331746,9606.ENSP00000341838,9606.ENSP00000361965,9606.ENSP00000389326	IL2,NOS3,CALCA,TNNI3,ADA,ACE2
GO Process	GO:0031623	Receptor internalization	4	70	1.11	0.029	9606.ENSP00000243077,9606.ENSP00000306512,9606.ENSP00000331746,9606.ENSP00000375616	LRP1,CXCL8,CALCA,LILRB4
GO Process	GO:0043410	Positive regulation of MAPK cascade	9	481	0.62	0.029	9606.ENSP00000225844,9606.ENSP00000269141,9606.ENSP00000312673,9606.ENSP00000346300,9606.ENSP00000351671,9606.ENSP00000357726,9606.ENSP00000364847,9606.ENSP00000367832,9606.ENSP00000378118	CCL13,CDH2,GH1,CRKL,CCL20,S100A12,MAGED1,CCL7,CCL8
GO Process	GO:0043547	Positive regulation of GTPase activity	7	285	0.74	0.029	9606.ENSP00000225844,9606.ENSP00000346300,9606.ENSP00000351671,9606.ENSP00000355330,9606.ENSP00000367832,9606.ENSP00000378118,9606.ENSP00000386896	CCL13,CRKL,CCL20,TGM2,CCL7,CCL8,ITGA6
GO Process	GO:0050868	Negative regulation of T cell activation	5	129	0.94	0.029	9606.ENSP00000220597,9606.ENSP00000226730,9606.ENSP00000327599,9606.ENSP00000361818,9606.ENSP00000375616	PAG1,IL2,CLEC4G,SDC4,LILRB4
GO Process	GO:0051345	Positive regulation of hydrolase activity	10	589	0.58	0.029	9606.ENSP00000220166,9606.ENSP00000225844,9606.ENSP00000229135,9606.ENSP00000346300,9606.ENSP00000351671,9606.ENSP00000355330,9606.ENSP00000367832,9606.ENSP00000378118,9606.ENSP00000386896,9606.ENSP00000499058	CTSH,CCL13,IFNG,CRKL,CCL20,TGM2,CCL7,CCL8,ITGA6,DIABLO
GO Process	GO:0007162	Negative regulation of cell adhesion	7	289	0.73	0.0302	9606.ENSP00000220597,9606.ENSP00000226730,9606.ENSP00000309376,9606.ENSP00000327599,9606.ENSP00000354416,9606.ENSP00000361818,9606.ENSP00000375616	PAG1,IL2,CD164,CLEC4G,CCL28,SDC4,LILRB4
GO Process	GO:0045785	Positive regulation of cell adhesion	9	485	0.62	0.0302	9606.ENSP00000226730,9606.ENSP00000229135,9606.ENSP00000313391,9606.ENSP00000346300,9606.ENSP00000354416,9606.ENSP00000355330,9606.ENSP00000361818,9606.ENSP00000361965,9606.ENSP00000375616	IL2,IFNG,DAB2,CRKL,CCL28,TGM2,SDC4,ADA,LILRB4
GO Process	GO:0046637	Regulation of alpha-beta T cell differentiation	4	71	1.1	0.0302	9606.ENSP00000226730,9606.ENSP00000229135,9606.ENSP00000361965,9606.ENSP00000375616	IL2,IFNG,ADA,LILRB4
GO Process	GO:0007155	Cell adhesion	13	965	0.48	0.0315	9606.ENSP00000221891,9606.ENSP00000226730,9606.ENSP00000269141,9606.ENSP00000295408,9606.ENSP00000309376,9606.ENSP00000312367,9606.ENSP00000319883,9606.ENSP00000331746,9606.ENSP00000352264,9606.ENSP00000359025,9606.ENSP00000361965,9606.ENSP00000380676,9606.ENSP00000386896	APLP1,IL2,CDH2,MERTK,CD164,CD84,ADGRE2,CALCA,CD2AP,STXBP3,ADA,CDHR5,ITGA6
GO Process	GO:0065008	Regulation of biological quality	30	3654	0.26	0.0337	9606.ENSP00000220166,9606.ENSP00000225844,9606.ENSP00000226730,9606.ENSP00000229135,9606.ENSP00000249647,9606.ENSP00000254436,9606.ENSP00000262241,9606.ENSP00000262746,9606.ENSP00000265643,9606.ENSP00000269141,9606.ENSP00000295408,9606.ENSP00000297494,9606.ENSP00000297785,9606.ENSP00000313391,9606.ENSP00000314976,9606.ENSP00000331746,9606.ENSP00000341838,9606.ENSP00000345344,9606.ENSP00000354416,…	CTSH,CCL13,IL2,IFNG,SNAP23,TRIM21,RCOR1,PRDX1,GAL,CDH2,MERTK,NOS3,ALDH1A1,DAB2,IL20RA,CALCA,TNNI3,CTSL,CCL28,TGM2,STXBP3,ADA,BAG6,CCL7,CCL8,USP8,CDHR5,IL18R1,ACE2,LHB
GO Process	GO:0070372	Regulation of ERK1 and ERK2 cascade	7	299	0.72	0.0361	9606.ENSP00000225844,9606.ENSP00000313391,9606.ENSP00000346300,9606.ENSP00000351671,9606.ENSP00000367832,9606.ENSP00000378118,9606.ENSP00000389326	CCL13,DAB2,CRKL,CCL20,CCL7,CCL8,ACE2
GO Process	GO:0002521	Leukocyte differentiation	8	396	0.66	0.0364	9606.ENSP00000226730,9606.ENSP00000229135,9606.ENSP00000295408,9606.ENSP00000327599,9606.ENSP00000345344,9606.ENSP00000361965,9606.ENSP00000387211,9606.ENSP00000428540	IL2,IFNG,MERTK,CLEC4G,CTSL,ADA,IL18R1,ST3GAL1
GO Process	GO:0009968	Negative regulation of signal transduction	15	1252	0.43	0.0364	9606.ENSP00000221891,9606.ENSP00000243077,9606.ENSP00000269141,9606.ENSP00000282412,9606.ENSP00000297494,9606.ENSP00000306512,9606.ENSP00000313391,9606.ENSP00000331746,9606.ENSP00000352264,9606.ENSP00000361965,9606.ENSP00000364635,9606.ENSP00000375616,9606.ENSP00000386896,9606.ENSP00000389326,9606.ENSP00000408025	APLP1,LRP1,CDH2,PPM1B,NOS3,CXCL8,DAB2,CALCA,CD2AP,ADA,PADI2,LILRB4,ITGA6,ACE2,FBP1
GO Process	GO:0051249	Regulation of lymphocyte activation	9	508	0.6	0.04	9606.ENSP00000220597,9606.ENSP00000226730,9606.ENSP00000229135,9606.ENSP00000265643,9606.ENSP00000295408,9606.ENSP00000327599,9606.ENSP00000361818,9606.ENSP00000361965,9606.ENSP00000375616	PAG1,IL2,IFNG,GAL,MERTK,CLEC4G,SDC4,ADA,LILRB4
GO Process	GO:0010817	Regulation of hormone levels	9	525	0.58	0.0495	9606.ENSP00000229135,9606.ENSP00000249647,9606.ENSP00000265643,9606.ENSP00000297785,9606.ENSP00000313391,9606.ENSP00000345344,9606.ENSP00000359025,9606.ENSP00000389326,9606.ENSP00000497294	IFNG,SNAP23,GAL,ALDH1A1,DAB2,CTSL,STXBP3,ACE2,LHB
GO Function	GO:0005515	Protein binding	63	7242	0.29	1.88e-07	9606.ENSP00000001008,9606.ENSP00000217426,9606.ENSP00000220597,9606.ENSP00000221132,9606.ENSP00000221891,9606.ENSP00000225844,9606.ENSP00000226730,9606.ENSP00000229135,9606.ENSP00000243077,9606.ENSP00000249647,9606.ENSP00000254436,9606.ENSP00000262241,9606.ENSP00000262746,9606.ENSP00000265643,9606.ENSP00000269141,9606.ENSP00000269202,9606.ENSP00000271064,9606.ENSP00000295927,9606.ENSP00000297494,…	FKBP4,AHCY,PAG1,TNFRSF10A,APLP1,CCL13,IL2,IFNG,LRP1,SNAP23,TRIM21,RCOR1,PRDX1,GAL,CDH2,MEP1B,TINAGL1,PTX3,NOS3,CXCL8,CXCL11,CD84,GH1,DAB2,IL20RA,CLEC4G,CALCA,GRAP2,TNNI3,CTSL,CRKL,CCL20,CD2AP,CCL28,HSD11B1,CD244,FCRL6,S100A12,STXBP3,SDC4,PADI2,MAGED1,BAG6,CCL7,DDX58,NQO2,LILRB4,CCL8,TYMP,CXCL1,USP8,CDHR5,ITGA6,IL18R1,ARTN,ACE2,LIFR,ANXA11,FBP1,SERPINB6,PON2,LHB,SUMF2
GO Function	GO:0008009	Chemokine activity	8	48	1.57	3.25e-07	9606.ENSP00000225844,9606.ENSP00000306512,9606.ENSP00000306884,9606.ENSP00000351671,9606.ENSP00000354416,9606.ENSP00000367832,9606.ENSP00000378118,9606.ENSP00000379110	CCL13,CXCL8,CXCL11,CCL20,CCL28,CCL7,CCL8,CXCL1
GO Function	GO:0005102	Signaling receptor binding	27	1499	0.61	3.93e-07	9606.ENSP00000221891,9606.ENSP00000225844,9606.ENSP00000226730,9606.ENSP00000229135,9606.ENSP00000243077,9606.ENSP00000265643,9606.ENSP00000306512,9606.ENSP00000306884,9606.ENSP00000312673,9606.ENSP00000313391,9606.ENSP00000331746,9606.ENSP00000346300,9606.ENSP00000351671,9606.ENSP00000352264,9606.ENSP00000354416,9606.ENSP00000357012,9606.ENSP00000357086,9606.ENSP00000357726,9606.ENSP00000365131,…	APLP1,CCL13,IL2,IFNG,LRP1,GAL,CXCL8,CXCL11,GH1,DAB2,CALCA,CRKL,CCL20,CD2AP,CCL28,CD244,FCRL6,S100A12,BAG6,CCL7,CCL8,TYMP,CXCL1,ITGA6,ARTN,LIFR,LHB
GO Function	GO:0005126	Cytokine receptor binding	13	270	1.03	4.52e-07	9606.ENSP00000225844,9606.ENSP00000226730,9606.ENSP00000229135,9606.ENSP00000306512,9606.ENSP00000306884,9606.ENSP00000312673,9606.ENSP00000351671,9606.ENSP00000352264,9606.ENSP00000354416,9606.ENSP00000367832,9606.ENSP00000378118,9606.ENSP00000379110,9606.ENSP00000398368	CCL13,IL2,IFNG,CXCL8,CXCL11,GH1,CCL20,CD2AP,CCL28,CCL7,CCL8,CXCL1,LIFR
GO Function	GO:0030545	Signaling receptor regulator activity	17	552	0.84	4.52e-07	9606.ENSP00000225844,9606.ENSP00000226730,9606.ENSP00000229135,9606.ENSP00000265643,9606.ENSP00000306512,9606.ENSP00000306884,9606.ENSP00000312673,9606.ENSP00000331746,9606.ENSP00000351671,9606.ENSP00000354416,9606.ENSP00000367832,9606.ENSP00000375616,9606.ENSP00000378118,9606.ENSP00000379038,9606.ENSP00000379110,9606.ENSP00000387435,9606.ENSP00000497294	CCL13,IL2,IFNG,GAL,CXCL8,CXCL11,GH1,CALCA,CCL20,CCL28,CCL7,LILRB4,CCL8,TYMP,CXCL1,ARTN,LHB
GO Function	GO:0048018	Receptor ligand activity	16	499	0.86	7.45e-07	9606.ENSP00000225844,9606.ENSP00000226730,9606.ENSP00000229135,9606.ENSP00000265643,9606.ENSP00000306512,9606.ENSP00000306884,9606.ENSP00000312673,9606.ENSP00000331746,9606.ENSP00000351671,9606.ENSP00000354416,9606.ENSP00000367832,9606.ENSP00000378118,9606.ENSP00000379038,9606.ENSP00000379110,9606.ENSP00000387435,9606.ENSP00000497294	CCL13,IL2,IFNG,GAL,CXCL8,CXCL11,GH1,CALCA,CCL20,CCL28,CCL7,CCL8,TYMP,CXCL1,ARTN,LHB
GO Function	GO:0001664	G protein-coupled receptor binding	12	295	0.96	6.17e-06	9606.ENSP00000221891,9606.ENSP00000225844,9606.ENSP00000226730,9606.ENSP00000265643,9606.ENSP00000306512,9606.ENSP00000306884,9606.ENSP00000331746,9606.ENSP00000351671,9606.ENSP00000354416,9606.ENSP00000367832,9606.ENSP00000378118,9606.ENSP00000379110	APLP1,CCL13,IL2,GAL,CXCL8,CXCL11,CALCA,CCL20,CCL28,CCL7,CCL8,CXCL1
GO Function	GO:0005125	Cytokine activity	10	234	0.98	6.48e-05	9606.ENSP00000225844,9606.ENSP00000226730,9606.ENSP00000229135,9606.ENSP00000306512,9606.ENSP00000306884,9606.ENSP00000351671,9606.ENSP00000354416,9606.ENSP00000367832,9606.ENSP00000378118,9606.ENSP00000379110	CCL13,IL2,IFNG,CXCL8,CXCL11,CCL20,CCL28,CCL7,CCL8,CXCL1
GO Function	GO:0005488	Binding	78	12838	0.13	0.00023	9606.ENSP00000001008,9606.ENSP00000217426,9606.ENSP00000220166,9606.ENSP00000220597,9606.ENSP00000221132,9606.ENSP00000221891,9606.ENSP00000225844,9606.ENSP00000226730,9606.ENSP00000228740,9606.ENSP00000229135,9606.ENSP00000243077,9606.ENSP00000249647,9606.ENSP00000254436,9606.ENSP00000262241,9606.ENSP00000262746,9606.ENSP00000265643,9606.ENSP00000269141,9606.ENSP00000269202,9606.ENSP00000271064,…	FKBP4,AHCY,CTSH,PAG1,TNFRSF10A,APLP1,CCL13,IL2,LTA4H,IFNG,LRP1,SNAP23,TRIM21,RCOR1,PRDX1,GAL,CDH2,MEP1B,TINAGL1,PPM1B,MERTK,PTX3,GALNT10,NOS3,ALDH1A1,NFATC3,CXCL8,CXCL11,CD84,GH1,DAB2,IL20RA,ADGRE2,NPTXR,CLEC4G,CALCA,GRAP2,TNNI3,CTSL,CRKL,CCL20,CD2AP,CCL28,TGM2,HSD11B1,CD244,FCRL6,S100A12,STXBP3,SDC4,ADA,PADI2,MAGED1,BAG6,CCL7,NADK,DDX58,NQO2,LILRB4,CCL8,TYMP,CXCL1,USP8,IRF9,CDHR5,MCFD2,ITGA6,IL1…
GO Function	GO:0042802	Identical protein binding	25	2144	0.42	0.0022	9606.ENSP00000217426,9606.ENSP00000221132,9606.ENSP00000221891,9606.ENSP00000254436,9606.ENSP00000262746,9606.ENSP00000269141,9606.ENSP00000269202,9606.ENSP00000295927,9606.ENSP00000312367,9606.ENSP00000331746,9606.ENSP00000346300,9606.ENSP00000352264,9606.ENSP00000355995,9606.ENSP00000357726,9606.ENSP00000361818,9606.ENSP00000364635,9606.ENSP00000364847,9606.ENSP00000365131,9606.ENSP00000369213,…	AHCY,TNFRSF10A,APLP1,TRIM21,PRDX1,CDH2,MEP1B,PTX3,CD84,CALCA,CRKL,CD2AP,HSD11B1,S100A12,SDC4,PADI2,MAGED1,BAG6,DDX58,NQO2,TYMP,ACE2,FBP1,PON2,SUMF2
GO Function	GO:0098772	Molecular function regulator activity	22	1960	0.4	0.0156	9606.ENSP00000220166,9606.ENSP00000225844,9606.ENSP00000226730,9606.ENSP00000229135,9606.ENSP00000265643,9606.ENSP00000297785,9606.ENSP00000306512,9606.ENSP00000306884,9606.ENSP00000312673,9606.ENSP00000331746,9606.ENSP00000341838,9606.ENSP00000351671,9606.ENSP00000354416,9606.ENSP00000367832,9606.ENSP00000375616,9606.ENSP00000378118,9606.ENSP00000379038,9606.ENSP00000379110,9606.ENSP00000387435,…	CTSH,CCL13,IL2,IFNG,GAL,ALDH1A1,CXCL8,CXCL11,GH1,CALCA,TNNI3,CCL20,CCL28,CCL7,LILRB4,CCL8,TYMP,CXCL1,ARTN,SERPINB6,PPP1R2,LHB
GO Function	GO:0048020	CCR chemokine receptor binding	4	47	1.28	0.0274	9606.ENSP00000225844,9606.ENSP00000351671,9606.ENSP00000367832,9606.ENSP00000378118	CCL13,CCL20,CCL7,CCL8
GO Function	GO:0045236	CXCR chemokine receptor binding	3	18	1.57	0.0351	9606.ENSP00000306512,9606.ENSP00000306884,9606.ENSP00000379110	CXCL8,CXCL11,CXCL1
GO Component	GO:0005615	Extracellular space	43	3247	0.47	4.97e-09	9606.ENSP00000001008,9606.ENSP00000217426,9606.ENSP00000220166,9606.ENSP00000225844,9606.ENSP00000226730,9606.ENSP00000228740,9606.ENSP00000229135,9606.ENSP00000249647,9606.ENSP00000262746,9606.ENSP00000265643,9606.ENSP00000271064,9606.ENSP00000295408,9606.ENSP00000295927,9606.ENSP00000297785,9606.ENSP00000306512,9606.ENSP00000306884,9606.ENSP00000312673,9606.ENSP00000331746,9606.ENSP00000345344,…	FKBP4,AHCY,CTSH,CCL13,IL2,LTA4H,IFNG,SNAP23,PRDX1,GAL,TINAGL1,MERTK,PTX3,ALDH1A1,CXCL8,CXCL11,GH1,CALCA,CTSL,CCL20,CD2AP,CCL28,TGM2,S100A12,STXBP3,SDC4,PADI2,BAG6,CCL7,TXNDC5,NQO2,LILRB4,CCL8,CXCL1,CDHR5,ARTN,ACE2,LIFR,ANXA11,FBP1,ST3GAL1,SERPINB6,LHB
GO Component	GO:0005576	Extracellular region	47	4175	0.4	3.97e-08	9606.ENSP00000001008,9606.ENSP00000217426,9606.ENSP00000220166,9606.ENSP00000225844,9606.ENSP00000226730,9606.ENSP00000228740,9606.ENSP00000229135,9606.ENSP00000249647,9606.ENSP00000262746,9606.ENSP00000265643,9606.ENSP00000269202,9606.ENSP00000271064,9606.ENSP00000295408,9606.ENSP00000295927,9606.ENSP00000296129,9606.ENSP00000297785,9606.ENSP00000306512,9606.ENSP00000306884,9606.ENSP00000309376,…	FKBP4,AHCY,CTSH,CCL13,IL2,LTA4H,IFNG,SNAP23,PRDX1,GAL,MEP1B,TINAGL1,MERTK,PTX3,CDCP1,ALDH1A1,CXCL8,CXCL11,CD164,GH1,CALCA,CTSL,CCL20,CD2AP,CCL28,TGM2,S100A12,STXBP3,SDC4,PADI2,BAG6,CCL7,TXNDC5,NQO2,LILRB4,CCL8,CXCL1,CDHR5,ARTN,ACE2,LIFR,ANXA11,FBP1,ST3GAL1,SERPINB6,PON2,LHB
GO Component	GO:0031982	Vesicle	41	3957	0.37	1.54e-05	9606.ENSP00000001008,9606.ENSP00000217426,9606.ENSP00000220166,9606.ENSP00000228740,9606.ENSP00000243077,9606.ENSP00000249647,9606.ENSP00000254436,9606.ENSP00000262746,9606.ENSP00000265643,9606.ENSP00000271064,9606.ENSP00000295927,9606.ENSP00000297494,9606.ENSP00000297785,9606.ENSP00000309376,9606.ENSP00000312673,9606.ENSP00000313391,9606.ENSP00000339186,9606.ENSP00000345344,9606.ENSP00000352264,…	FKBP4,AHCY,CTSH,LTA4H,LRP1,SNAP23,TRIM21,PRDX1,GAL,TINAGL1,PTX3,NOS3,ALDH1A1,CD164,GH1,DAB2,GRAP2,CTSL,CD2AP,CCL28,TGM2,S100A12,STXBP3,SDC4,ADA,PADI2,BAG6,TXNDC5,NQO2,LILRB4,CXCL1,USP8,CDHR5,MCFD2,ACE2,LIFR,ANXA11,FBP1,ST3GAL1,CLEC5A,SERPINB6
GO Component	GO:0031410	Cytoplasmic vesicle	28	2482	0.4	0.0005	9606.ENSP00000217426,9606.ENSP00000220166,9606.ENSP00000228740,9606.ENSP00000243077,9606.ENSP00000249647,9606.ENSP00000254436,9606.ENSP00000262746,9606.ENSP00000265643,9606.ENSP00000295927,9606.ENSP00000297494,9606.ENSP00000309376,9606.ENSP00000312673,9606.ENSP00000313391,9606.ENSP00000339186,9606.ENSP00000345344,9606.ENSP00000352264,9606.ENSP00000357726,9606.ENSP00000359025,9606.ENSP00000361965,…	AHCY,CTSH,LTA4H,LRP1,SNAP23,TRIM21,PRDX1,GAL,PTX3,NOS3,CD164,GH1,DAB2,GRAP2,CTSL,CD2AP,S100A12,STXBP3,ADA,PADI2,TXNDC5,CXCL1,USP8,MCFD2,ACE2,ANXA11,CLEC5A,SERPINB6
GO Component	GO:0070062	Extracellular exosome	26	2096	0.44	0.0005	9606.ENSP00000001008,9606.ENSP00000217426,9606.ENSP00000220166,9606.ENSP00000228740,9606.ENSP00000249647,9606.ENSP00000262746,9606.ENSP00000271064,9606.ENSP00000297785,9606.ENSP00000345344,9606.ENSP00000352264,9606.ENSP00000354416,9606.ENSP00000355330,9606.ENSP00000359025,9606.ENSP00000361818,9606.ENSP00000364635,9606.ENSP00000365131,9606.ENSP00000369081,9606.ENSP00000369822,9606.ENSP00000375616,…	FKBP4,AHCY,CTSH,LTA4H,SNAP23,PRDX1,TINAGL1,ALDH1A1,CTSL,CD2AP,CCL28,TGM2,STXBP3,SDC4,PADI2,BAG6,TXNDC5,NQO2,LILRB4,CDHR5,ACE2,LIFR,ANXA11,FBP1,ST3GAL1,SERPINB6
GO Component	GO:0070820	Tertiary granule	8	164	1.04	0.0005	9606.ENSP00000220166,9606.ENSP00000228740,9606.ENSP00000249647,9606.ENSP00000295927,9606.ENSP00000359025,9606.ENSP00000379110,9606.ENSP00000449999,9606.ENSP00000484343	CTSH,LTA4H,SNAP23,PTX3,STXBP3,CXCL1,CLEC5A,SERPINB6
GO Component	GO:0005773	Vacuole	14	839	0.57	0.0042	9606.ENSP00000220166,9606.ENSP00000243077,9606.ENSP00000249647,9606.ENSP00000254436,9606.ENSP00000271064,9606.ENSP00000309376,9606.ENSP00000313391,9606.ENSP00000345344,9606.ENSP00000361818,9606.ENSP00000361965,9606.ENSP00000364635,9606.ENSP00000369081,9606.ENSP00000398610,9606.ENSP00000488838	CTSH,LRP1,SNAP23,TRIM21,TINAGL1,CD164,DAB2,CTSL,SDC4,ADA,PADI2,TXNDC5,ANXA11,PON2
GO Component	GO:0005764	Lysosome	13	746	0.59	0.0051	9606.ENSP00000220166,9606.ENSP00000243077,9606.ENSP00000249647,9606.ENSP00000271064,9606.ENSP00000309376,9606.ENSP00000313391,9606.ENSP00000345344,9606.ENSP00000361818,9606.ENSP00000361965,9606.ENSP00000364635,9606.ENSP00000369081,9606.ENSP00000398610,9606.ENSP00000488838	CTSH,LRP1,SNAP23,TINAGL1,CD164,DAB2,CTSL,SDC4,ADA,PADI2,TXNDC5,ANXA11,PON2
GO Component	GO:0030141	Secretory granule	14	873	0.56	0.0051	9606.ENSP00000220166,9606.ENSP00000228740,9606.ENSP00000249647,9606.ENSP00000265643,9606.ENSP00000295927,9606.ENSP00000345344,9606.ENSP00000357726,9606.ENSP00000359025,9606.ENSP00000364635,9606.ENSP00000369081,9606.ENSP00000379110,9606.ENSP00000398610,9606.ENSP00000449999,9606.ENSP00000484343	CTSH,LTA4H,SNAP23,GAL,PTX3,CTSL,S100A12,STXBP3,PADI2,TXNDC5,CXCL1,ANXA11,CLEC5A,SERPINB6
GO Component	GO:0071944	Cell periphery	45	6015	0.22	0.0063	9606.ENSP00000220166,9606.ENSP00000220597,9606.ENSP00000221132,9606.ENSP00000221891,9606.ENSP00000243077,9606.ENSP00000249647,9606.ENSP00000269141,9606.ENSP00000269202,9606.ENSP00000271064,9606.ENSP00000295408,9606.ENSP00000295927,9606.ENSP00000296129,9606.ENSP00000297494,9606.ENSP00000309376,9606.ENSP00000312367,9606.ENSP00000313391,9606.ENSP00000314976,9606.ENSP00000319883,9606.ENSP00000327599,…	CTSH,PAG1,TNFRSF10A,APLP1,LRP1,SNAP23,CDH2,MEP1B,TINAGL1,MERTK,PTX3,CDCP1,NOS3,CD164,CD84,DAB2,IL20RA,ADGRE2,CLEC4G,IFNLR1,GRAP2,CTSL,CRKL,CD2AP,TGM2,CD244,FCRL6,S100A12,STXBP3,SDC4,ADA,MAGED1,DDX58,LILRB4,USP8,CDHR5,ITGA6,IL18R1,ACE2,LIFR,ANXA11,CLEC5A,SERPINB6,PON2,DIABLO
GO Component	GO:0042581	Specific granule	6	159	0.93	0.0121	9606.ENSP00000249647,9606.ENSP00000295927,9606.ENSP00000359025,9606.ENSP00000379110,9606.ENSP00000398610,9606.ENSP00000449999	SNAP23,PTX3,STXBP3,CXCL1,ANXA11,CLEC5A
GO Component	GO:0031226	Intrinsic component of plasma membrane	20	1788	0.4	0.0127	9606.ENSP00000243077,9606.ENSP00000269141,9606.ENSP00000269202,9606.ENSP00000295408,9606.ENSP00000309376,9606.ENSP00000312367,9606.ENSP00000314976,9606.ENSP00000319883,9606.ENSP00000327599,9606.ENSP00000327824,9606.ENSP00000355330,9606.ENSP00000357086,9606.ENSP00000361818,9606.ENSP00000375616,9606.ENSP00000380676,9606.ENSP00000386896,9606.ENSP00000387211,9606.ENSP00000398368,9606.ENSP00000449999,…	LRP1,CDH2,MEP1B,MERTK,CD164,CD84,IL20RA,ADGRE2,CLEC4G,IFNLR1,TGM2,FCRL6,SDC4,LILRB4,CDHR5,ITGA6,IL18R1,LIFR,CLEC5A,DIABLO
GO Component	GO:1904724	Tertiary granule lumen	4	55	1.21	0.0157	9606.ENSP00000220166,9606.ENSP00000228740,9606.ENSP00000295927,9606.ENSP00000379110	CTSH,LTA4H,PTX3,CXCL1
GO Component	GO:0030139	Endocytic vesicle	8	338	0.72	0.0166	9606.ENSP00000243077,9606.ENSP00000249647,9606.ENSP00000297494,9606.ENSP00000345344,9606.ENSP00000352264,9606.ENSP00000359025,9606.ENSP00000389326,9606.ENSP00000398610	LRP1,SNAP23,NOS3,CTSL,CD2AP,STXBP3,ACE2,ANXA11
GO Component	GO:0005886	Plasma membrane	41	5544	0.22	0.0176	9606.ENSP00000220597,9606.ENSP00000221132,9606.ENSP00000221891,9606.ENSP00000243077,9606.ENSP00000249647,9606.ENSP00000269141,9606.ENSP00000269202,9606.ENSP00000295408,9606.ENSP00000296129,9606.ENSP00000297494,9606.ENSP00000309376,9606.ENSP00000312367,9606.ENSP00000313391,9606.ENSP00000314976,9606.ENSP00000319883,9606.ENSP00000327599,9606.ENSP00000327824,9606.ENSP00000339186,9606.ENSP00000345344,…	PAG1,TNFRSF10A,APLP1,LRP1,SNAP23,CDH2,MEP1B,MERTK,CDCP1,NOS3,CD164,CD84,DAB2,IL20RA,ADGRE2,CLEC4G,IFNLR1,GRAP2,CTSL,CRKL,CD2AP,TGM2,CD244,FCRL6,S100A12,STXBP3,SDC4,ADA,MAGED1,DDX58,LILRB4,USP8,CDHR5,ITGA6,IL18R1,ACE2,LIFR,CLEC5A,SERPINB6,PON2,DIABLO
GO Component	GO:0005887	Integral component of plasma membrane	19	1706	0.4	0.0176	9606.ENSP00000243077,9606.ENSP00000269141,9606.ENSP00000269202,9606.ENSP00000295408,9606.ENSP00000309376,9606.ENSP00000312367,9606.ENSP00000314976,9606.ENSP00000319883,9606.ENSP00000327599,9606.ENSP00000327824,9606.ENSP00000357086,9606.ENSP00000361818,9606.ENSP00000375616,9606.ENSP00000380676,9606.ENSP00000386896,9606.ENSP00000387211,9606.ENSP00000398368,9606.ENSP00000449999,9606.ENSP00000499058	LRP1,CDH2,MEP1B,MERTK,CD164,CD84,IL20RA,ADGRE2,CLEC4G,IFNLR1,FCRL6,SDC4,LILRB4,CDHR5,ITGA6,IL18R1,LIFR,CLEC5A,DIABLO
GO Component	GO:0009986	Cell surface	13	894	0.51	0.0176	9606.ENSP00000221132,9606.ENSP00000269141,9606.ENSP00000312367,9606.ENSP00000327599,9606.ENSP00000357012,9606.ENSP00000357086,9606.ENSP00000361818,9606.ENSP00000361965,9606.ENSP00000375616,9606.ENSP00000386896,9606.ENSP00000389326,9606.ENSP00000398368,9606.ENSP00000449999	TNFRSF10A,CDH2,CD84,CLEC4G,CD244,FCRL6,SDC4,ADA,LILRB4,ITGA6,ACE2,LIFR,CLEC5A
GO Component	GO:0062023	Collagen-containing extracellular matrix	8	407	0.64	0.0444	9606.ENSP00000220166,9606.ENSP00000221891,9606.ENSP00000269141,9606.ENSP00000271064,9606.ENSP00000345344,9606.ENSP00000355330,9606.ENSP00000398610,9606.ENSP00000484343	CTSH,APLP1,CDH2,TINAGL1,CTSL,TGM2,ANXA11,SERPINB6
STRING clusters	CL:15536	Mixed, incl. Chemokine-mediated signaling pathway, and Adaptive immunity	11	170	1.16	2.2e-06	9606.ENSP00000225844,9606.ENSP00000306512,9606.ENSP00000306884,9606.ENSP00000312367,9606.ENSP00000327599,9606.ENSP00000351671,9606.ENSP00000354416,9606.ENSP00000357012,9606.ENSP00000367832,9606.ENSP00000378118,9606.ENSP00000379110	CCL13,CXCL8,CXCL11,CD84,CLEC4G,CCL20,CCL28,CD244,CCL7,CCL8,CXCL1
STRING clusters	CL:15734	Chemokine receptors bind chemokines	8	64	1.45	2.4e-06	9606.ENSP00000225844,9606.ENSP00000306512,9606.ENSP00000306884,9606.ENSP00000351671,9606.ENSP00000354416,9606.ENSP00000367832,9606.ENSP00000378118,9606.ENSP00000379110	CCL13,CXCL8,CXCL11,CCL20,CCL28,CCL7,CCL8,CXCL1
STRING clusters	CL:15736	Chemokine receptors bind chemokines	7	59	1.42	1.56e-05	9606.ENSP00000225844,9606.ENSP00000306512,9606.ENSP00000306884,9606.ENSP00000351671,9606.ENSP00000354416,9606.ENSP00000378118,9606.ENSP00000379110	CCL13,CXCL8,CXCL11,CCL20,CCL28,CCL8,CXCL1
STRING clusters	CL:15743	Chemokine receptors bind chemokines	6	36	1.57	2.29e-05	9606.ENSP00000225844,9606.ENSP00000306884,9606.ENSP00000351671,9606.ENSP00000354416,9606.ENSP00000378118,9606.ENSP00000379110	CCL13,CXCL11,CCL20,CCL28,CCL8,CXCL1
STRING clusters	CL:15784	Mixed, incl. CXC chemokine, and CXC chemokine receptor 1/2	4	14	1.81	0.00049	9606.ENSP00000306884,9606.ENSP00000351671,9606.ENSP00000378118,9606.ENSP00000379110	CXCL11,CCL20,CCL8,CXCL1
STRING clusters	CL:15940	JAK-STAT signaling pathway, and Interleukin-1 family	7	138	1.06	0.0016	9606.ENSP00000226730,9606.ENSP00000229135,9606.ENSP00000314976,9606.ENSP00000327824,9606.ENSP00000380073,9606.ENSP00000387211,9606.ENSP00000398368	IL2,IFNG,IL20RA,IFNLR1,IRF9,IL18R1,LIFR
STRING clusters	CL:15942	JAK-STAT signaling pathway	6	103	1.12	0.0032	9606.ENSP00000226730,9606.ENSP00000229135,9606.ENSP00000314976,9606.ENSP00000327824,9606.ENSP00000380073,9606.ENSP00000398368	IL2,IFNG,IL20RA,IFNLR1,IRF9,LIFR
STRING clusters	CL:15943	JAK-STAT signaling pathway	5	98	1.06	0.0315	9606.ENSP00000226730,9606.ENSP00000229135,9606.ENSP00000314976,9606.ENSP00000327824,9606.ENSP00000398368	IL2,IFNG,IL20RA,IFNLR1,LIFR
KEGG	hsa04061	Viral protein interaction with cytokine and cytokine receptor	12	96	1.45	1.82e-11	9606.ENSP00000221132,9606.ENSP00000225844,9606.ENSP00000226730,9606.ENSP00000306512,9606.ENSP00000306884,9606.ENSP00000314976,9606.ENSP00000351671,9606.ENSP00000354416,9606.ENSP00000367832,9606.ENSP00000378118,9606.ENSP00000379110,9606.ENSP00000387211	TNFRSF10A,CCL13,IL2,CXCL8,CXCL11,IL20RA,CCL20,CCL28,CCL7,CCL8,CXCL1,IL18R1
KEGG	hsa04060	Cytokine-cytokine receptor interaction	16	282	1.1	4.3e-11	9606.ENSP00000221132,9606.ENSP00000225844,9606.ENSP00000226730,9606.ENSP00000229135,9606.ENSP00000306512,9606.ENSP00000306884,9606.ENSP00000312673,9606.ENSP00000314976,9606.ENSP00000327824,9606.ENSP00000351671,9606.ENSP00000354416,9606.ENSP00000367832,9606.ENSP00000378118,9606.ENSP00000379110,9606.ENSP00000387211,9606.ENSP00000398368	TNFRSF10A,CCL13,IL2,IFNG,CXCL8,CXCL11,GH1,IL20RA,IFNLR1,CCL20,CCL28,CCL7,CCL8,CXCL1,IL18R1,LIFR
KEGG	hsa04062	Chemokine signaling pathway	9	186	1.03	2.38e-05	9606.ENSP00000225844,9606.ENSP00000306512,9606.ENSP00000306884,9606.ENSP00000346300,9606.ENSP00000351671,9606.ENSP00000354416,9606.ENSP00000367832,9606.ENSP00000378118,9606.ENSP00000379110	CCL13,CXCL8,CXCL11,CRKL,CCL20,CCL28,CCL7,CCL8,CXCL1
KEGG	hsa04630	JAK-STAT signaling pathway	7	158	1	0.00075	9606.ENSP00000226730,9606.ENSP00000229135,9606.ENSP00000312673,9606.ENSP00000314976,9606.ENSP00000327824,9606.ENSP00000380073,9606.ENSP00000398368	IL2,IFNG,GH1,IL20RA,IFNLR1,IRF9,LIFR
KEGG	hsa05323	Rheumatoid arthritis	5	83	1.13	0.0031	9606.ENSP00000229135,9606.ENSP00000306512,9606.ENSP00000345344,9606.ENSP00000351671,9606.ENSP00000379110	IFNG,CXCL8,CTSL,CCL20,CXCL1
KEGG	hsa04657	IL-17 signaling pathway	5	91	1.09	0.0039	9606.ENSP00000229135,9606.ENSP00000306512,9606.ENSP00000351671,9606.ENSP00000367832,9606.ENSP00000379110	IFNG,CXCL8,CCL20,CCL7,CXCL1
KEGG	hsa05146	Amoebiasis	5	101	1.04	0.0053	9606.ENSP00000229135,9606.ENSP00000262746,9606.ENSP00000306512,9606.ENSP00000379110,9606.ENSP00000484343	IFNG,PRDX1,CXCL8,CXCL1,SERPINB6
KEGG	hsa05164	Influenza A	5	163	0.84	0.0388	9606.ENSP00000221132,9606.ENSP00000229135,9606.ENSP00000306512,9606.ENSP00000369213,9606.ENSP00000380073	TNFRSF10A,IFNG,CXCL8,DDX58,IRF9
KEGG	hsa04064	NF-kappa B signaling pathway	4	101	0.95	0.0447	9606.ENSP00000225844,9606.ENSP00000306512,9606.ENSP00000369213,9606.ENSP00000379110	CCL13,CXCL8,DDX58,CXCL1
KEGG	hsa04660	T cell receptor signaling pathway	4	100	0.95	0.0447	9606.ENSP00000226730,9606.ENSP00000229135,9606.ENSP00000300659,9606.ENSP00000339186	IL2,IFNG,NFATC3,GRAP2
KEGG	hsa05144	Malaria	3	46	1.16	0.0447	9606.ENSP00000229135,9606.ENSP00000243077,9606.ENSP00000306512	IFNG,LRP1,CXCL8
Reactome	HSA-168256	Immune System	31	1979	0.54	5.04e-07	9606.ENSP00000220166,9606.ENSP00000220597,9606.ENSP00000226730,9606.ENSP00000228740,9606.ENSP00000229135,9606.ENSP00000249647,9606.ENSP00000254436,9606.ENSP00000282412,9606.ENSP00000295927,9606.ENSP00000297494,9606.ENSP00000300659,9606.ENSP00000306512,9606.ENSP00000312673,9606.ENSP00000314976,9606.ENSP00000327599,9606.ENSP00000327824,9606.ENSP00000339186,9606.ENSP00000345344,9606.ENSP00000346300,…	CTSH,PAG1,IL2,LTA4H,IFNG,SNAP23,TRIM21,PPM1B,PTX3,NOS3,NFATC3,CXCL8,GH1,IL20RA,CLEC4G,IFNLR1,GRAP2,CTSL,CRKL,CCL20,S100A12,PADI2,TXNDC5,DDX58,LILRB4,CXCL1,IRF9,IL18R1,LIFR,CLEC5A,SERPINB6
Reactome	HSA-1280215	Cytokine Signaling in Immune system	17	706	0.73	1.56e-05	9606.ENSP00000226730,9606.ENSP00000229135,9606.ENSP00000254436,9606.ENSP00000282412,9606.ENSP00000306512,9606.ENSP00000312673,9606.ENSP00000314976,9606.ENSP00000327824,9606.ENSP00000339186,9606.ENSP00000346300,9606.ENSP00000351671,9606.ENSP00000357726,9606.ENSP00000369213,9606.ENSP00000379110,9606.ENSP00000380073,9606.ENSP00000387211,9606.ENSP00000398368	IL2,IFNG,TRIM21,PPM1B,CXCL8,GH1,IL20RA,IFNLR1,GRAP2,CRKL,CCL20,S100A12,DDX58,CXCL1,IRF9,IL18R1,LIFR
Reactome	HSA-380108	Chemokine receptors bind chemokines	7	57	1.44	1.56e-05	9606.ENSP00000225844,9606.ENSP00000306512,9606.ENSP00000306884,9606.ENSP00000351671,9606.ENSP00000354416,9606.ENSP00000367832,9606.ENSP00000379110	CCL13,CXCL8,CXCL11,CCL20,CCL28,CCL7,CXCL1
Reactome	HSA-375276	Peptide ligand-binding receptors	8	194	0.97	0.0019	9606.ENSP00000225844,9606.ENSP00000265643,9606.ENSP00000306512,9606.ENSP00000306884,9606.ENSP00000351671,9606.ENSP00000354416,9606.ENSP00000367832,9606.ENSP00000379110	CCL13,GAL,CXCL8,CXCL11,CCL20,CCL28,CCL7,CXCL1
Reactome	HSA-449147	Signaling by Interleukins	11	453	0.74	0.003	9606.ENSP00000226730,9606.ENSP00000229135,9606.ENSP00000306512,9606.ENSP00000314976,9606.ENSP00000327824,9606.ENSP00000346300,9606.ENSP00000351671,9606.ENSP00000357726,9606.ENSP00000379110,9606.ENSP00000387211,9606.ENSP00000398368	IL2,IFNG,CXCL8,IL20RA,IFNLR1,CRKL,CCL20,S100A12,CXCL1,IL18R1,LIFR
Reactome	HSA-500792	GPCR ligand binding	11	459	0.73	0.003	9606.ENSP00000225844,9606.ENSP00000265643,9606.ENSP00000306512,9606.ENSP00000306884,9606.ENSP00000319883,9606.ENSP00000331746,9606.ENSP00000351671,9606.ENSP00000354416,9606.ENSP00000367832,9606.ENSP00000379110,9606.ENSP00000497294	CCL13,GAL,CXCL8,CXCL11,ADGRE2,CALCA,CCL20,CCL28,CCL7,CXCL1,LHB
Reactome	HSA-168249	Innate Immune System	16	1041	0.54	0.0049	9606.ENSP00000220166,9606.ENSP00000228740,9606.ENSP00000249647,9606.ENSP00000254436,9606.ENSP00000295927,9606.ENSP00000297494,9606.ENSP00000300659,9606.ENSP00000339186,9606.ENSP00000345344,9606.ENSP00000357726,9606.ENSP00000364635,9606.ENSP00000369081,9606.ENSP00000369213,9606.ENSP00000379110,9606.ENSP00000449999,9606.ENSP00000484343	CTSH,LTA4H,SNAP23,TRIM21,PTX3,NOS3,NFATC3,GRAP2,CTSL,S100A12,PADI2,TXNDC5,DDX58,CXCL1,CLEC5A,SERPINB6
Reactome	HSA-373076	Class A/1 (Rhodopsin-like receptors)	9	326	0.79	0.0052	9606.ENSP00000225844,9606.ENSP00000265643,9606.ENSP00000306512,9606.ENSP00000306884,9606.ENSP00000351671,9606.ENSP00000354416,9606.ENSP00000367832,9606.ENSP00000379110,9606.ENSP00000497294	CCL13,GAL,CXCL8,CXCL11,CCL20,CCL28,CCL7,CXCL1,LHB
Reactome	HSA-202733	Cell surface interactions at the vascular wall	6	139	0.99	0.0117	9606.ENSP00000221132,9606.ENSP00000295408,9606.ENSP00000312367,9606.ENSP00000357012,9606.ENSP00000361818,9606.ENSP00000386896	TNFRSF10A,MERTK,CD84,CD244,SDC4,ITGA6
Reactome	HSA-6798695	Neutrophil degranulation	10	476	0.67	0.0135	9606.ENSP00000220166,9606.ENSP00000228740,9606.ENSP00000249647,9606.ENSP00000295927,9606.ENSP00000357726,9606.ENSP00000364635,9606.ENSP00000369081,9606.ENSP00000379110,9606.ENSP00000449999,9606.ENSP00000484343	CTSH,LTA4H,SNAP23,PTX3,S100A12,PADI2,TXNDC5,CXCL1,CLEC5A,SERPINB6
Reactome	HSA-9694614	Attachment and Entry	3	19	1.55	0.0256	9606.ENSP00000345344,9606.ENSP00000361818,9606.ENSP00000389326	CTSL,SDC4,ACE2
Reactome	HSA-162582	Signal Transduction	24	2540	0.33	0.0479	9606.ENSP00000001008,9606.ENSP00000220597,9606.ENSP00000221132,9606.ENSP00000225844,9606.ENSP00000226730,9606.ENSP00000249647,9606.ENSP00000262241,9606.ENSP00000265643,9606.ENSP00000297494,9606.ENSP00000297785,9606.ENSP00000306512,9606.ENSP00000306884,9606.ENSP00000319883,9606.ENSP00000331746,9606.ENSP00000339186,9606.ENSP00000346300,9606.ENSP00000351671,9606.ENSP00000354416,9606.ENSP00000364847,…	FKBP4,PAG1,TNFRSF10A,CCL13,IL2,SNAP23,RCOR1,GAL,NOS3,ALDH1A1,CXCL8,CXCL11,ADGRE2,CALCA,GRAP2,CRKL,CCL20,CCL28,MAGED1,CCL7,CXCL1,USP8,ARTN,LHB
WikiPathways	WP5095	Overview of proinflammatory and profibrotic mediators	10	126	1.25	3.77e-07	9606.ENSP00000225844,9606.ENSP00000226730,9606.ENSP00000229135,9606.ENSP00000306512,9606.ENSP00000306884,9606.ENSP00000351671,9606.ENSP00000354416,9606.ENSP00000367832,9606.ENSP00000378118,9606.ENSP00000379110	CCL13,IL2,IFNG,CXCL8,CXCL11,CCL20,CCL28,CCL7,CCL8,CXCL1
WikiPathways	WP5285	Immune infiltration in pancreatic cancer	6	38	1.55	1.57e-05	9606.ENSP00000226730,9606.ENSP00000229135,9606.ENSP00000306512,9606.ENSP00000351671,9606.ENSP00000354416,9606.ENSP00000379110	IL2,IFNG,CXCL8,CCL20,CCL28,CXCL1
WikiPathways	WP5115	Network map of SARS-CoV-2 signaling pathway	10	218	1.01	1.82e-05	9606.ENSP00000229135,9606.ENSP00000300659,9606.ENSP00000306512,9606.ENSP00000345344,9606.ENSP00000351671,9606.ENSP00000369213,9606.ENSP00000378118,9606.ENSP00000379110,9606.ENSP00000380073,9606.ENSP00000389326	IFNG,NFATC3,CXCL8,CTSL,CCL20,DDX58,CCL8,CXCL1,IRF9,ACE2
WikiPathways	WP5039	SARS-CoV-2 innate immunity evasion and cell-specific immune response	5	66	1.23	0.0031	9606.ENSP00000306512,9606.ENSP00000306884,9606.ENSP00000369213,9606.ENSP00000379110,9606.ENSP00000389326	CXCL8,CXCL11,DDX58,CXCL1,ACE2
WikiPathways	WP4891	COVID-19 adverse outcome pathway	3	15	1.65	0.0093	9606.ENSP00000226730,9606.ENSP00000306512,9606.ENSP00000389326	IL2,CXCL8,ACE2
WikiPathways	WP5098	T-cell activation SARS-CoV-2	5	88	1.1	0.0093	9606.ENSP00000226730,9606.ENSP00000229135,9606.ENSP00000339186,9606.ENSP00000354416,9606.ENSP00000387211	IL2,IFNG,GRAP2,CCL28,IL18R1
WikiPathways	WP5143	GDNF signaling	2	3	2.17	0.0216	9606.ENSP00000306512,9606.ENSP00000428540	CXCL8,ST3GAL1
WikiPathways	WP4754	IL-18 signaling pathway	7	271	0.76	0.0235	9606.ENSP00000229135,9606.ENSP00000295927,9606.ENSP00000306512,9606.ENSP00000351671,9606.ENSP00000355330,9606.ENSP00000361818,9606.ENSP00000387211	IFNG,PTX3,CXCL8,CCL20,TGM2,SDC4,IL18R1
WikiPathways	WP530	Cytokines and inflammatory response	3	26	1.41	0.0248	9606.ENSP00000226730,9606.ENSP00000229135,9606.ENSP00000379110	IL2,IFNG,CXCL1
WikiPathways	WP4217	Ebola virus infection in host	5	129	0.94	0.0258	9606.ENSP00000295408,9606.ENSP00000327599,9606.ENSP00000345344,9606.ENSP00000369213,9606.ENSP00000386896	MERTK,CLEC4G,CTSL,DDX58,ITGA6
WikiPathways	WP4494	Selective expression of chemokine receptors during T-cell polarization	3	29	1.36	0.0273	9606.ENSP00000226730,9606.ENSP00000229135,9606.ENSP00000387211	IL2,IFNG,IL18R1
WikiPathways	WP4868	Type I interferon induction and signaling during SARS-CoV-2 infection	3	31	1.34	0.03	9606.ENSP00000369213,9606.ENSP00000380073,9606.ENSP00000389326	DDX58,IRF9,ACE2
WikiPathways	WP4912	SARS coronavirus and innate immunity	3	31	1.34	0.03	9606.ENSP00000369213,9606.ENSP00000380073,9606.ENSP00000389326	DDX58,IRF9,ACE2
WikiPathways	WP5038	Mitochondrial immune response to SARS-CoV-2	3	33	1.31	0.03	9606.ENSP00000345344,9606.ENSP00000369213,9606.ENSP00000389326	CTSL,DDX58,ACE2
WikiPathways	WP5088	Prostaglandin signaling	3	32	1.32	0.03	9606.ENSP00000229135,9606.ENSP00000306512,9606.ENSP00000379110	IFNG,CXCL8,CXCL1
WikiPathways	WP4558	Overview of interferons-mediated signaling pathway	3	36	1.27	0.0338	9606.ENSP00000229135,9606.ENSP00000327824,9606.ENSP00000380073	IFNG,IFNLR1,IRF9
WikiPathways	WP2328	Allograft rejection	4	88	1.01	0.0348	9606.ENSP00000226730,9606.ENSP00000229135,9606.ENSP00000306512,9606.ENSP00000306884	IL2,IFNG,CXCL8,CXCL11
WikiPathways	WP136	Phase I biotransformations, non P450	2	8	1.75	0.0373	9606.ENSP00000488838,9606.ENSP00000499140	PON2,CES2
WikiPathways	WP3929	Chemokine signaling pathway	5	165	0.83	0.04	9606.ENSP00000306884,9606.ENSP00000346300,9606.ENSP00000351671,9606.ENSP00000354416,9606.ENSP00000367832	CXCL11,CRKL,CCL20,CCL28,CCL7
WikiPathways	WP2113	Type III interferon signaling	2	10	1.65	0.049	9606.ENSP00000327824,9606.ENSP00000380073	IFNLR1,IRF9
WikiPathways	WP4846	SARS-CoV-2 and COVID-19 pathway	2	10	1.65	0.049	9606.ENSP00000345344,9606.ENSP00000389326	CTSL,ACE2
DISEASES	DOID:8469	Influenza	4	16	1.75	0.0077	9606.ENSP00000226730,9606.ENSP00000229135,9606.ENSP00000369213,9606.ENSP00000389326	IL2,IFNG,DDX58,ACE2
DISEASES	DOID:614	Lymphopenia	3	9	1.87	0.0417	9606.ENSP00000226730,9606.ENSP00000229135,9606.ENSP00000389326	IL2,IFNG,ACE2
TISSUES	BTO:0000570	Hematopoietic system	39	2755	0.5	1.58e-08	9606.ENSP00000001008,9606.ENSP00000217426,9606.ENSP00000220597,9606.ENSP00000226730,9606.ENSP00000229135,9606.ENSP00000243077,9606.ENSP00000249647,9606.ENSP00000254436,9606.ENSP00000262241,9606.ENSP00000262746,9606.ENSP00000295408,9606.ENSP00000297494,9606.ENSP00000297785,9606.ENSP00000300659,9606.ENSP00000306512,9606.ENSP00000306884,9606.ENSP00000309376,9606.ENSP00000312367,9606.ENSP00000327599,…	FKBP4,AHCY,PAG1,IL2,IFNG,LRP1,SNAP23,TRIM21,RCOR1,PRDX1,MERTK,NOS3,ALDH1A1,NFATC3,CXCL8,CXCL11,CD164,CD84,CLEC4G,IFNLR1,GRAP2,CRKL,CD2AP,TGM2,CD244,FCRL6,S100A12,ADA,MAGED1,BAG6,CCL7,TXNDC5,LILRB4,CXCL1,USP8,ITGA6,IL18R1,ANXA11,FBP1
TISSUES	BTO:0001491	Viscus	54	5378	0.35	3.38e-08	9606.ENSP00000001008,9606.ENSP00000217426,9606.ENSP00000220166,9606.ENSP00000220597,9606.ENSP00000226730,9606.ENSP00000228740,9606.ENSP00000229135,9606.ENSP00000243077,9606.ENSP00000249647,9606.ENSP00000254436,9606.ENSP00000262746,9606.ENSP00000265643,9606.ENSP00000269141,9606.ENSP00000269202,9606.ENSP00000271064,9606.ENSP00000282412,9606.ENSP00000296129,9606.ENSP00000297107,9606.ENSP00000297494,…	FKBP4,AHCY,CTSH,PAG1,IL2,LTA4H,IFNG,LRP1,SNAP23,TRIM21,PRDX1,GAL,CDH2,MEP1B,TINAGL1,PPM1B,CDCP1,GALNT10,NOS3,ALDH1A1,NFATC3,CXCL8,CXCL11,CD164,DAB2,CLEC4G,IFNLR1,GRAP2,CTSL,CRKL,CCL20,CD2AP,TGM2,HSD11B1,FCRL6,S100A12,SDC4,PADI2,BAG6,CCL7,TXNDC5,NQO2,TYMP,CDHR5,MCFD2,ITGA6,ACE2,ANXA11,FBP1,SERPINB6,PON2,SUMF2,DIABLO,CES2
TISSUES	BTO:0001489	Whole body	84	13099	0.16	3.67e-08	9606.ENSP00000001008,9606.ENSP00000179259,9606.ENSP00000217426,9606.ENSP00000220166,9606.ENSP00000220597,9606.ENSP00000221132,9606.ENSP00000221891,9606.ENSP00000225844,9606.ENSP00000226730,9606.ENSP00000228740,9606.ENSP00000229135,9606.ENSP00000243077,9606.ENSP00000249647,9606.ENSP00000254436,9606.ENSP00000262241,9606.ENSP00000262746,9606.ENSP00000265643,9606.ENSP00000269141,9606.ENSP00000269202,…	FKBP4,TIGAR,AHCY,CTSH,PAG1,TNFRSF10A,APLP1,CCL13,IL2,LTA4H,IFNG,LRP1,SNAP23,TRIM21,RCOR1,PRDX1,GAL,CDH2,MEP1B,TINAGL1,PPM1B,MERTK,PTX3,CDCP1,GALNT10,NOS3,ALDH1A1,NFATC3,CXCL8,CXCL11,CD164,CD84,GH1,DAB2,IL20RA,NPTXR,CLEC4G,IFNLR1,GRAP2,TNNI3,CTSL,CRKL,CCL20,CD2AP,CCL28,TGM2,HSD11B1,CD244,FCRL6,S100A12,STXBP3,SDC4,ADA,PADI2,MAGED1,BAG6,CCL7,NADK,TXNDC5,DDX58,NQO2,LILRB4,CCL8,TYMP,CXCL1,USP8,IRF9,CD…
TISSUES	BTO:0000345	Digestive gland	37	2881	0.46	3.12e-07	9606.ENSP00000001008,9606.ENSP00000217426,9606.ENSP00000220166,9606.ENSP00000228740,9606.ENSP00000243077,9606.ENSP00000249647,9606.ENSP00000254436,9606.ENSP00000262746,9606.ENSP00000269141,9606.ENSP00000282412,9606.ENSP00000297494,9606.ENSP00000297785,9606.ENSP00000306512,9606.ENSP00000306884,9606.ENSP00000313391,9606.ENSP00000327599,9606.ENSP00000345344,9606.ENSP00000346300,9606.ENSP00000351671,…	FKBP4,AHCY,CTSH,LTA4H,LRP1,SNAP23,TRIM21,PRDX1,CDH2,PPM1B,NOS3,ALDH1A1,CXCL8,CXCL11,DAB2,CLEC4G,CTSL,CRKL,CCL20,TGM2,HSD11B1,S100A12,SDC4,BAG6,NADK,TXNDC5,NQO2,TYMP,USP8,MCFD2,ITGA6,ACE2,ANXA11,FBP1,SERPINB6,PON2,CES2
TISSUES	BTO:0000522	Gland	60	7004	0.28	3.12e-07	9606.ENSP00000001008,9606.ENSP00000217426,9606.ENSP00000220166,9606.ENSP00000221132,9606.ENSP00000221891,9606.ENSP00000228740,9606.ENSP00000229135,9606.ENSP00000243077,9606.ENSP00000249647,9606.ENSP00000254436,9606.ENSP00000262746,9606.ENSP00000265643,9606.ENSP00000269141,9606.ENSP00000271064,9606.ENSP00000282412,9606.ENSP00000296129,9606.ENSP00000297107,9606.ENSP00000297494,9606.ENSP00000297785,…	FKBP4,AHCY,CTSH,TNFRSF10A,APLP1,LTA4H,IFNG,LRP1,SNAP23,TRIM21,PRDX1,GAL,CDH2,TINAGL1,PPM1B,CDCP1,GALNT10,NOS3,ALDH1A1,NFATC3,CXCL8,CXCL11,CD164,GH1,DAB2,CLEC4G,GRAP2,CTSL,CRKL,CCL20,CD2AP,TGM2,HSD11B1,S100A12,SDC4,ADA,PADI2,MAGED1,BAG6,NADK,TXNDC5,DDX58,NQO2,TYMP,CXCL1,USP8,IRF9,MCFD2,ITGA6,IL18R1,ACE2,ANXA11,FBP1,ST3GAL1,SERPINB6,PPP1R2,PON2,LHB,SUMF2,CES2
TISSUES	BTO:0000759	Liver	31	2125	0.51	5.08e-07	9606.ENSP00000001008,9606.ENSP00000217426,9606.ENSP00000220166,9606.ENSP00000228740,9606.ENSP00000243077,9606.ENSP00000262746,9606.ENSP00000269141,9606.ENSP00000282412,9606.ENSP00000297494,9606.ENSP00000297785,9606.ENSP00000306884,9606.ENSP00000313391,9606.ENSP00000327599,9606.ENSP00000345344,9606.ENSP00000346300,9606.ENSP00000351671,9606.ENSP00000355330,9606.ENSP00000355995,9606.ENSP00000357726,…	FKBP4,AHCY,CTSH,LTA4H,LRP1,PRDX1,CDH2,PPM1B,NOS3,ALDH1A1,CXCL11,DAB2,CLEC4G,CTSL,CRKL,CCL20,TGM2,HSD11B1,S100A12,SDC4,TXNDC5,NQO2,TYMP,MCFD2,ITGA6,ACE2,ANXA11,FBP1,SERPINB6,PON2,CES2
TISSUES	BTO:0000089	Blood	27	1824	0.52	5.41e-06	9606.ENSP00000001008,9606.ENSP00000217426,9606.ENSP00000226730,9606.ENSP00000229135,9606.ENSP00000243077,9606.ENSP00000249647,9606.ENSP00000254436,9606.ENSP00000262746,9606.ENSP00000295408,9606.ENSP00000297494,9606.ENSP00000297785,9606.ENSP00000300659,9606.ENSP00000306512,9606.ENSP00000306884,9606.ENSP00000309376,9606.ENSP00000312367,9606.ENSP00000339186,9606.ENSP00000352264,9606.ENSP00000357012,…	FKBP4,AHCY,IL2,IFNG,LRP1,SNAP23,TRIM21,PRDX1,MERTK,NOS3,ALDH1A1,NFATC3,CXCL8,CXCL11,CD164,CD84,GRAP2,CD2AP,CD244,S100A12,MAGED1,BAG6,CCL7,LILRB4,CXCL1,ITGA6,FBP1
TISSUES	BTO:0001044	Phagocyte	9	135	1.17	5.41e-06	9606.ENSP00000229135,9606.ENSP00000249647,9606.ENSP00000306512,9606.ENSP00000306884,9606.ENSP00000309376,9606.ENSP00000357726,9606.ENSP00000375616,9606.ENSP00000379110,9606.ENSP00000408025	IFNG,SNAP23,CXCL8,CXCL11,CD164,S100A12,LILRB4,CXCL1,FBP1
TISSUES	BTO:0001488	Endocrine gland	54	6403	0.28	7.75e-06	9606.ENSP00000001008,9606.ENSP00000217426,9606.ENSP00000220166,9606.ENSP00000221132,9606.ENSP00000221891,9606.ENSP00000228740,9606.ENSP00000229135,9606.ENSP00000243077,9606.ENSP00000249647,9606.ENSP00000254436,9606.ENSP00000262746,9606.ENSP00000265643,9606.ENSP00000269141,9606.ENSP00000282412,9606.ENSP00000297494,9606.ENSP00000297785,9606.ENSP00000306512,9606.ENSP00000306884,9606.ENSP00000309376,…	FKBP4,AHCY,CTSH,TNFRSF10A,APLP1,LTA4H,IFNG,LRP1,SNAP23,TRIM21,PRDX1,GAL,CDH2,PPM1B,NOS3,ALDH1A1,CXCL8,CXCL11,CD164,GH1,DAB2,CLEC4G,GRAP2,CTSL,CRKL,CCL20,TGM2,HSD11B1,S100A12,SDC4,ADA,PADI2,MAGED1,BAG6,NADK,TXNDC5,DDX58,NQO2,TYMP,CXCL1,USP8,IRF9,MCFD2,ITGA6,IL18R1,ACE2,ANXA11,FBP1,SERPINB6,PPP1R2,PON2,LHB,SUMF2,CES2
TISSUES	BTO:0000634	Integument	28	2112	0.47	2.02e-05	9606.ENSP00000217426,9606.ENSP00000220597,9606.ENSP00000225844,9606.ENSP00000243077,9606.ENSP00000254436,9606.ENSP00000262746,9606.ENSP00000269202,9606.ENSP00000295927,9606.ENSP00000296129,9606.ENSP00000297494,9606.ENSP00000306512,9606.ENSP00000306884,9606.ENSP00000327599,9606.ENSP00000345344,9606.ENSP00000346300,9606.ENSP00000352264,9606.ENSP00000355330,9606.ENSP00000357726,9606.ENSP00000364847,…	AHCY,PAG1,CCL13,LRP1,TRIM21,PRDX1,MEP1B,PTX3,CDCP1,NOS3,CXCL8,CXCL11,CLEC4G,CTSL,CRKL,CD2AP,TGM2,S100A12,MAGED1,BAG6,TXNDC5,DDX58,CXCL1,ITGA6,ACE2,PON2,SUMF2,CES2
TISSUES	BTO:0000574	Hematopoietic cell	19	1019	0.62	2.52e-05	9606.ENSP00000001008,9606.ENSP00000226730,9606.ENSP00000229135,9606.ENSP00000249647,9606.ENSP00000254436,9606.ENSP00000262746,9606.ENSP00000295408,9606.ENSP00000297785,9606.ENSP00000300659,9606.ENSP00000306512,9606.ENSP00000306884,9606.ENSP00000309376,9606.ENSP00000357012,9606.ENSP00000357726,9606.ENSP00000365131,9606.ENSP00000375616,9606.ENSP00000379110,9606.ENSP00000386896,9606.ENSP00000408025	FKBP4,IL2,IFNG,SNAP23,TRIM21,PRDX1,MERTK,ALDH1A1,NFATC3,CXCL8,CXCL11,CD164,CD244,S100A12,BAG6,LILRB4,CXCL1,ITGA6,FBP1
TISSUES	BTO:0000751	Leukocyte	18	924	0.64	2.8e-05	9606.ENSP00000001008,9606.ENSP00000226730,9606.ENSP00000229135,9606.ENSP00000249647,9606.ENSP00000254436,9606.ENSP00000262746,9606.ENSP00000295408,9606.ENSP00000300659,9606.ENSP00000306512,9606.ENSP00000306884,9606.ENSP00000309376,9606.ENSP00000357012,9606.ENSP00000357726,9606.ENSP00000365131,9606.ENSP00000375616,9606.ENSP00000379110,9606.ENSP00000386896,9606.ENSP00000408025	FKBP4,IL2,IFNG,SNAP23,TRIM21,PRDX1,MERTK,NFATC3,CXCL8,CXCL11,CD164,CD244,S100A12,BAG6,LILRB4,CXCL1,ITGA6,FBP1
TISSUES	BTO:0000130	Neutrophil	5	42	1.43	0.00038	9606.ENSP00000229135,9606.ENSP00000249647,9606.ENSP00000306512,9606.ENSP00000309376,9606.ENSP00000357726	IFNG,SNAP23,CXCL8,CD164,S100A12
TISSUES	BTO:0000878	Mononuclear cell	7	130	1.08	0.00038	9606.ENSP00000226730,9606.ENSP00000229135,9606.ENSP00000306512,9606.ENSP00000306884,9606.ENSP00000375616,9606.ENSP00000379110,9606.ENSP00000408025	IL2,IFNG,CXCL8,CXCL11,LILRB4,CXCL1,FBP1
TISSUES	BTO:0001078	Placenta	19	1244	0.53	0.00038	9606.ENSP00000001008,9606.ENSP00000217426,9606.ENSP00000226730,9606.ENSP00000243077,9606.ENSP00000249647,9606.ENSP00000262746,9606.ENSP00000271064,9606.ENSP00000297494,9606.ENSP00000309376,9606.ENSP00000313391,9606.ENSP00000345344,9606.ENSP00000355330,9606.ENSP00000361818,9606.ENSP00000364847,9606.ENSP00000379038,9606.ENSP00000398368,9606.ENSP00000428540,9606.ENSP00000484343,9606.ENSP00000498402	FKBP4,AHCY,IL2,LRP1,SNAP23,PRDX1,TINAGL1,NOS3,CD164,DAB2,CTSL,TGM2,SDC4,MAGED1,TYMP,LIFR,ST3GAL1,SERPINB6,SUMF2
TISSUES	BTO:0003099	Internal female genital organ	30	2804	0.38	0.00038	9606.ENSP00000001008,9606.ENSP00000217426,9606.ENSP00000221132,9606.ENSP00000221891,9606.ENSP00000226730,9606.ENSP00000243077,9606.ENSP00000249647,9606.ENSP00000262746,9606.ENSP00000265643,9606.ENSP00000271064,9606.ENSP00000297494,9606.ENSP00000297785,9606.ENSP00000309376,9606.ENSP00000313391,9606.ENSP00000345344,9606.ENSP00000352264,9606.ENSP00000355330,9606.ENSP00000361818,9606.ENSP00000361965,…	FKBP4,AHCY,TNFRSF10A,APLP1,IL2,LRP1,SNAP23,PRDX1,GAL,TINAGL1,NOS3,ALDH1A1,CD164,DAB2,CTSL,CD2AP,TGM2,SDC4,ADA,MAGED1,BAG6,TYMP,CXCL1,IRF9,ITGA6,LIFR,ST3GAL1,SERPINB6,SUMF2,DIABLO
TISSUES	BTO:0003091	Urogenital system	53	7090	0.22	0.00044	9606.ENSP00000001008,9606.ENSP00000217426,9606.ENSP00000220166,9606.ENSP00000221132,9606.ENSP00000221891,9606.ENSP00000225844,9606.ENSP00000226730,9606.ENSP00000228740,9606.ENSP00000243077,9606.ENSP00000249647,9606.ENSP00000262746,9606.ENSP00000265643,9606.ENSP00000269141,9606.ENSP00000271064,9606.ENSP00000282412,9606.ENSP00000295927,9606.ENSP00000296129,9606.ENSP00000297107,9606.ENSP00000297494,…	FKBP4,AHCY,CTSH,TNFRSF10A,APLP1,CCL13,IL2,LTA4H,LRP1,SNAP23,PRDX1,GAL,CDH2,TINAGL1,PPM1B,PTX3,CDCP1,GALNT10,NOS3,ALDH1A1,NFATC3,CXCL8,CD164,CD84,DAB2,CTSL,CD2AP,TGM2,HSD11B1,STXBP3,SDC4,ADA,MAGED1,BAG6,TXNDC5,DDX58,TYMP,CXCL1,USP8,IRF9,ITGA6,ACE2,LIFR,ANXA11,FBP1,ST3GAL1,ACP6,SERPINB6,PPP1R2,PON2,SUMF2,DIABLO,CES2
TISSUES	BTO:0005810	Immune system	21	1664	0.45	0.0013	9606.ENSP00000001008,9606.ENSP00000226730,9606.ENSP00000229135,9606.ENSP00000254436,9606.ENSP00000262746,9606.ENSP00000297494,9606.ENSP00000300659,9606.ENSP00000309376,9606.ENSP00000327824,9606.ENSP00000339186,9606.ENSP00000346300,9606.ENSP00000355330,9606.ENSP00000357012,9606.ENSP00000357086,9606.ENSP00000361965,9606.ENSP00000365131,9606.ENSP00000369081,9606.ENSP00000387211,9606.ENSP00000398610,…	FKBP4,IL2,IFNG,TRIM21,PRDX1,NOS3,NFATC3,CD164,IFNLR1,GRAP2,CRKL,TGM2,CD244,FCRL6,ADA,BAG6,TXNDC5,IL18R1,ANXA11,FBP1,CES2
TISSUES	BTO:0000753	Lymphoid tissue	20	1600	0.45	0.0024	9606.ENSP00000001008,9606.ENSP00000226730,9606.ENSP00000229135,9606.ENSP00000254436,9606.ENSP00000262746,9606.ENSP00000297494,9606.ENSP00000300659,9606.ENSP00000309376,9606.ENSP00000327824,9606.ENSP00000339186,9606.ENSP00000346300,9606.ENSP00000355330,9606.ENSP00000357012,9606.ENSP00000357086,9606.ENSP00000361965,9606.ENSP00000365131,9606.ENSP00000369081,9606.ENSP00000387211,9606.ENSP00000398610,…	FKBP4,IL2,IFNG,TRIM21,PRDX1,NOS3,NFATC3,CD164,IFNLR1,GRAP2,CRKL,TGM2,CD244,FCRL6,ADA,BAG6,TXNDC5,IL18R1,ANXA11,FBP1
TISSUES	BTO:0001441	Marrow cell	6	124	1.03	0.0025	9606.ENSP00000229135,9606.ENSP00000306512,9606.ENSP00000306884,9606.ENSP00000375616,9606.ENSP00000379110,9606.ENSP00000408025	IFNG,CXCL8,CXCL11,LILRB4,CXCL1,FBP1
TISSUES	BTO:0000081	Reproductive system	47	6444	0.21	0.005	9606.ENSP00000001008,9606.ENSP00000217426,9606.ENSP00000221132,9606.ENSP00000221891,9606.ENSP00000225844,9606.ENSP00000226730,9606.ENSP00000228740,9606.ENSP00000243077,9606.ENSP00000249647,9606.ENSP00000262746,9606.ENSP00000265643,9606.ENSP00000269141,9606.ENSP00000271064,9606.ENSP00000295927,9606.ENSP00000297107,9606.ENSP00000297494,9606.ENSP00000297785,9606.ENSP00000309376,9606.ENSP00000312367,…	FKBP4,AHCY,TNFRSF10A,APLP1,CCL13,IL2,LTA4H,LRP1,SNAP23,PRDX1,GAL,CDH2,TINAGL1,PTX3,GALNT10,NOS3,ALDH1A1,CD164,CD84,DAB2,CTSL,CD2AP,TGM2,HSD11B1,STXBP3,SDC4,ADA,MAGED1,BAG6,TXNDC5,DDX58,TYMP,CXCL1,USP8,IRF9,ITGA6,ACE2,LIFR,ANXA11,ST3GAL1,ACP6,SERPINB6,PPP1R2,PON2,SUMF2,DIABLO,CES2
TISSUES	BTO:0000876	Monocyte	5	92	1.09	0.0068	9606.ENSP00000229135,9606.ENSP00000306884,9606.ENSP00000375616,9606.ENSP00000379110,9606.ENSP00000408025	IFNG,CXCL11,LILRB4,CXCL1,FBP1
TISSUES	BTO:0000174	Embryonic structure	24	2369	0.36	0.0075	9606.ENSP00000001008,9606.ENSP00000179259,9606.ENSP00000217426,9606.ENSP00000226730,9606.ENSP00000243077,9606.ENSP00000249647,9606.ENSP00000262746,9606.ENSP00000269141,9606.ENSP00000271064,9606.ENSP00000297494,9606.ENSP00000300659,9606.ENSP00000309376,9606.ENSP00000313391,9606.ENSP00000345344,9606.ENSP00000355330,9606.ENSP00000361818,9606.ENSP00000361965,9606.ENSP00000364847,9606.ENSP00000379038,…	FKBP4,TIGAR,AHCY,IL2,LRP1,SNAP23,PRDX1,CDH2,TINAGL1,NOS3,NFATC3,CD164,DAB2,CTSL,TGM2,SDC4,ADA,MAGED1,TYMP,LIFR,ST3GAL1,SERPINB6,SUMF2,CES2
TISSUES	BTO:0000284	Organism form	25	2542	0.34	0.0079	9606.ENSP00000001008,9606.ENSP00000179259,9606.ENSP00000217426,9606.ENSP00000226730,9606.ENSP00000229135,9606.ENSP00000243077,9606.ENSP00000249647,9606.ENSP00000262746,9606.ENSP00000269141,9606.ENSP00000271064,9606.ENSP00000297494,9606.ENSP00000300659,9606.ENSP00000309376,9606.ENSP00000313391,9606.ENSP00000345344,9606.ENSP00000355330,9606.ENSP00000361818,9606.ENSP00000361965,9606.ENSP00000364847,…	FKBP4,TIGAR,AHCY,IL2,IFNG,LRP1,SNAP23,PRDX1,CDH2,TINAGL1,NOS3,NFATC3,CD164,DAB2,CTSL,TGM2,SDC4,ADA,MAGED1,TYMP,LIFR,ST3GAL1,SERPINB6,SUMF2,CES2
TISSUES	BTO:0000083	Female reproductive system	44	6111	0.21	0.0132	9606.ENSP00000001008,9606.ENSP00000217426,9606.ENSP00000221132,9606.ENSP00000221891,9606.ENSP00000226730,9606.ENSP00000228740,9606.ENSP00000243077,9606.ENSP00000249647,9606.ENSP00000262746,9606.ENSP00000265643,9606.ENSP00000269141,9606.ENSP00000271064,9606.ENSP00000297107,9606.ENSP00000297494,9606.ENSP00000297785,9606.ENSP00000309376,9606.ENSP00000313391,9606.ENSP00000345344,9606.ENSP00000352264,…	FKBP4,AHCY,TNFRSF10A,APLP1,IL2,LTA4H,LRP1,SNAP23,PRDX1,GAL,CDH2,TINAGL1,GALNT10,NOS3,ALDH1A1,CD164,DAB2,CTSL,CD2AP,TGM2,HSD11B1,STXBP3,SDC4,ADA,MAGED1,BAG6,TXNDC5,DDX58,TYMP,CXCL1,USP8,IRF9,ITGA6,ACE2,LIFR,ANXA11,ST3GAL1,ACP6,SERPINB6,PPP1R2,PON2,SUMF2,DIABLO,CES2
TISSUES	BTO:0001253	Skin	15	1151	0.46	0.0141	9606.ENSP00000217426,9606.ENSP00000225844,9606.ENSP00000243077,9606.ENSP00000262746,9606.ENSP00000296129,9606.ENSP00000306512,9606.ENSP00000306884,9606.ENSP00000346300,9606.ENSP00000364847,9606.ENSP00000369081,9606.ENSP00000369213,9606.ENSP00000379110,9606.ENSP00000386896,9606.ENSP00000488838,9606.ENSP00000499140	AHCY,CCL13,LRP1,PRDX1,CDCP1,CXCL8,CXCL11,CRKL,MAGED1,TXNDC5,DDX58,CXCL1,ITGA6,PON2,CES2
TISSUES	BTO:0000766	Blood vessel endothelium	5	135	0.92	0.0306	9606.ENSP00000295927,9606.ENSP00000297494,9606.ENSP00000327599,9606.ENSP00000355330,9606.ENSP00000389326	PTX3,NOS3,CLEC4G,TGM2,ACE2
TISSUES	BTO:0004299	Lung epithelial cell	2	5	1.95	0.0306	9606.ENSP00000306512,9606.ENSP00000389326	CXCL8,ACE2
TISSUES	BTO:0000141	Bone marrow	9	528	0.58	0.0454	9606.ENSP00000243077,9606.ENSP00000262241,9606.ENSP00000295408,9606.ENSP00000306884,9606.ENSP00000309376,9606.ENSP00000345344,9606.ENSP00000364847,9606.ENSP00000378118,9606.ENSP00000379721	LRP1,RCOR1,MERTK,CXCL11,CD164,CTSL,MAGED1,CCL8,USP8
TISSUES	BTO:0005607	Gamma delta T-lymphocyte	2	7	1.81	0.0478	9606.ENSP00000226730,9606.ENSP00000229135	IL2,IFNG
COMPARTMENTS	GOCC:0005576	Extracellular region	37	2079	0.6	7.3e-11	9606.ENSP00000220166,9606.ENSP00000221891,9606.ENSP00000225844,9606.ENSP00000226730,9606.ENSP00000229135,9606.ENSP00000249647,9606.ENSP00000262746,9606.ENSP00000265643,9606.ENSP00000269141,9606.ENSP00000271064,9606.ENSP00000295408,9606.ENSP00000295927,9606.ENSP00000296129,9606.ENSP00000297785,9606.ENSP00000306512,9606.ENSP00000306884,9606.ENSP00000312673,9606.ENSP00000331746,9606.ENSP00000345344,…	CTSH,APLP1,CCL13,IL2,IFNG,SNAP23,PRDX1,GAL,CDH2,TINAGL1,MERTK,PTX3,CDCP1,ALDH1A1,CXCL8,CXCL11,GH1,CALCA,CTSL,CCL20,CCL28,TGM2,S100A12,SDC4,PADI2,BAG6,CCL7,LILRB4,CCL8,CXCL1,ARTN,ACE2,LIFR,ST3GAL1,SERPINB6,PON2,LHB
COMPARTMENTS	GOCC:0110165	Cellular anatomical entity	84	14060	0.13	1.07e-05	9606.ENSP00000001008,9606.ENSP00000179259,9606.ENSP00000217426,9606.ENSP00000220166,9606.ENSP00000220597,9606.ENSP00000221132,9606.ENSP00000221891,9606.ENSP00000225844,9606.ENSP00000226730,9606.ENSP00000228740,9606.ENSP00000229135,9606.ENSP00000243077,9606.ENSP00000249647,9606.ENSP00000254436,9606.ENSP00000262241,9606.ENSP00000262746,9606.ENSP00000265643,9606.ENSP00000269141,9606.ENSP00000269202,…	FKBP4,TIGAR,AHCY,CTSH,PAG1,TNFRSF10A,APLP1,CCL13,IL2,LTA4H,IFNG,LRP1,SNAP23,TRIM21,RCOR1,PRDX1,GAL,CDH2,MEP1B,TINAGL1,PPM1B,MERTK,PTX3,CDCP1,GALNT10,NOS3,ALDH1A1,NFATC3,CXCL8,CXCL11,CD164,CD84,GH1,DAB2,IL20RA,ADGRE2,CLEC4G,IFNLR1,CALCA,GRAP2,TNNI3,CTSL,CRKL,CCL20,CD2AP,CCL28,TGM2,HSD11B1,CD244,FCRL6,S100A12,STXBP3,SDC4,ADA,PADI2,BAG6,CCL7,NADK,TXNDC5,DDX58,NQO2,LILRB4,CCL8,CXCL1,USP8,IRF9,CDHR5,M…
COMPARTMENTS	GOCC:0005615	Extracellular space	20	1027	0.64	1.88e-05	9606.ENSP00000220166,9606.ENSP00000226730,9606.ENSP00000229135,9606.ENSP00000249647,9606.ENSP00000262746,9606.ENSP00000265643,9606.ENSP00000295408,9606.ENSP00000295927,9606.ENSP00000297785,9606.ENSP00000306512,9606.ENSP00000312673,9606.ENSP00000331746,9606.ENSP00000345344,9606.ENSP00000354416,9606.ENSP00000355330,9606.ENSP00000361818,9606.ENSP00000365131,9606.ENSP00000375616,9606.ENSP00000389326,…	CTSH,IL2,IFNG,SNAP23,PRDX1,GAL,MERTK,PTX3,ALDH1A1,CXCL8,GH1,CALCA,CTSL,CCL28,TGM2,SDC4,BAG6,LILRB4,ACE2,LIFR
COMPARTMENTS	GOCC:0031982	Vesicle	28	2125	0.47	5.44e-05	9606.ENSP00000220166,9606.ENSP00000228740,9606.ENSP00000243077,9606.ENSP00000249647,9606.ENSP00000262746,9606.ENSP00000295927,9606.ENSP00000297494,9606.ENSP00000297785,9606.ENSP00000309376,9606.ENSP00000312673,9606.ENSP00000313391,9606.ENSP00000339186,9606.ENSP00000345344,9606.ENSP00000355330,9606.ENSP00000357726,9606.ENSP00000359025,9606.ENSP00000361818,9606.ENSP00000364635,9606.ENSP00000365131,…	CTSH,LTA4H,LRP1,SNAP23,PRDX1,PTX3,NOS3,ALDH1A1,CD164,GH1,DAB2,GRAP2,CTSL,TGM2,S100A12,STXBP3,SDC4,PADI2,BAG6,TXNDC5,DDX58,CXCL1,USP8,MCFD2,ACE2,ANXA11,CLEC5A,SERPINB6
COMPARTMENTS	GOCC:0070820	Tertiary granule	8	164	1.04	0.00045	9606.ENSP00000220166,9606.ENSP00000228740,9606.ENSP00000249647,9606.ENSP00000295927,9606.ENSP00000359025,9606.ENSP00000379110,9606.ENSP00000449999,9606.ENSP00000484343	CTSH,LTA4H,SNAP23,PTX3,STXBP3,CXCL1,CLEC5A,SERPINB6
COMPARTMENTS	GOCC:0031410	Cytoplasmic vesicle	23	1738	0.47	0.00067	9606.ENSP00000220166,9606.ENSP00000228740,9606.ENSP00000243077,9606.ENSP00000249647,9606.ENSP00000295927,9606.ENSP00000297494,9606.ENSP00000309376,9606.ENSP00000312673,9606.ENSP00000313391,9606.ENSP00000339186,9606.ENSP00000345344,9606.ENSP00000357726,9606.ENSP00000359025,9606.ENSP00000364635,9606.ENSP00000369081,9606.ENSP00000369213,9606.ENSP00000379110,9606.ENSP00000379721,9606.ENSP00000386651,…	CTSH,LTA4H,LRP1,SNAP23,PTX3,NOS3,CD164,GH1,DAB2,GRAP2,CTSL,S100A12,STXBP3,PADI2,TXNDC5,DDX58,CXCL1,USP8,MCFD2,ACE2,ANXA11,CLEC5A,SERPINB6
COMPARTMENTS	GOCC:0012505	Endomembrane system	32	3156	0.36	0.0009	9606.ENSP00000220166,9606.ENSP00000221132,9606.ENSP00000228740,9606.ENSP00000229135,9606.ENSP00000243077,9606.ENSP00000249647,9606.ENSP00000269141,9606.ENSP00000295927,9606.ENSP00000297107,9606.ENSP00000297494,9606.ENSP00000309376,9606.ENSP00000312673,9606.ENSP00000313391,9606.ENSP00000339186,9606.ENSP00000345344,9606.ENSP00000355995,9606.ENSP00000357726,9606.ENSP00000359025,9606.ENSP00000361818,…	CTSH,TNFRSF10A,LTA4H,IFNG,LRP1,SNAP23,CDH2,PTX3,GALNT10,NOS3,CD164,GH1,DAB2,GRAP2,CTSL,HSD11B1,S100A12,STXBP3,SDC4,PADI2,TXNDC5,CXCL1,USP8,MCFD2,ACE2,ANXA11,ST3GAL1,CLEC5A,SERPINB6,LHB,SUMF2,CES2
COMPARTMENTS	GOCC:0005886	Plasma membrane	33	3535	0.32	0.0031	9606.ENSP00000221132,9606.ENSP00000221891,9606.ENSP00000226730,9606.ENSP00000229135,9606.ENSP00000243077,9606.ENSP00000249647,9606.ENSP00000269141,9606.ENSP00000269202,9606.ENSP00000295408,9606.ENSP00000297494,9606.ENSP00000309376,9606.ENSP00000312367,9606.ENSP00000313391,9606.ENSP00000314976,9606.ENSP00000319883,9606.ENSP00000327599,9606.ENSP00000327824,9606.ENSP00000352264,9606.ENSP00000355330,…	TNFRSF10A,APLP1,IL2,IFNG,LRP1,SNAP23,CDH2,MEP1B,MERTK,NOS3,CD164,CD84,DAB2,IL20RA,ADGRE2,CLEC4G,IFNLR1,CD2AP,TGM2,CD244,FCRL6,S100A12,STXBP3,SDC4,ADA,DDX58,LILRB4,USP8,CDHR5,ITGA6,IL18R1,ACE2,LIFR
COMPARTMENTS	GOCC:0030141	Secretory granule	13	719	0.61	0.0047	9606.ENSP00000220166,9606.ENSP00000228740,9606.ENSP00000249647,9606.ENSP00000295927,9606.ENSP00000345344,9606.ENSP00000357726,9606.ENSP00000359025,9606.ENSP00000364635,9606.ENSP00000369081,9606.ENSP00000379110,9606.ENSP00000398610,9606.ENSP00000449999,9606.ENSP00000484343	CTSH,LTA4H,SNAP23,PTX3,CTSL,S100A12,STXBP3,PADI2,TXNDC5,CXCL1,ANXA11,CLEC5A,SERPINB6
COMPARTMENTS	GOCC:0005764	Lysosome	11	566	0.64	0.0103	9606.ENSP00000220166,9606.ENSP00000243077,9606.ENSP00000249647,9606.ENSP00000309376,9606.ENSP00000313391,9606.ENSP00000345344,9606.ENSP00000361818,9606.ENSP00000361965,9606.ENSP00000364635,9606.ENSP00000369081,9606.ENSP00000398610	CTSH,LRP1,SNAP23,CD164,DAB2,CTSL,SDC4,ADA,PADI2,TXNDC5,ANXA11
COMPARTMENTS	GOCC:0042581	Specific granule	6	158	0.93	0.014	9606.ENSP00000249647,9606.ENSP00000295927,9606.ENSP00000359025,9606.ENSP00000379110,9606.ENSP00000398610,9606.ENSP00000449999	SNAP23,PTX3,STXBP3,CXCL1,ANXA11,CLEC5A
COMPARTMENTS	GOCC:0031226	Intrinsic component of plasma membrane	13	851	0.53	0.0159	9606.ENSP00000226730,9606.ENSP00000243077,9606.ENSP00000269141,9606.ENSP00000314976,9606.ENSP00000327599,9606.ENSP00000327824,9606.ENSP00000355330,9606.ENSP00000361818,9606.ENSP00000375616,9606.ENSP00000380676,9606.ENSP00000386896,9606.ENSP00000387211,9606.ENSP00000398368	IL2,LRP1,CDH2,IL20RA,CLEC4G,IFNLR1,TGM2,SDC4,LILRB4,CDHR5,ITGA6,IL18R1,LIFR
COMPARTMENTS	GOCC:0005737	Cytoplasm	54	8195	0.17	0.0174	9606.ENSP00000001008,9606.ENSP00000179259,9606.ENSP00000217426,9606.ENSP00000220166,9606.ENSP00000221132,9606.ENSP00000221891,9606.ENSP00000228740,9606.ENSP00000243077,9606.ENSP00000249647,9606.ENSP00000254436,9606.ENSP00000262746,9606.ENSP00000269141,9606.ENSP00000282412,9606.ENSP00000295408,9606.ENSP00000295927,9606.ENSP00000297107,9606.ENSP00000297494,9606.ENSP00000297785,9606.ENSP00000300659,…	FKBP4,TIGAR,AHCY,CTSH,TNFRSF10A,APLP1,LTA4H,LRP1,SNAP23,TRIM21,PRDX1,CDH2,PPM1B,MERTK,PTX3,GALNT10,NOS3,ALDH1A1,NFATC3,CD164,GH1,DAB2,CALCA,GRAP2,TNNI3,CTSL,CRKL,TGM2,HSD11B1,S100A12,STXBP3,SDC4,ADA,PADI2,BAG6,NADK,TXNDC5,DDX58,NQO2,CXCL1,USP8,IRF9,MCFD2,ACE2,ANXA11,FBP1,ST3GAL1,CLEC5A,ACP6,SERPINB6,LHB,SUMF2,DIABLO,CES2
COMPARTMENTS	GOCC:0009986	Cell surface	9	438	0.66	0.0174	9606.ENSP00000221132,9606.ENSP00000269141,9606.ENSP00000357012,9606.ENSP00000357086,9606.ENSP00000361965,9606.ENSP00000375616,9606.ENSP00000386896,9606.ENSP00000389326,9606.ENSP00000449999	TNFRSF10A,CDH2,CD244,FCRL6,ADA,LILRB4,ITGA6,ACE2,CLEC5A
COMPARTMENTS	GOCC:0043230	Extracellular organelle	10	524	0.63	0.0174	9606.ENSP00000249647,9606.ENSP00000262746,9606.ENSP00000297785,9606.ENSP00000345344,9606.ENSP00000355330,9606.ENSP00000361818,9606.ENSP00000364635,9606.ENSP00000365131,9606.ENSP00000389326,9606.ENSP00000484343	SNAP23,PRDX1,ALDH1A1,CTSL,TGM2,SDC4,PADI2,BAG6,ACE2,SERPINB6
COMPARTMENTS	GOCC:0043235	Receptor complex	9	425	0.68	0.0174	9606.ENSP00000226730,9606.ENSP00000229135,9606.ENSP00000243077,9606.ENSP00000312673,9606.ENSP00000314976,9606.ENSP00000327824,9606.ENSP00000386896,9606.ENSP00000387211,9606.ENSP00000398368	IL2,IFNG,LRP1,GH1,IL20RA,IFNLR1,ITGA6,IL18R1,LIFR
COMPARTMENTS	GOCC:1904724	Tertiary granule lumen	4	55	1.21	0.0174	9606.ENSP00000220166,9606.ENSP00000228740,9606.ENSP00000295927,9606.ENSP00000379110	CTSH,LTA4H,PTX3,CXCL1
COMPARTMENTS	GOCC:0005887	Integral component of plasma membrane	12	792	0.53	0.0225	9606.ENSP00000226730,9606.ENSP00000243077,9606.ENSP00000269141,9606.ENSP00000314976,9606.ENSP00000327599,9606.ENSP00000327824,9606.ENSP00000361818,9606.ENSP00000375616,9606.ENSP00000380676,9606.ENSP00000386896,9606.ENSP00000387211,9606.ENSP00000398368	IL2,LRP1,CDH2,IL20RA,CLEC4G,IFNLR1,SDC4,LILRB4,CDHR5,ITGA6,IL18R1,LIFR
COMPARTMENTS	GOCC:0043514	interleukin-12 complex	3	24	1.45	0.0225	9606.ENSP00000226730,9606.ENSP00000229135,9606.ENSP00000306512	IL2,IFNG,CXCL8
COMPARTMENTS	GOCC:0031904	Endosome lumen	3	31	1.34	0.0424	9606.ENSP00000220166,9606.ENSP00000312673,9606.ENSP00000345344	CTSH,GH1,CTSL
UniProt Keywords	KW-0732	Signal	45	3277	0.49	8.9e-11	9606.ENSP00000220166,9606.ENSP00000221132,9606.ENSP00000221891,9606.ENSP00000225844,9606.ENSP00000226730,9606.ENSP00000229135,9606.ENSP00000243077,9606.ENSP00000265643,9606.ENSP00000269141,9606.ENSP00000269202,9606.ENSP00000271064,9606.ENSP00000295408,9606.ENSP00000295927,9606.ENSP00000296129,9606.ENSP00000306512,9606.ENSP00000306884,9606.ENSP00000309376,9606.ENSP00000312367,9606.ENSP00000312673,…	CTSH,TNFRSF10A,APLP1,CCL13,IL2,IFNG,LRP1,GAL,CDH2,MEP1B,TINAGL1,MERTK,PTX3,CDCP1,CXCL8,CXCL11,CD164,CD84,GH1,IL20RA,ADGRE2,IFNLR1,CALCA,CTSL,CCL20,CCL28,CD244,FCRL6,SDC4,CCL7,TXNDC5,LILRB4,CCL8,CXCL1,CDHR5,MCFD2,ITGA6,IL18R1,ARTN,ACE2,LIFR,PON2,LHB,SUMF2,CES2
UniProt Keywords	KW-1015	Disulfide bond	44	3338	0.47	4.36e-10	9606.ENSP00000220166,9606.ENSP00000221132,9606.ENSP00000221891,9606.ENSP00000225844,9606.ENSP00000226730,9606.ENSP00000243077,9606.ENSP00000262746,9606.ENSP00000269202,9606.ENSP00000271064,9606.ENSP00000295408,9606.ENSP00000295927,9606.ENSP00000296129,9606.ENSP00000297107,9606.ENSP00000306512,9606.ENSP00000306884,9606.ENSP00000312367,9606.ENSP00000312673,9606.ENSP00000314976,9606.ENSP00000319883,…	CTSH,TNFRSF10A,APLP1,CCL13,IL2,LRP1,PRDX1,MEP1B,TINAGL1,MERTK,PTX3,CDCP1,GALNT10,CXCL8,CXCL11,CD84,GH1,IL20RA,ADGRE2,NPTXR,CLEC4G,IFNLR1,CALCA,CTSL,CCL20,CCL28,CD244,FCRL6,CCL7,TXNDC5,LILRB4,CCL8,CXCL1,ITGA6,IL18R1,ARTN,ACE2,LIFR,ST3GAL1,CLEC5A,PON2,LHB,SUMF2,CES2
UniProt Keywords	KW-0395	Inflammatory response	11	163	1.18	7.06e-08	9606.ENSP00000225844,9606.ENSP00000269202,9606.ENSP00000306512,9606.ENSP00000306884,9606.ENSP00000319883,9606.ENSP00000351671,9606.ENSP00000357726,9606.ENSP00000367832,9606.ENSP00000378118,9606.ENSP00000379110,9606.ENSP00000387211	CCL13,MEP1B,CXCL8,CXCL11,ADGRE2,CCL20,S100A12,CCL7,CCL8,CXCL1,IL18R1
UniProt Keywords	KW-0145	Chemotaxis	8	94	1.28	2.9e-06	9606.ENSP00000225844,9606.ENSP00000306512,9606.ENSP00000306884,9606.ENSP00000351671,9606.ENSP00000354416,9606.ENSP00000367832,9606.ENSP00000378118,9606.ENSP00000379038	CCL13,CXCL8,CXCL11,CCL20,CCL28,CCL7,CCL8,TYMP
UniProt Keywords	KW-0202	Cytokine	10	187	1.08	2.9e-06	9606.ENSP00000225844,9606.ENSP00000226730,9606.ENSP00000229135,9606.ENSP00000306512,9606.ENSP00000306884,9606.ENSP00000351671,9606.ENSP00000354416,9606.ENSP00000367832,9606.ENSP00000378118,9606.ENSP00000379110	CCL13,IL2,IFNG,CXCL8,CXCL11,CCL20,CCL28,CCL7,CCL8,CXCL1
UniProt Keywords	KW-0964	Secreted	26	1839	0.5	9.07e-06	9606.ENSP00000225844,9606.ENSP00000226730,9606.ENSP00000229135,9606.ENSP00000265643,9606.ENSP00000269202,9606.ENSP00000271064,9606.ENSP00000295927,9606.ENSP00000296129,9606.ENSP00000306512,9606.ENSP00000306884,9606.ENSP00000309376,9606.ENSP00000312673,9606.ENSP00000331746,9606.ENSP00000351671,9606.ENSP00000354416,9606.ENSP00000357726,9606.ENSP00000361818,9606.ENSP00000365131,9606.ENSP00000367832,…	CCL13,IL2,IFNG,GAL,MEP1B,TINAGL1,PTX3,CDCP1,CXCL8,CXCL11,CD164,GH1,CALCA,CCL20,CCL28,S100A12,SDC4,BAG6,CCL7,CCL8,CXCL1,ARTN,ACE2,LIFR,ST3GAL1,LHB
UniProt Keywords	KW-0325	Glycoprotein	39	4386	0.3	0.00037	9606.ENSP00000220166,9606.ENSP00000221132,9606.ENSP00000221891,9606.ENSP00000226730,9606.ENSP00000229135,9606.ENSP00000243077,9606.ENSP00000269141,9606.ENSP00000269202,9606.ENSP00000271064,9606.ENSP00000295408,9606.ENSP00000295927,9606.ENSP00000296129,9606.ENSP00000297107,9606.ENSP00000309376,9606.ENSP00000312367,9606.ENSP00000314976,9606.ENSP00000319883,9606.ENSP00000327545,9606.ENSP00000327599,…	CTSH,TNFRSF10A,APLP1,IL2,IFNG,LRP1,CDH2,MEP1B,TINAGL1,MERTK,PTX3,CDCP1,GALNT10,CD164,CD84,IL20RA,ADGRE2,NPTXR,CLEC4G,IFNLR1,CTSL,CCL28,HSD11B1,CD244,FCRL6,SDC4,CCL7,CDHR5,ITGA6,IL18R1,ARTN,ACE2,LIFR,ST3GAL1,CLEC5A,PON2,LHB,SUMF2,CES2
UniProt Keywords	KW-0106	Calcium	15	886	0.58	0.00079	9606.ENSP00000243077,9606.ENSP00000269141,9606.ENSP00000297494,9606.ENSP00000319883,9606.ENSP00000327545,9606.ENSP00000341838,9606.ENSP00000355330,9606.ENSP00000357726,9606.ENSP00000364635,9606.ENSP00000380676,9606.ENSP00000386651,9606.ENSP00000386896,9606.ENSP00000398610,9606.ENSP00000488838,9606.ENSP00000498402	LRP1,CDH2,NOS3,ADGRE2,NPTXR,TNNI3,TGM2,S100A12,PADI2,CDHR5,MCFD2,ITGA6,ANXA11,PON2,SUMF2
UniProt Keywords	KW-0873	Pyrrolidone carboxylic acid	5	67	1.22	0.0013	9606.ENSP00000225844,9606.ENSP00000229135,9606.ENSP00000367832,9606.ENSP00000378118,9606.ENSP00000499140	CCL13,IFNG,CCL7,CCL8,CES2
UniProt Keywords	KW-0675	Receptor	17	1427	0.43	0.0123	9606.ENSP00000221132,9606.ENSP00000243077,9606.ENSP00000295408,9606.ENSP00000312367,9606.ENSP00000314976,9606.ENSP00000319883,9606.ENSP00000327545,9606.ENSP00000327599,9606.ENSP00000327824,9606.ENSP00000357012,9606.ENSP00000357086,9606.ENSP00000375616,9606.ENSP00000386896,9606.ENSP00000387211,9606.ENSP00000389326,9606.ENSP00000398368,9606.ENSP00000449999	TNFRSF10A,LRP1,MERTK,CD84,IL20RA,ADGRE2,NPTXR,CLEC4G,IFNLR1,CD244,FCRL6,LILRB4,ITGA6,IL18R1,ACE2,LIFR,CLEC5A
UniProt Keywords	KW-0372	Hormone	4	92	0.99	0.0438	9606.ENSP00000265643,9606.ENSP00000312673,9606.ENSP00000331746,9606.ENSP00000497294	GAL,GH1,CALCA,LHB
UniProt Keywords	KW-0378	Hydrolase	17	1612	0.37	0.0438	9606.ENSP00000179259,9606.ENSP00000217426,9606.ENSP00000220166,9606.ENSP00000228740,9606.ENSP00000269202,9606.ENSP00000282412,9606.ENSP00000345344,9606.ENSP00000361965,9606.ENSP00000364635,9606.ENSP00000369213,9606.ENSP00000379721,9606.ENSP00000387211,9606.ENSP00000389326,9606.ENSP00000408025,9606.ENSP00000463574,9606.ENSP00000488838,9606.ENSP00000499140	TIGAR,AHCY,CTSH,LTA4H,MEP1B,PPM1B,CTSL,ADA,PADI2,DDX58,USP8,IL18R1,ACE2,FBP1,ACP6,PON2,CES2
UniProt Keywords	KW-0391	Immunity	9	537	0.57	0.0438	9606.ENSP00000220597,9606.ENSP00000226730,9606.ENSP00000312367,9606.ENSP00000357012,9606.ENSP00000357726,9606.ENSP00000365131,9606.ENSP00000369213,9606.ENSP00000375616,9606.ENSP00000449999	PAG1,IL2,CD84,CD244,S100A12,BAG6,DDX58,LILRB4,CLEC5A
UniProt Keywords	KW-1003	Cell membrane	27	3277	0.27	0.0438	9606.ENSP00000220597,9606.ENSP00000221891,9606.ENSP00000243077,9606.ENSP00000249647,9606.ENSP00000269141,9606.ENSP00000269202,9606.ENSP00000296129,9606.ENSP00000297494,9606.ENSP00000309376,9606.ENSP00000312367,9606.ENSP00000319883,9606.ENSP00000327599,9606.ENSP00000345344,9606.ENSP00000357012,9606.ENSP00000357086,9606.ENSP00000357726,9606.ENSP00000359025,9606.ENSP00000361965,9606.ENSP00000364847,…	PAG1,APLP1,LRP1,SNAP23,CDH2,MEP1B,CDCP1,NOS3,CD164,CD84,ADGRE2,CLEC4G,CTSL,CD244,FCRL6,S100A12,STXBP3,ADA,MAGED1,DDX58,LILRB4,USP8,CDHR5,ITGA6,ACE2,LIFR,CLEC5A
UniProt Keywords	KW-1064	Adaptive immunity	5	168	0.82	0.0471	9606.ENSP00000220597,9606.ENSP00000226730,9606.ENSP00000312367,9606.ENSP00000357012,9606.ENSP00000375616	PAG1,IL2,CD84,CD244,LILRB4
InterPro	IPR001811	Chemokine interleukin-8-like domain	8	44	1.61	5.09e-07	9606.ENSP00000225844,9606.ENSP00000306512,9606.ENSP00000306884,9606.ENSP00000351671,9606.ENSP00000354416,9606.ENSP00000367832,9606.ENSP00000378118,9606.ENSP00000379110	CCL13,CXCL8,CXCL11,CCL20,CCL28,CCL7,CCL8,CXCL1
InterPro	IPR036048	Chemokine interleukin-8-like superfamily	8	44	1.61	5.09e-07	9606.ENSP00000225844,9606.ENSP00000306512,9606.ENSP00000306884,9606.ENSP00000351671,9606.ENSP00000354416,9606.ENSP00000367832,9606.ENSP00000378118,9606.ENSP00000379110	CCL13,CXCL8,CXCL11,CCL20,CCL28,CCL7,CCL8,CXCL1
InterPro	IPR000827	CC chemokine, conserved site	5	21	1.73	0.00023	9606.ENSP00000225844,9606.ENSP00000351671,9606.ENSP00000354416,9606.ENSP00000367832,9606.ENSP00000378118	CCL13,CCL20,CCL28,CCL7,CCL8
InterPro	IPR039809	Chemokine beta/gamma/delta	4	26	1.54	0.0165	9606.ENSP00000225844,9606.ENSP00000351671,9606.ENSP00000367832,9606.ENSP00000378118	CCL13,CCL20,CCL7,CCL8
InterPro	IPR025660	Cysteine peptidase, histidine active site	3	11	1.79	0.0429	9606.ENSP00000220166,9606.ENSP00000271064,9606.ENSP00000345344	CTSH,TINAGL1,CTSL
SMART	SM00199	Intercrine alpha family (small cytokine C-X-C) (chemokine CXC).	8	42	1.63	4.18e-08	9606.ENSP00000225844,9606.ENSP00000306512,9606.ENSP00000306884,9606.ENSP00000351671,9606.ENSP00000354416,9606.ENSP00000367832,9606.ENSP00000378118,9606.ENSP00000379110	CCL13,CXCL8,CXCL11,CCL20,CCL28,CCL7,CCL8,CXCL1
SMART	SM00645	Papain family cysteine protease	3	13	1.71	0.0187	9606.ENSP00000220166,9606.ENSP00000271064,9606.ENSP00000345344	CTSH,TINAGL1,CTSL

## Sheet: S2.3
	log2fc	diff	mean_2a	mean_2c	p	fdr
TSPAN6	-0.0109857	-0.00474096	0.610239	0.61498	0.841803	1
TNMD	0.0305343	0.0118159	0.554211	0.542395	0.330904	0.880123
DPM1	0.0105833	0.00823866	1.1172	1.10897	0.459672	0.948113
SCYL3	-0.011795	-0.00928853	1.12148	1.13077	0.597406	0.96309
C1orf112	-0.0126306	-0.00807814	0.908672	0.91675	0.630382	0.96309
FGR	0.00645291	0.00763122	1.69995	1.69232	0.934524	1
CFH	-0.0941354	-0.0593709	0.87054	0.929911	0.0725493	0.870869
FUCA2	-0.0343219	-0.0257081	1.05782	1.08353	0.200806	0.880123
GCLC	-0.0017224	-0.00138231	1.14714	1.14852	0.990636	1
NFYA	0.00569044	0.00515082	1.29846	1.29331	0.953206	1
STPG1	0.029867	0.0164258	0.791671	0.775245	0.565238	0.96309
NIPAL3	-0.0230794	-0.0192978	1.18668	1.20598	0.664112	0.971638
LAS1L	0.0177605	0.0131364	1.06366	1.05052	0.533926	0.96309
ENPP4	-0.0344438	-0.0223296	0.914164	0.936494	0.245278	0.880123
SEMA3F	-0.00218837	-0.000843881	0.545911	0.546755	0.777891	1
CFTR	0.0405625	0.0159033	0.563625	0.547721	0.437066	0.937818
ANKIB1	-0.000312864	-0.000298551	1.36654	1.36684	0.971913	1
CYP51A1	-0.00386996	-0.00289737	1.06867	1.07157	0.418052	0.926318
KRIT1	-0.0242423	-0.0211772	1.23973	1.26091	0.860259	1
RAD52	0.0509522	0.0341291	0.973519	0.93939	0.05	0.870869
MYH16	0.068478	0.0262672	0.556635	0.530368	0.462039	0.95202
BAD	0.0599744	0.0470884	1.14643	1.09934	0.031734	0.870869
LAP3	-0.0760931	-0.0764952	1.40241	1.4789	0.0887994	0.870869
CD99	-0.0109699	-0.0120539	1.56924	1.5813	0.307226	0.880123
HS3ST1	0.0664447	0.0309368	0.67731	0.646373	0.341769	0.880123
AOC1	-0.0418227	-0.020906	0.70076	0.721666	0.638734	0.968722
WNT16	-0.0373738	-0.0157066	0.588485	0.604191	0.878651	1
HECW1	0.124392	0.0575179	0.686265	0.628747	0.233885	0.880123
MAD1L1	-0.00482341	-0.00450296	1.3346	1.3391	0.459672	0.948113
LASP1	0.0234118	0.026746	1.65157	1.62482	0.162527	0.870869
SNX11	0.0501235	0.0425328	1.2356	1.19307	0.113102	0.870869
TMEM176A	-0.121493	-0.082353	0.927323	1.00968	0.184772	0.880123
M6PR	-0.0142793	-0.0151824	1.51636	1.53154	0.13609	0.870869
KLHL13	0.0948985	0.0383188	0.591911	0.553592	0.0336411	0.870869
CYP26B1	0.0298471	0.0115448	0.553825	0.542281	0.80969	1
ICA1	-0.0161309	-0.0100603	0.884739	0.8948	0.391583	0.911043
DBNDD1	0.0301999	0.0135569	0.644435	0.630878	0.733555	0.985049
ALS2	0.0256487	0.0204691	1.15162	1.13115	0.162527	0.870869
CASP10	-0.00201464	-0.00191662	1.36154	1.36346	0.418052	0.926318
CFLAR	0.00948154	0.0133954	2.03492	2.02153	0.915878	1
TFPI	0.0513595	0.0352776	0.998697	0.963419	0.341786	0.880123
NDUFAF7	-0.0239594	-0.0189833	1.12359	1.14258	0.474044	0.956493
RBM5	0.0105374	0.0134315	1.83564	1.82221	0.366157	0.891301
MTMR7	-0.00587233	-0.00251847	0.607472	0.609991	0.990236	1
SLC7A2	0.0855985	0.0302325	0.51481	0.484578	0.268834	0.880123
ARF5	-0.00440418	-0.00426061	1.38353	1.38779	0.597406	0.96309
SARM1	-0.0271301	-0.021469	1.12095	1.14242	0.533926	0.96309
POLDIP2	-0.00603287	-0.00462473	1.09364	1.09827	0.76921	0.996505
PLXND1	0.00175057	0.00173756	1.42284	1.4211	0.841858	1
AK2	-0.00726828	-0.00683794	1.34386	1.3507	0.841858	1
CD38	-0.0456345	-0.0390859	1.20623	1.24531	0.142365	0.870869
FKBP4	0.0344451	0.0323531	1.36131	1.32896	0.184772	0.880123
KDM1A	0.00574086	0.00491679	1.22806	1.22315	0.715988	0.982167
RBM6	-0.00996331	-0.0102399	1.46763	1.47787	0.915878	1
CAMKK1	0.0373369	0.0252565	0.97859	0.953334	0.142365	0.870869
RECQL	-0.0412678	-0.0386621	1.32236	1.36102	0.05	0.870869
VPS50	-0.0443005	-0.03797	1.20765	1.24562	0.0844846	0.870869
HSPB6	0.0153555	0.00650146	0.60409	0.597589	0.756441	0.993204
ARHGAP33	0.111661	0.0675563	0.897059	0.829503	0.0423177	0.870869
NDUFAB1	-0.013532	-0.0113872	1.19834	1.20973	0.698535	0.976273
PDK4	-0.0182637	-0.0157741	1.22817	1.24394	0.664112	0.971638
SLC22A16	-0.0423721	-0.0221987	0.734781	0.75698	0.307226	0.880123
ZMYND10	0.0359448	0.0165758	0.663617	0.647041	0.418036	0.926318
ABCB5	-0.0303635	-0.0122233	0.56469	0.576913	0.897153	1
ARX	0.0412762	0.019651	0.686719	0.667068	0.153641	0.870869
SLC25A13	0.0128339	0.00976681	1.0928	1.08304	0.459672	0.948113
ST7	-0.0510381	-0.0350653	0.963762	0.998827	0.285518	0.880123
CDC27	-0.00963858	-0.00983502	1.45719	1.46702	0.630382	0.96309
SLC4A1	0.0485445	0.0570666	1.71466	1.65759	0.192667	0.880123
CALCR	0.0388754	0.0146211	0.539942	0.525321	0.547572	0.96309
HCCS	-0.00973952	-0.00682389	0.9974	1.00422	0.733591	0.985049
DVL2	-0.0242441	-0.0179278	1.04789	1.06582	0.664112	0.971638
PRSS22	0.0111527	0.0043256	0.551715	0.54739	0.933651	1
UPF1	0.0232132	0.0253076	1.57554	1.55024	0.0763641	0.870869
SKAP2	0.019483	0.0233303	1.72928	1.70595	0.33	0.880123
SLC25A5	0.021863	0.0213101	1.4069	1.38559	0.11854	0.870869
MCUB	-0.0277702	-0.0235608	1.20227	1.22583	0.581218	0.96309
HOXA11	-0.00535484	-0.00178035	0.468771	0.470552	0.968617	1
POLR2J	0.0281203	0.0266706	1.3717	1.34503	0.285518	0.880123
DHX33	0.0256387	0.0168574	0.947024	0.930166	0.192667	0.880123
MEOX1	-0.0441707	-0.0218635	0.693227	0.715091	0.878736	1
THSD7A	0.0084395	0.00392368	0.6627	0.658776	0.971893	1
LIG3	-0.0145766	-0.0130549	1.27557	1.28863	0.565238	0.96309
RPAP3	0.0110239	0.0103851	1.3543	1.34391	0.597406	0.96309
ACSM3	-0.012706	-0.00881787	0.986815	0.995633	0.841858	1
REXO5	0.140706	0.0775799	0.824865	0.747285	0.0171929	0.870869
CIAPIN1	-0.0277891	-0.0202804	1.03277	1.05305	0.341786	0.880123
SPPL2B	0.0297722	0.0233345	1.13244	1.10911	0.459672	0.948113
FAM214B	0.0107501	0.00906715	1.21138	1.20231	0.503515	0.96309
COPZ2	0.0204635	0.0104943	0.735118	0.724624	0.597355	0.96309
PRKAR2B	0.0353006	0.036565	1.50273	1.46616	0.474044	0.956493
MSL3	-0.000424933	-0.000428288	1.44387	1.4443	0.860259	1
CREBBP	0.0368428	0.0531469	2.09782	2.04467	0.0688918	0.870869
TSPOAP1	-0.0798371	-0.0618209	1.07651	1.13833	0.15558	0.870869
MPO	0.0326074	0.0275666	1.2235	1.19594	0.860259	1
PON1	0.0189093	0.00715515	0.539491	0.532336	0.359782	0.890475
GCFC2	0.0138911	0.00988813	1.02191	1.01202	0.418052	0.926318
WDR54	-0.038283	-0.022132	0.813025	0.835157	0.341786	0.880123
CROT	-0.0341661	-0.0230996	0.953898	0.976997	0.715988	0.982167
ABCB4	0.0122015	0.00665566	0.780292	0.773637	0.31848	0.880123
KMT2E	0.00324917	0.00386738	1.70913	1.70526	0.549472	0.96309
RHBDD2	-0.00974627	-0.00822583	1.20352	1.21175	0.68124	0.976228
SOX8	-0.00663214	-0.00279658	0.596946	0.599742	0.953206	1
IBTK	-0.0288196	-0.0229371	1.12679	1.14973	0.0887994	0.870869
ZNF195	-0.0180294	-0.0150865	1.18968	1.20477	0.647156	0.968722
MYCBP2	0.0106701	0.0127724	1.72333	1.71056	0.647156	0.968722
FBXL3	0.00177779	0.00182269	1.47004	1.46822	0.805324	1
ITGAL	0.000807953	0.00103408	1.837	1.83596	0.934524	1
PDK2	-0.0642171	-0.0507383	1.1047	1.15544	0.431672	0.93296
ITGA3	-0.00252076	-0.00152081	0.859641	0.861162	0.860259	1
ZFX	0.0195057	0.0191591	1.41666	1.3975	0.200806	0.880123
LAMP2	0.015931	0.0165164	1.49398	1.47746	0.285518	0.880123
ITGA2B	0.0115375	0.0126009	1.57199	1.55938	0.934524	1
ASB4	-0.00231972	-0.000821142	0.500279	0.5011	0.802774	1
GDE1	0.00522341	0.00469341	1.28866	1.28396	0.647156	0.968722
REX1BD	0.0074792	0.00578146	1.1081	1.10232	0.664112	0.971638
CRLF1	0.0434724	0.0167321	0.553688	0.536956	0.0340473	0.870869
OSBPL7	0.00421238	0.00272245	0.923771	0.921049	0.581218	0.96309
TMEM98	-0.0495694	-0.0204125	0.573948	0.59436	0.57905	0.96309
YBX2	-0.0171185	-0.00666218	0.548144	0.554806	0.57112	0.96309
KRT33A	0.0481979	0.017559	0.524418	0.506859	0.330904	0.880123
MAP3K14	0.0245748	0.019072	1.11921	1.10014	0.235872	0.880123
ABCC8	0.0236051	0.00842661	0.509241	0.500815	0.284813	0.880123
CACNG3	0.00406935	0.00138044	0.480094	0.478713	1	1
TMEM132A	9.68374e-05	4.34854e-05	0.637872	0.637828	0.990617	1
AP2B1	-0.0148794	-0.0159817	1.5316	1.54758	0.698535	0.976273
TAC1	-0.0267733	-0.0105401	0.552705	0.563245	0.434844	0.936459
ZNF263	-0.00909532	-0.00745376	1.16859	1.17604	0.378738	0.900807
CX3CL1	0.0018915	0.00066472	0.49733	0.496666	0.725868	0.985049
SPATA20	-0.0924031	-0.0602821	0.901368	0.96165	0.0207747	0.870869
CACNA1G	0.0513259	0.0163958	0.459107	0.442712	0.237655	0.880123
TNFRSF12A	-0.00661618	-0.00380725	0.818291	0.822098	0.915878	1
DLX6	-0.067309	-0.0244089	0.50107	0.525478	0.118321	0.870869
MAP3K9	-0.0744556	-0.0409052	0.762326	0.803231	0.142365	0.870869
RALA	-0.0168905	-0.0146063	1.2303	1.24491	0.391583	0.911043
BAIAP2L1	0.0448435	0.0208832	0.672346	0.651463	0.341718	0.880123
KDM7A	-0.00994627	-0.00991985	1.42391	1.43383	0.341786	0.880123
ETV1	0.024287	0.0104152	0.613908	0.603493	0.8232	1
AGK	-0.0495573	-0.0389618	1.10487	1.14384	0.13003	0.870869
ALDH3B1	-0.0203309	-0.0179	1.25127	1.26917	0.378738	0.900807
TTC22	-0.0340921	-0.0231593	0.958512	0.981671	0.341786	0.880123
PHTF2	-0.00379631	-0.00320823	1.2076	1.21081	0.878736	1
CCL26	0	0	0.54894	0.54894	1	1
FARP2	-0.0181041	-0.0153431	1.20502	1.22036	0.751334	0.990695
USH1C	0.0359657	0.0132183	0.526864	0.513646	0.593006	0.96309
GGCT	-0.00662303	-0.00426311	0.916503	0.920766	0.860259	1
DBF4	-0.0294125	-0.021993	1.05781	1.0798	0.245278	0.880123
TBXA2R	-0.00879871	-0.00542238	0.876382	0.881805	0.597406	0.96309
IFRD1	0.0242696	0.0257245	1.53207	1.50635	0.285518	0.880123
LGALS14	-0.0181064	-0.00718492	0.5589	0.566085	0.193939	0.880123
COX10	-0.0241803	-0.0168909	0.989359	1.00625	0.68124	0.976228
GTF2IRD1	0.0294408	0.011394	0.554061	0.542667	0.718218	0.982955
PAF1	0.00140664	0.00135877	1.38427	1.38291	0.915878	1
VPS41	0.00148998	0.00159686	1.53699	1.53539	0.915878	1
ARHGAP44	0.0226486	0.0093574	0.59075	0.581393	0.953007	1
ELAC2	-0.0109588	-0.00945006	1.22936	1.23881	0.934524	1
SCIN	-0.0240776	-0.0114809	0.672195	0.683676	0.581165	0.96309
ARSD	0.00640556	0.00503197	1.12584	1.12081	0.823543	1
PNPLA4	0.0556405	0.0286345	0.74687	0.718235	0.549458	0.96309
MYH13	0.0615115	0.0183215	0.428938	0.410617	0.0695379	0.870869
ADIPOR2	0.0196344	0.0194109	1.426	1.40659	0.142365	0.870869
CDKL3	-0.0503672	-0.0235581	0.653077	0.676635	0.245212	0.880123
UPP2	0.0573921	0.0208366	0.524267	0.50343	0.20129	0.880123
PRSS21	-0.0220814	-0.00942734	0.601238	0.610665	0.59872	0.96309
MARK4	0.00128087	0.00107121	1.19708	1.19601	0.915878	1
PROM1	0.0247799	0.0103416	0.597277	0.586935	0.659993	0.971638
CCDC124	0.012065	0.0100017	1.19098	1.18098	0.378738	0.900807
CEACAM21	-0.0282828	-0.0209106	1.04622	1.06713	0.33	0.880123
PAFAH1B1	0.00177952	0.00196971	1.58788	1.58591	0.715988	0.982167
NOS2	0.033234	0.0109076	0.468976	0.458068	0.329689	0.880123
DNAH9	0.112999	0.0523498	0.684882	0.632532	0.250115	0.880123
KIAA0100	0.00852948	0.00929371	1.56661	1.55732	0.76921	0.996505
SLC13A2	0.0590569	0.0200277	0.489336	0.469308	0.120445	0.870869
GAS7	0.00816805	0.00910482	1.60271	1.59361	0.971913	1
TRAPPC6A	0.0258971	0.0159546	0.886811	0.870857	0.613797	0.96309
MATK	0.0156543	0.012412	1.1401	1.12769	0.581218	0.96309
CEACAM7	-0.00705981	-0.00274957	0.55051	0.55326	0.9293	1
CD79B	-0.00478639	-0.00378581	1.12921	1.133	0.715988	0.982167
SCN4A	0.0952775	0.0394338	0.607042	0.567608	0.12199	0.870869
ST7L	0.0084066	0.00610428	1.04064	1.03453	0.68124	0.976228
TKTL1	-0.039596	-0.0237336	0.84293	0.866664	0.245261	0.880123
PAX6	-0.0137088	-0.00601988	0.620517	0.626537	0.878651	1
RPUSD1	-0.0249022	-0.0177106	1.00723	1.02494	0.31848	0.880123
RHBDF1	0.0745961	0.0295806	0.577009	0.547429	0.151069	0.870869
LUC7L	0.0116339	0.0103241	1.27545	1.26512	0.613797	0.96309
CACNA2D2	-0.11612	-0.0651446	0.767233	0.832378	0.11854	0.870869
BAIAP3	0.0825251	0.0543529	0.967627	0.913274	0.0887994	0.870869
TSR3	-0.00205105	-0.0017823	1.24277	1.24455	0.990636	1
PIGQ	-0.00998633	-0.00768458	1.09633	1.10402	0.733591	0.985049
CRAMP1	0.0240626	0.0213714	1.28205	1.26068	0.285518	0.880123
TEAD3	0.124022	0.0487131	0.581365	0.532652	0.0143488	0.870869
SELE	-0.0528798	-0.0192574	0.50582	0.525077	0.291987	0.880123
DNAJC11	-0.00457658	-0.00376786	1.17588	1.17964	0.823543	1
FMO3	0.00555986	0.00216003	0.551575	0.549415	0.491367	0.96309
MYLIP	-0.00148268	-0.00129931	1.25362	1.25492	0.805324	1
NOX1	0.00406392	0.00141026	0.491351	0.489941	1	1
E2F2	-0.0353637	-0.029553	1.18093	1.21048	0.474044	0.956493
PSMB1	-0.0160797	-0.0140839	1.2466	1.26069	0.366157	0.891301
SYN1	-0.0398083	-0.0165613	0.581958	0.598519	0.971546	1
JARID2	0.0175434	0.0173271	1.42359	1.40626	0.264872	0.880123
CDKL5	0.0119192	0.010064	1.21318	1.20311	0.751334	0.990695
CAMK1G	-0.00704461	-0.00247628	0.495889	0.498366	0.968617	1
CDK11A	0.0549459	0.0523091	1.38978	1.33747	0.0171969	0.870869
NADK	0.010727	0.0135656	1.82125	1.80768	0.76921	0.996505
TFAP2B	0.157589	0.0604791	0.574464	0.513985	0.0481095	0.870869
TFAP2D	-0.0662005	-0.0250599	0.52369	0.54875	0.822872	1
DLEC1	0.07076	0.0425633	0.87926	0.836696	0.13003	0.870869
CYTH3	0.0337768	0.026105	1.11811	1.09201	0.33	0.880123
ADAM22	-0.0319398	-0.0191451	0.845231	0.864376	0.733591	0.985049
SYPL1	0.01992	0.0156425	1.13074	1.1151	0.285518	0.880123
CYB561	-0.0165349	-0.0116587	1.00143	1.01308	0.78721	1
SPAG9	0.0093275	0.010413	1.60581	1.5954	0.404688	0.914585
CELSR3	0.0258063	0.0126175	0.701708	0.68909	0.549472	0.96309
AASS	0.0435672	0.0233907	0.776321	0.75293	0.31848	0.880123
PLEKHG6	0.0258176	0.0112863	0.626343	0.615056	0.271316	0.880123
SS18L2	-0.0243123	-0.0160101	0.932059	0.948069	0.275063	0.880123
MPND	-0.00807518	-0.0059365	1.04764	1.05357	0.915878	1
MGST1	-0.0341647	-0.0260782	1.07823	1.10431	0.275063	0.880123
CRY1	-0.000575748	-0.000400164	0.99252	0.99292	0.953206	1
PGLYRP1	0.0675781	0.0582438	1.26277	1.20453	0.459672	0.948113
NFIX	0.0742759	0.0705496	1.39589	1.32534	0.107863	0.870869
ST3GAL1	0.00158898	0.00171112	1.54444	1.54273	0.953206	1
MMP25	0.0130752	0.0160238	1.76607	1.75004	0.597406	0.96309
IL32	-0.0414508	-0.0444424	1.5147	1.55915	0.341786	0.880123
PKD1	-0.0325694	-0.0291702	1.26759	1.29676	0.581218	0.96309
MAPK8IP2	0.0178609	0.005999	0.477568	0.471569	0.659993	0.971638
MED24	0.000436769	0.000375115	1.22923	1.22886	0.78721	1
RHOBTB2	0.0383214	0.0296583	1.12145	1.09179	0.102817	0.870869
HEATR5B	-0.0197454	-0.0194938	1.40459	1.42408	0.162527	0.870869
SEC62	-0.00234447	-0.00278512	1.70247	1.70525	0.805324	1
RPS20	0.0139036	0.0168847	1.75049	1.73361	0.296239	0.880123
CSDE1	0.0145374	0.0172718	1.71271	1.69544	0.200806	0.880123
UBE3C	-0.00244164	-0.00245281	1.43807	1.44052	0.68124	0.976228
REV3L	-0.0291556	-0.0266591	1.29588	1.32254	0.0887994	0.870869
TENM1	-0.0594837	-0.0408728	0.961018	1.00189	0.264872	0.880123
PAX7	0.0496178	0.0168365	0.488008	0.471172	0.347322	0.881616
MASP2	-0.0761744	-0.0284263	0.514288	0.542714	0.056542	0.870869
IYD	0.0321421	0.0130989	0.584516	0.571417	0.511759	0.96309
FAM76A	0.0031956	0.00234885	1.05159	1.04924	0.805324	1
TRAF3IP3	-0.00954947	-0.0109592	1.6402	1.65116	0.391583	0.911043
POMT2	0.064053	0.0415879	0.947652	0.906064	0.245278	0.880123
VTA1	-0.0355924	-0.0287095	1.13941	1.16812	0.00949423	0.870869
MLXIPL	-0.00924496	-0.0034205	0.522068	0.525489	0.892912	1
BAZ1B	-0.00984353	-0.00913166	1.3238	1.33293	0.503515	0.96309
RANBP9	-0.00522137	-0.0048837	1.33696	1.34184	0.404688	0.914585
ETV7	-0.0682479	-0.0478752	0.978286	1.02616	0.445547	0.937818
SPRTN	-0.0120887	-0.00968936	1.14152	1.1512	0.518605	0.96309
EEF1AKNMT	-0.0154431	-0.011886	1.09446	1.10634	0.533926	0.96309
DYRK4	-0.0381145	-0.0265564	0.981983	1.00854	0.285518	0.880123
ZNF207	0.00393693	0.00466071	1.70026	1.6956	0.990636	1
UQCRC1	0.00345054	0.00328724	1.36606	1.36278	0.860259	1
STARD3NL	-0.0168721	-0.0136812	1.15302	1.16671	0.366157	0.891301
CD9	0.0546484	0.0455338	1.21499	1.16945	0.209194	0.880123
HHATL	0.0135387	0.0054113	0.569343	0.563932	0.778689	1
NCAPD2	0.0285012	0.0279482	1.41872	1.39077	0.0887994	0.870869
IFFO1	-0.00846279	-0.00666187	1.12236	1.12902	0.733591	0.985049
GIPR	0.0395065	0.0204523	0.747148	0.726695	0.698525	0.976273
PHF7	-0.0117763	-0.0078332	0.945723	0.953556	0.68124	0.976228
SEMA3G	-0.00791643	-0.00362947	0.649624	0.653253	0.742437	0.990695
NISCH	0.0096737	0.00923092	1.37128	1.36205	0.459672	0.948113
STAB1	-0.00685603	-0.00647724	1.34975	1.35623	0.934524	1
FUZ	0.0226071	0.0141954	0.90301	0.888815	0.378738	0.900807
SLC6A13	0.0682487	0.0313215	0.667883	0.636561	0.302303	0.880123
IDS	0.020032	0.0226118	1.62983	1.60721	0.102817	0.870869
PRSS3	0.0215968	0.00879305	0.581795	0.573002	0.366588	0.891856
ZNF200	0.0182114	0.0152364	1.20465	1.18941	0.630382	0.96309
CD4	0.0137609	0.0142043	1.48629	1.47209	0.445547	0.937818
LRRC23	0.0136852	0.00763018	0.798194	0.790564	0.990636	1
BTK	-0.00353229	-0.00350719	1.42069	1.4242	0.613797	0.96309
HFE	0.00910007	0.00597729	0.940611	0.934634	0.823543	1
SCMH1	-0.00344775	-0.00252459	1.04514	1.04767	0.664112	0.971638
FYN	-0.0185761	-0.0209161	1.60399	1.62491	0.245278	0.880123
HIVEP2	-0.00168811	-0.00167206	1.41814	1.41981	0.378738	0.900807
FMO1	0.0386901	0.0142543	0.52868	0.514426	0.34258	0.880123
ELOA	-0.0241664	-0.0203611	1.19537	1.21573	0.353839	0.883482
LYPLA2	-0.0269924	-0.0226481	1.18921	1.21186	0.275063	0.880123
CLCN6	-0.003999	-0.00304374	1.08655	1.08959	0.897279	1
MRC2	0.0387955	0.0254105	0.947707	0.922296	0.341786	0.880123
NME1-NME2	-0.0338485	-0.0150421	0.623634	0.638676	0.75788	0.995011
SLC6A7	0.0585539	0.0208765	0.514879	0.494003	0.753408	0.990695
TSPAN9	0.00267628	0.00185739	0.992188	0.990331	0.860259	1
BTBD7	0.0240124	0.0198383	1.19186	1.17202	0.0399897	0.870869
APBA3	-0.0116052	-0.00905437	1.11107	1.12012	0.630382	0.96309
MKS1	0.000956058	0.000570347	0.85094	0.85037	0.860259	1
ABHD5	0.0392018	0.0405126	1.50128	1.46077	0.097961	0.870869
ANOS1	0.163001	0.0713745	0.658082	0.586708	0.0306066	0.870869
AKAP8L	0.033486	0.031724	1.3727	1.34098	0.080341	0.870869
MBTD1	0.0130889	0.0110727	1.21601	1.20493	0.341786	0.880123
UTP18	0.00136606	0.00121887	1.27785	1.27663	0.733591	0.985049
RNF216	0.00391166	0.00400575	1.4694	1.4654	0.488659	0.96309
TTC19	-0.0216683	-0.0173295	1.13517	1.1525	0.715988	0.982167
PTBP1	-0.00197853	-0.00206397	1.49396	1.49603	0.971913	1
DPF1	0.0651395	0.0242718	0.539793	0.515521	0.419199	0.926318
SYT7	0.00799976	0.00282454	0.500797	0.497973	0.909563	1
LARS2	-0.0489785	-0.0358118	1.02706	1.06287	0.097961	0.870869
PIK3C2A	-0.0158391	-0.0151068	1.35845	1.37356	0.715988	0.982167
PLAUR	-0.00284311	-0.00311534	1.56927	1.57239	1	1
ANLN	0.0122855	0.00850042	0.992464	0.983964	0.953206	1
WIZ	0.00700052	0.00522627	1.06966	1.06444	0.391583	0.911043
RABGAP1	-0.00230926	-0.0023102	1.43213	1.43444	0.971913	1
DCN	0.100415	0.0464617	0.681031	0.634569	0.105128	0.870869
QPCTL	-0.0533573	-0.0289401	0.758114	0.787054	0.062031	0.870869
PPP5C	-0.0236618	-0.0199588	1.19696	1.21692	0.341786	0.880123
CEP68	0.0422422	0.031568	1.084	1.05243	0.275063	0.880123
MAP4K3	-0.0476528	-0.0386104	1.13974	1.17835	0.124181	0.870869
ZBTB32	0.00443413	0.00257322	0.828515	0.825942	0.953206	1
TYROBP	0.00490279	0.00673407	1.97494	1.9682	0.915878	1
TMEM159	0.0256134	0.017337	0.975217	0.95788	0.431672	0.93296
GABRA3	-0.0600667	-0.0226918	0.523749	0.546441	0.355198	0.883482
BRCA1	-0.0215964	-0.0175728	1.15514	1.17272	0.445547	0.937818
ERCC1	0.00995264	0.0081168	1.17064	1.16253	0.459672	0.948113
CD22	0.0656015	0.0543482	1.2126	1.15825	0.13003	0.870869
SEMA3B	0.0155946	0.00770034	0.706235	0.698535	0.878736	1
MBTPS2	-0.00887956	-0.00523542	0.838002	0.843238	0.990636	1
PRICKLE3	-0.0100582	-0.00726616	1.02859	1.03585	0.353839	0.883482
LTF	0.0514341	0.0490074	1.38928	1.34027	0.715988	0.982167
EXTL3	0.017686	0.0181822	1.48228	1.4641	0.296239	0.880123
NR1H4	0.0391061	0.0143816	0.527788	0.513406	0.315337	0.880123
ELOVL5	0.0251684	0.0272517	1.56578	1.53852	0.0423177	0.870869
ALOX5	0.0233822	0.0284474	1.75948	1.73104	0.613797	0.96309
KDM5D	0.0654991	0.0473782	1.05743	1.01005	0.481306	0.96309
CALCOCO1	0.0252547	0.0264833	1.51616	1.48968	0.11854	0.870869
UBR7	-0.00043399	-0.000375953	1.23958	1.23995	0.860259	1
MAP4K5	-0.0219281	-0.0210499	1.36441	1.38546	0.664112	0.971638
EHD3	0.0404315	0.0277372	0.993667	0.965929	0.68124	0.976228
PSMC4	-0.00465271	-0.00400997	1.23139	1.2354	0.613797	0.96309
MAN2B2	0.00063973	0.000607884	1.36118	1.36057	0.751334	0.990695
SLC7A14	0.0762666	0.0290697	0.554559	0.525489	0.446293	0.939025
CLDN11	-0.0498687	-0.0205165	0.573341	0.593858	0.544263	0.96309
SLC25A39	0.0423609	0.0525379	1.80569	1.75315	0.264872	0.880123
MVP	0.0204468	0.0246342	1.7405	1.71587	0.33	0.880123
NUB1	-0.00741202	-0.00773732	1.49215	1.49988	0.613797	0.96309
PGM3	0.00309419	0.00233001	1.07756	1.07523	0.953206	1
RWDD2A	0.00331491	0.00148726	0.63802	0.636533	0.581205	0.96309
CLK1	0.00357833	0.00411009	1.64915	1.64504	0.647156	0.968722
POLR3B	-0.0206688	-0.0141361	0.969659	0.983795	0.445547	0.937818
ANGEL1	0.0136446	0.010232	1.07699	1.06676	0.630382	0.96309
RNF14	-0.00558023	-0.00512021	1.3112	1.31632	0.664112	0.971638
DNASE1L1	0.0118082	0.00944246	1.14838	1.13894	0.841858	1
DDX11	-0.0153157	-0.0112326	1.04247	1.0537	1	1
HEBP1	-0.00771336	-0.00601734	1.11247	1.11849	0.953206	1
GPRC5A	-0.050347	-0.0210565	0.582909	0.603965	0.766279	0.996505
MAMLD1	0.0101471	0.00521254	0.733722	0.728509	0.805324	1
CD6	-0.00198212	-0.00187311	1.35242	1.35429	0.715988	0.982167
TACC3	0.0197687	0.0209589	1.53005	1.5091	0.162527	0.870869
UFL1	-0.0161543	-0.0144786	1.27581	1.29029	0.341786	0.880123
POLA2	0.0106672	0.00717869	0.96448	0.957301	0.597406	0.96309
ZC3H3	0.00800452	0.0070125	1.25741	1.2504	0.915878	1
CAPN1	0.00586806	0.00640162	1.56708	1.56067	0.971913	1
ACPP	0.0358171	0.0344123	1.39339	1.35898	0.124181	0.870869
MDH1	-0.0454378	-0.040278	1.24883	1.28911	0.031734	0.870869
SLC30A9	-0.0188997	-0.0163433	1.2294	1.24574	0.245278	0.880123
MTMR11	-0.0343457	-0.0234378	0.962836	0.986273	0.285518	0.880123
COX15	0.0139299	0.0113329	1.1694	1.15807	0.647156	0.968722
CCDC88C	-0.0128887	-0.0145465	1.611	1.62555	0.581218	0.96309
YAF2	0.00538298	0.00487825	1.29986	1.29498	0.823543	1
ZMYND11	0.00775677	0.00644216	1.19141	1.18497	0.630382	0.96309
WAS	0.0129567	0.0163825	1.82234	1.80596	0.715988	0.982167
DPEP1	0.0428181	0.0160374	0.538415	0.522378	0.147557	0.870869
BID	0.0100195	0.0098915	1.41921	1.40932	0.647156	0.968722
NPC1L1	0.050657	0.0160253	0.454456	0.438431	0.216117	0.880123
XYLT2	-0.000450651	-0.000357309	1.1337	1.13405	0.78721	1
RGPD5	-0.0190944	-0.0172982	1.28835	1.30565	0.503515	0.96309
STMN4	0.0200239	0.0075802	0.539942	0.532361	0.507782	0.96309
NUDCD3	-0.0283276	-0.0275021	1.37695	1.40445	0.518605	0.96309
ISL1	0.0432107	0.015986	0.531766	0.51578	0.595287	0.96309
CHDH	0.00136891	0.000620994	0.644774	0.644153	0.742437	0.990695
IL20RA	-0.0533652	-0.0205711	0.535906	0.556477	0.908135	1
CLCA1	0.0202772	0.00681186	0.47807	0.471258	0.623901	0.96309
CLCA4	0.0101314	0.00364296	0.510578	0.506935	0.930479	1
GLT8D1	-0.0352533	-0.0261737	1.04809	1.07426	0.124181	0.870869
ATP2C1	0.0125556	0.0110508	1.26532	1.25427	0.915878	1
IGF1	-0.0322513	-0.0160808	0.701329	0.71741	0.581205	0.96309
SLC38A5	0.0150558	0.0132354	1.26488	1.25165	0.630382	0.96309
RALBP1	0.0393241	0.0417118	1.54124	1.49953	0.0336473	0.870869
RUFY3	-0.00387191	-0.00342356	1.26392	1.26735	0.990636	1
CNTN1	-0.0456975	-0.0181616	0.554339	0.5725	0.626718	0.96309
SLC11A1	0.0378371	0.0442352	1.69886	1.65463	0.307226	0.880123
WWTR1	-0.0110425	-0.00570421	0.732403	0.738107	0.353822	0.883482
AGPS	-0.0421837	-0.0376607	1.25927	1.29693	0.0151231	0.870869
ZNF806	0.0139235	0.00469425	0.47875	0.474056	0.572773	0.96309
CXorf56	-0.0206851	-0.0154134	1.05733	1.07275	0.254944	0.880123
ATP1A2	-0.122196	-0.0498759	0.554268	0.604143	0.102675	0.870869
TTC27	-0.00519406	-0.00404873	1.11255	1.1166	0.878736	1
ZNF582	-0.0162669	-0.00922236	0.80332	0.812542	0.581218	0.96309
VSIG2	-0.0484822	-0.0180297	0.517549	0.535579	0.244305	0.880123
PHLDB1	-0.0573303	-0.0303453	0.738556	0.768901	0.254944	0.880123
MARCO	-0.0391188	-0.0284618	1.0255	1.05396	0.353839	0.883482
CYP24A1	-0.0468174	-0.0186649	0.555884	0.574549	0.649457	0.968722
PRDM11	-0.00688684	-0.00445569	0.921179	0.925635	0.971913	1
SYT13	0.0479433	0.0174926	0.525178	0.507686	0.330075	0.880123
SNAI2	-0.0162276	-0.0056852	0.492598	0.498284	0.653024	0.968722
CD74	0.0175299	0.0243388	2.00525	1.98091	0.353839	0.883482
HGF	0.0366644	0.0284038	1.12191	1.09351	0.878736	1
ZRANB1	0.00846608	0.00797565	1.35311	1.34514	0.597406	0.96309
NCDN	0.0015326	0.00102739	0.957637	0.95661	0.581218	0.96309
ADGRA2	-0.00571775	-0.00307046	0.763201	0.766271	0.823543	1
CCT8L1P	0.0176695	0.00627788	0.505728	0.49945	0.694391	0.976273
ZFP64	0.00789612	0.00544697	0.987939	0.982492	0.533926	0.96309
MNAT1	-0.013853	-0.0104117	1.06911	1.07952	0.841858	1
SAMD4A	-0.0724952	-0.0489057	0.939003	0.987908	0.142365	0.870869
RUNX3	-0.0423308	-0.040436	1.348	1.38844	0.113102	0.870869
MRE11	-0.0484482	-0.0445209	1.29361	1.33813	0.113102	0.870869
PLEKHB1	0.0118339	0.00824468	0.999254	0.991009	0.915878	1
SERPINB1	-0.00640228	-0.00755627	1.68896	1.69652	0.533926	0.96309
CYP3A43	0.0612629	0.0241771	0.571527	0.54735	0.572389	0.96309
SLC7A9	0.00458234	0.00179529	0.556123	0.554328	0.912295	1
SPAST	0.00040387	0.000354433	1.25628	1.25592	0.878736	1
NRXN3	0.00800703	0.00400368	0.713381	0.709377	0.647156	0.968722
OSBPL5	-0.040953	-0.0349662	1.20439	1.23936	0.148861	0.870869
AQR	0.000793974	0.000749098	1.35153	1.35078	0.76921	0.996505
CPS1	0.0619145	0.0284978	0.668389	0.639891	0.457764	0.948113
C8B	-0.0689112	-0.0267988	0.537755	0.564554	0.454476	0.948113
FHL1	0.0397726	0.0293506	1.0694	1.04004	0.613797	0.96309
RTF2	0.0175134	0.0187551	1.54438	1.52563	0.418052	0.926318
GABRA1	0.118147	0.0456997	0.571202	0.525503	0.0609445	0.870869
NLRP2	-0.12179	-0.0774171	0.868903	0.94632	0.0653873	0.870869
SLC45A4	0.0243227	0.0248908	1.47887	1.45398	0.235872	0.880123
RNF10	0.0112494	0.0155867	1.99673	1.98114	0.68124	0.976228
ZNF839	-0.0106289	-0.00788968	1.05695	1.06484	0.597406	0.96309
ZDHHC6	0.00176721	0.00153938	1.24747	1.24593	0.915878	1
GRAMD1B	-0.0174198	-0.0140625	1.14763	1.16169	0.391583	0.911043
RNH1	-0.00528219	-0.00488926	1.32293	1.32782	0.715988	0.982167
NDUFS1	-0.0116519	-0.0108055	1.3225	1.3333	0.341786	0.880123
RB1CC1	0.0207595	0.0227681	1.58369	1.56092	0.565238	0.96309
ERP44	0.00268245	0.00221182	1.18068	1.17847	0.934524	1
ALAS1	0.0230984	0.0206954	1.29298	1.27229	0.378738	0.900807
BIRC3	-0.0258448	-0.0258179	1.41832	1.44414	0.459672	0.948113
AKAP11	-0.0143595	-0.0111285	1.10253	1.11366	0.488659	0.96309
GLRX2	0.0141721	0.00991734	1.00453	0.994617	0.445547	0.937818
SNAPC1	0.00523802	0.00321756	0.877815	0.874597	0.664112	0.971638
DERA	0.021621	0.0171596	1.1436	1.12644	0.353839	0.883482
STRAP	-0.00737353	-0.00667722	1.29312	1.2998	0.897279	1
ABCC2	0.00626611	0.00399264	0.911256	0.907263	0.76921	0.996505
DEF6	-0.0162706	-0.0195485	1.71359	1.73314	0.124181	0.870869
PLEKHO1	0.0158521	0.0174613	1.5879	1.57044	0.296239	0.880123
GCLM	-0.022334	-0.0176749	1.12292	1.14059	0.169706	0.871582
UBR2	0.0181179	0.0182139	1.44946	1.43125	0.0688918	0.870869
EHD2	0.0441522	0.0200351	0.654724	0.634689	0.30627	0.880123
DEPDC1	-0.0671518	-0.0320358	0.662365	0.694401	0.17712	0.880123
CCDC28A	-0.00704855	-0.00586544	1.18761	1.19347	0.33	0.880123
RRAGD	0.00839147	0.00660627	1.12908	1.12248	0.971913	1
HSF2	-0.0608563	-0.0404594	0.929066	0.969526	0.11854	0.870869
PHF20	-0.0085438	-0.00909391	1.52104	1.53014	0.878736	1
HSD17B6	0.131402	0.0582444	0.659045	0.6008	0.0259071	0.870869
NR1H3	0.0381985	0.0234888	0.88893	0.865441	0.445547	0.937818
TYMP	-0.0161492	-0.0199003	1.75787	1.77777	0.613797	0.96309
NCAPH2	0.0214158	0.0160017	1.07599	1.05999	0.13609	0.870869
TOMM34	-0.0697312	-0.0423953	0.846106	0.888502	0.00827422	0.870869
SEC63	0.0193578	0.0193994	1.44552	1.42612	0.264872	0.880123
KPNA6	0.00308574	0.00277844	1.29041	1.28763	0.254944	0.880123
VIM	0.000541445	0.00071694	1.90066	1.89995	0.860259	1
RTEL1-TNFRSF6B	0.0550886	0.0259815	0.683493	0.657511	0.226724	0.880123
FAS	0.00377813	0.00383738	1.45724	1.4534	0.934524	1
RNASET2	0.0318658	0.0362413	1.64898	1.61274	0.0423177	0.870869
CD44	0.00210616	0.00280572	1.91328	1.91048	0.68124	0.976228
KCNG1	0.135318	0.0678565	0.747909	0.680053	0.0281803	0.870869
AGPAT4	0.00564653	0.00428009	1.08571	1.08143	0.647156	0.968722
SLAMF7	-0.0573248	-0.0500481	1.22471	1.27475	0.0725493	0.870869
BTN3A1	-0.0187044	-0.020788	1.58303	1.60382	0.33	0.880123
MIPEP	0.0720818	0.0456314	0.926304	0.880673	0.148861	0.870869
PRKCH	-0.0286295	-0.0323544	1.60428	1.63663	0.33	0.880123
INSRR	0.0999193	0.0311888	0.456097	0.424908	0.0132727	0.870869
IFNGR1	0.000345271	0.000372437	1.54639	1.54602	0.953206	1
B4GALT7	-0.0504749	-0.0358383	0.99653	1.03237	0.597406	0.96309
SH2D2A	-0.0328862	-0.0251897	1.08251	1.1077	0.17712	0.880123
VRK2	-0.0416355	-0.0336401	1.13891	1.17255	0.09329	0.870869
TNFRSF1B	0.00409608	0.00506044	1.77489	1.76983	0.990636	1
VEZT	-0.00788965	-0.006721	1.21564	1.22236	0.76921	0.996505
POU2F2	-0.00713823	-0.00719919	1.44142	1.44862	0.990636	1
BRD9	0.0125809	0.0112616	1.28704	1.27578	0.307226	0.880123
SNX1	0.00917219	0.00985849	1.54558	1.53572	0.860259	1
TBPL1	-0.0171622	-0.0146881	1.21739	1.23208	0.459672	0.948113
ARNTL2	0.0225143	0.0128251	0.818251	0.805425	0.445547	0.937818
BCLAF1	-4.6719e-06	-4.88859e-06	1.49961	1.49961	0.698535	0.976273
SLC39A9	-0.0056495	-0.00484466	1.22474	1.22959	0.245278	0.880123
ANK1	0.0504068	0.0480295	1.38881	1.34078	0.285518	0.880123
IBSP	0.00663229	0.00231137	0.493939	0.491628	0.828632	1
TFB1M	-0.0264259	-0.0203095	1.08865	1.10896	0.341786	0.880123
RABEP1	0.0021782	0.00228917	1.50734	1.50505	0.897279	1
HMGB3	0.0143956	0.00912936	0.909499	0.90037	0.613797	0.96309
NUP160	0.0283789	0.0257822	1.31362	1.28784	0.192667	0.880123
BAK1	0.00402136	0.00292743	1.0417	1.03878	0.76921	0.996505
MUSK	0.0733611	0.0284784	0.564406	0.535927	0.621907	0.96309
IKZF2	-0.0381336	-0.0299532	1.1083	1.13825	0.533926	0.96309
GRN	-0.00720553	-0.00953711	1.89476	1.9043	0.647156	0.968722
FAM13B	0.00872929	0.0093703	1.54333	1.53396	0.366157	0.891301
ARHGAP31	-0.006893	-0.00555168	1.14919	1.15474	0.613797	0.96309
CENPQ	-0.0426084	-0.0226324	0.74506	0.767692	0.341786	0.880123
SARS	-0.0124064	-0.0119372	1.37217	1.38411	0.13003	0.870869
RANBP3	0.0199105	0.0193626	1.40269	1.38333	0.378738	0.900807
ARID4A	0.00388459	0.00413241	1.5268	1.52267	0.953206	1
EIPR1	-0.0122472	-0.00915156	1.06347	1.07262	0.613797	0.96309
PNPLA6	0.0252703	0.0263135	1.50545	1.47913	0.254944	0.880123
IFT88	-0.0196594	-0.0143209	1.03379	1.04811	0.474044	0.956493
ALG1	-0.0240022	-0.0159422	0.940285	0.956227	0.533926	0.96309
ZCCHC8	0.0088569	0.00706403	1.14419	1.13713	0.431672	0.93296
CHPF2	-0.0211368	-0.0192739	1.29593	1.31521	0.209194	0.880123
LRRC7	0.0844043	0.038251	0.663123	0.624872	0.208632	0.880123
FUT8	0.00171562	0.00147805	1.23366	1.23218	0.78721	1
UBA6	-0.0179198	-0.0165309	1.31262	1.32916	0.235872	0.880123
GAB2	0.0164277	0.0183317	1.60909	1.59075	0.533926	0.96309
ATP6V0A1	0.0132577	0.0131323	1.42562	1.41249	0.341786	0.880123
PIAS1	-0.00564661	-0.00643668	1.63134	1.63778	0.751334	0.990695
SLC4A7	-0.0300545	-0.0243533	1.14689	1.17124	0.647156	0.968722
APBA2	-0.0347288	-0.0278575	1.13337	1.16123	0.488659	0.96309
MAP2K3	0.00742396	0.00898638	1.74082	1.73183	0.581218	0.96309
EFCAB1	0.116619	0.0496631	0.629551	0.579888	0.0267345	0.870869
TMSB10	-0.0214548	-0.0297078	1.97283	2.00254	0.0844846	0.870869
ASTE1	-0.0632032	-0.0471163	1.0421	1.08922	0.00949423	0.870869
RNF19A	-0.0288024	-0.0315521	1.5547	1.58626	0.13003	0.870869
PEX3	-0.072308	-0.0508202	0.978771	1.02959	0.0141714	0.870869
GABARAPL2	0.0288327	0.0311764	1.56561	1.53443	0.200806	0.880123
MYOC	0.0539074	0.0186412	0.498264	0.479623	0.150136	0.870869
SH3YL1	-0.0126462	-0.00992153	1.1169	1.12683	0.990636	1
FAM136A	-0.0358388	-0.0263393	1.03717	1.06351	0.113102	0.870869
VCL	0.0198345	0.0224313	1.63282	1.61039	0.565238	0.96309
DEPDC1B	0.0377399	0.0207404	0.793267	0.772526	0.805317	1
DAPK2	0.0589809	0.055803	1.38305	1.32725	0.0423177	0.870869
NSMAF	-0.0181441	-0.0180666	1.41752	1.43558	0.31848	0.880123
ADSS	-0.00364245	-0.00339597	1.33337	1.33676	0.647156	0.968722
STAP1	-0.0652236	-0.0422553	0.903685	0.94594	0.200806	0.880123
TIMP2	0.0119343	0.0112726	1.35835	1.34708	0.76921	0.996505
RFC1	-0.0265407	-0.0259047	1.38521	1.41112	0.192667	0.880123
TBC1D23	-0.0114981	-0.010385	1.28785	1.29823	0.404688	0.914585
CUL3	0.0130642	0.0138998	1.53194	1.51804	0.285518	0.880123
MYOM2	-0.0766221	-0.0546984	0.992794	1.04749	0.378738	0.900807
OTC	0.0475127	0.0173601	0.525856	0.508496	0.166298	0.871582
CYP46A1	-0.0126007	-0.00557389	0.62539	0.630963	0.805257	1
AC118549.1	-0.0217081	-0.019135	1.25214	1.27128	0.751334	0.990695
SLC18A1	0.0294431	0.0116077	0.564593	0.552985	1	1
USP2	0.0797633	0.0299637	0.54708	0.517117	0.18306	0.880123
CASR	0.10931	0.0431936	0.581945	0.538751	0.115668	0.870869
TUBG2	-0.00993003	-0.005504	0.786905	0.792409	0.953206	1
RPL26L1	-0.0488291	-0.0368312	1.0599	1.09673	0.09329	0.870869
FLT4	0.0751552	0.0399074	0.776198	0.736291	0.31848	0.880123
NSUN2	-0.00917113	-0.00799151	1.24314	1.25113	0.565238	0.96309
FBXO42	0.00325172	0.00259214	1.14135	1.13876	0.805324	1
MFAP3	-0.0135048	-0.0117841	1.24299	1.25478	0.459672	0.948113
MRI1	-0.0110306	-0.00798754	1.03071	1.03869	0.613797	0.96309
METTL1	0.0178577	0.00974072	0.781819	0.772079	0.915875	1
HOXC8	0.0186828	0.00621229	0.472828	0.466616	0.491738	0.96309
AGA	-0.00145704	-0.00110409	1.08267	1.08377	0.124181	0.870869
PI4K2B	-0.0715515	-0.0533247	1.03875	1.09207	0.00276467	0.870869
BOD1L1	0.0199705	0.0243658	1.76243	1.73807	0.0447593	0.870869
MAT2B	0.0118284	0.0120459	1.46526	1.45321	0.518605	0.96309
TLL1	-0.0508566	-0.0190238	0.520211	0.539235	0.361816	0.891301
EDC4	0.00796749	0.00724185	1.30492	1.29768	0.613797	0.96309
TRIO	-0.00269992	-0.00255079	1.35173	1.35428	0.805324	1
VCAN	-0.00671652	-0.00880384	1.87665	1.88545	0.823543	1
CLEC16A	-0.0118634	-0.0116354	1.39916	1.4108	0.897279	1
MSR1	-0.0878115	-0.0593482	0.935686	0.995034	0.097961	0.870869
CDH1	0.038413	0.0230303	0.866528	0.843498	0.664112	0.971638
MTREX	-0.022418	-0.0214568	1.36014	1.3816	0.391583	0.911043
DNAH5	-0.0628811	-0.026194	0.577973	0.604167	0.442883	0.937818
ZFYVE16	0.0120129	0.0125276	1.50078	1.48825	0.715988	0.982167
RIPOR1	0.0195522	0.0195683	1.44369	1.42413	0.366157	0.891301
C6	-0.085561	-0.0334584	0.537598	0.571057	0.119456	0.870869
RAI14	0.0747517	0.037168	0.72608	0.688912	0.274724	0.880123
SOX30	-0.0156263	-0.00560415	0.504605	0.510209	0.990236	1
PNKP	0.0303447	0.0276552	1.3187	1.29105	0.0423177	0.870869
BEST2	-0.0223139	-0.00825703	0.519738	0.527995	0.501726	0.96309
PHLPP2	-0.0466915	-0.033166	0.998284	1.03145	0.445547	0.937818
SPDL1	-0.0126291	-0.00929356	1.04702	1.05631	0.971913	1
STAU2	0.00139636	0.00125726	1.28961	1.28835	0.897279	1
SLC66A1	-0.0547417	-0.0341562	0.873202	0.907358	0.0377713	0.870869
CTNS	-0.0309229	-0.0235388	1.07647	1.10001	0.431672	0.93296
RTN4R	0.102646	0.0494203	0.709612	0.660191	0.0763227	0.870869
PHF23	-0.0128234	-0.0119196	1.32506	1.33698	0.391583	0.911043
CDH10	0.0754414	0.0271007	0.521925	0.494825	0.195337	0.880123
INPP4A	-0.00126411	-0.00130479	1.47847	1.47977	0.68124	0.976228
RAB27B	0.00981161	0.009535	1.3968	1.38726	0.860259	1
PSMA4	-0.0312553	-0.0314457	1.42582	1.45726	0.169706	0.871582
MYO16	0.0016677	0.000739853	0.630401	0.629661	0.689764	0.976273
LSG1	0.00155297	0.00137266	1.26588	1.26451	0.533926	0.96309
PARP3	0.0566825	0.0347566	0.892125	0.857368	0.0653873	0.870869
TNC	0.100023	0.0413017	0.60661	0.565308	0.222276	0.880123
THAP3	0.0559037	0.039624	1.03251	0.992884	0.031734	0.870869
RIPOR3	-0.0346174	-0.0191657	0.779195	0.79836	0.549472	0.96309
TDP1	-0.023816	-0.0184354	1.09756	1.116	0.459672	0.948113
AIFM2	-0.0673225	-0.0378496	0.782325	0.820175	0.0265437	0.870869
C2orf83	0.0192667	0.00794465	0.588879	0.580935	0.323525	0.880123
SPATA7	-0.0119758	-0.00712706	0.845022	0.852149	0.823543	1
MED17	-0.00169495	-0.00144495	1.21918	1.22062	0.581218	0.96309
RETSAT	0.0288016	0.0208347	1.04408	1.02324	0.431672	0.93296
CAPG	-0.0436698	-0.0444789	1.4373	1.48178	0.169706	0.871582
AP2S1	-0.00466938	-0.00382934	1.17124	1.17506	0.953206	1
USH2A	0.0861698	0.035532	0.602837	0.567305	0.147657	0.870869
ZPBP	0.0385581	0.0151511	0.564504	0.549353	0.150136	0.870869
TG	0.0452994	0.0348375	1.11701	1.08218	0.307226	0.880123
ADAM28	0.0266286	0.0212569	1.15232	1.13107	0.565238	0.96309
BARX2	-0.0212348	-0.00753243	0.497997	0.50553	0.612533	0.96309
DCUN1D1	-0.000712475	-0.000696245	1.39948	1.40018	0.878736	1
JADE2	-0.0170715	-0.0175188	1.46175	1.47927	0.200806	0.880123
ZIC2	-0.0710286	-0.0288092	0.560871	0.58968	0.00320097	0.870869
LCP2	0.0108956	0.0135721	1.79388	1.78031	0.647156	0.968722
TRIT1	-0.0230025	-0.0162845	1.00323	1.01951	0.934524	1
ADRB1	0.0691009	0.0277838	0.584076	0.556292	0.192353	0.880123
CUL7	-0.000403881	-0.000260535	0.920521	0.920781	0.823543	1
CTNNA1	-0.00681031	-0.00753661	1.58279	1.59033	0.715988	0.982167
PHKA2	0.00850696	0.00794852	1.34197	1.33402	0.878736	1
CNTLN	-0.00158809	-0.00119629	1.07617	1.07737	0.878736	1
EPHA3	0.0488548	0.0163112	0.479875	0.463564	0.38426	0.908197
HSPA5	0.00180464	0.00169939	1.3494	1.3477	0.841858	1
DSG2	0.0633751	0.0251454	0.575085	0.54994	0.155435	0.870869
GEMIN8	0.00142653	0.000874136	0.874477	0.873603	0.971913	1
OFD1	-0.0234499	-0.0209416	1.26793	1.28888	0.192667	0.880123
GPM6B	-0.0439819	-0.0182463	0.579439	0.597685	0.482992	0.96309
MAGEC2	0.0294716	0.0100395	0.48649	0.476451	0.532897	0.96309
PREX2	-0.0972459	-0.0383388	0.539823	0.578162	0.251236	0.880123
WDR37	-0.000441191	-0.000384934	1.24854	1.24893	0.647156	0.968722
YTHDC2	-0.0175767	-0.0155944	1.2622	1.27779	0.366157	0.891301
CTPS2	-0.0734816	-0.044553	0.842641	0.887194	0.0183243	0.870869
ATP6V1H	0.00265064	0.00234123	1.26546	1.26312	0.533926	0.96309
POLR2B	0.0145122	0.0147441	1.46313	1.44838	0.378738	0.900807
FAM214A	0.0151339	0.014283	1.35873	1.34445	0.209194	0.880123
ARAP2	-0.0128247	-0.013642	1.51783	1.53147	0.503515	0.96309
TPR	0.0172235	0.0204696	1.71486	1.69439	0.0423177	0.870869
CP	-0.0267766	-0.0114849	0.603068	0.614553	0.612743	0.96309
KIAA0556	0.0465044	0.0445699	1.39509	1.35052	0.0447593	0.870869
DTNBP1	0.0071894	0.00573744	1.1442	1.13846	0.733591	0.985049
XK	0.00832958	0.00632224	1.08818	1.08186	0.971913	1
ANO2	0.0906935	0.045872	0.74288	0.697008	0.264855	0.880123
C12orf4	-0.0239499	-0.0183873	1.08845	1.10684	0.264872	0.880123
SCML1	0.00337587	0.00201996	0.854251	0.852231	0.664112	0.971638
WWC3	0.0356529	0.036324	1.47809	1.44176	0.0447593	0.870869
ARHGAP6	0.0201087	0.0130642	0.933838	0.920774	0.733591	0.985049
FAM184B	0.0640198	0.0239222	0.54114	0.517218	0.09329	0.870869
MAP4	-0.00236727	-0.00213716	1.29139	1.29353	0.897279	1
GOPC	-0.0159069	-0.0114863	1.02603	1.03751	0.431672	0.93296
ROS1	-0.00389369	-0.00140723	0.510705	0.512112	0.990403	1
USP28	-0.0107547	-0.00925268	1.22658	1.23584	0.597406	0.96309
HDAC9	0.0317986	0.0263539	1.19889	1.17254	0.366157	0.891301
TSPAN17	-0.0195835	-0.0145311	1.05324	1.06777	0.285518	0.880123
NOP16	-0.0230854	-0.0158349	0.971687	0.987522	0.431672	0.93296
CC2D2A	-0.0135367	-0.0069051	0.722477	0.729382	0.915878	1
RRM2B	0.0065743	0.00676987	1.479	1.47223	0.698535	0.976273
ZNF800	-0.00700591	-0.0065492	1.33538	1.34192	0.378738	0.900807
TNFRSF17	-0.119849	-0.0722367	0.823939	0.896176	0.124181	0.870869
SNX29	-0.000823213	-0.00080845	1.40642	1.40723	1	1
LMO3	0.0684804	0.0275237	0.58372	0.556196	0.0705719	0.870869
MRPS10	-0.00110841	-0.0007613	0.980518	0.981279	0.841858	1
GUCA1A	0.0151992	0.00520853	0.486998	0.481789	0.339808	0.880123
RSF1	-0.00862042	-0.00926192	1.53543	1.54469	0.518605	0.96309
VPS13D	0.00412929	0.0044604	1.55061	1.54615	0.823543	1
CELF2	0.010956	0.0120759	1.5862	1.57413	0.184772	0.880123
FAM120A	0.0103331	0.0112034	1.55981	1.5486	0.431672	0.93296
R3HDM1	0.00230603	0.00215034	1.33637	1.33422	0.990636	1
COL9A2	0.114627	0.0816396	1.05888	0.977236	0.0207747	0.870869
KITLG	-0.0275388	-0.0116779	0.595961	0.607639	0.404622	0.914585
ERCC8	0.000381513	0.000253732	0.949617	0.949363	0.698535	0.976273
ADAMTS6	-0.0172869	-0.0099967	0.819296	0.829293	0.647156	0.968722
H6PD	0.0217491	0.0181564	1.20348	1.18532	0.897279	1
VAMP3	-0.0042174	-0.00419317	1.42231	1.4265	0.953206	1
PER3	0.00632815	0.00395927	0.894616	0.890657	0.733591	0.985049
UTS2	-0.0696702	-0.035358	0.704639	0.739997	0.688144	0.976273
TNFRSF9	0.123722	0.0800745	0.964337	0.884262	0.0423177	0.870869
EPN3	0.115054	0.0442657	0.567485	0.523219	0.0180985	0.870869
LTBP1	0.00671295	0.00558678	1.19346	1.18788	0.915878	1
RCN1	-0.030573	-0.0228278	1.05584	1.07867	0.142365	0.870869
ELN	-0.00717827	-0.00267842	0.526973	0.529651	0.840986	1
RFC2	-0.00505484	-0.00391911	1.10659	1.11051	0.990636	1
ARID1B	-0.00322619	-0.00335699	1.48951	1.49286	0.78721	1
CLPTM1L	-0.010847	-0.0105954	1.39393	1.40453	0.474044	0.956493
NEDD4L	0.00382807	0.00301276	1.12694	1.12392	0.971913	1
FOXP3	-0.0121216	-0.00736418	0.862796	0.87016	0.860259	1
PPP1R3F	-0.0102699	-0.00694477	0.962123	0.969068	0.715988	0.982167
HEXB	-0.0132761	-0.0135406	1.45468	1.46822	0.503515	0.96309
PTCD2	-0.00358731	-0.00248017	0.986199	0.988679	0.823543	1
NEXMIF	0.0333664	0.0141796	0.610215	0.596035	0.459656	0.948113
JKAMP	-0.0102007	-0.00845505	1.18159	1.19004	0.226724	0.880123
DKK3	0.0947852	0.0469199	0.72787	0.68095	0.239962	0.880123
ARHGEF5	0.022941	0.0135094	0.846343	0.832833	0.823543	1
NFE2L3	0.0101748	0.00700467	0.98671	0.979705	0.878736	1
MCUR1	0.00240065	0.00181933	1.08425	1.08243	0.897279	1
LIMA1	-0.0299314	-0.0210552	0.994372	1.01543	0.597406	0.96309
LETMD1	0.00658435	0.00552409	1.20315	1.19762	0.647156	0.968722
SLC4A8	0.063092	0.0441242	1.02119	0.977068	0.459672	0.948113
LAMC3	0.0850267	0.0349846	0.601267	0.566282	0.317523	0.880123
PTGER3	-0.00702641	-0.00328654	0.663167	0.666453	1	1
TNIP3	-0.0436185	-0.0230278	0.740195	0.763223	0.0844846	0.870869
MAPK9	-0.00156824	-0.00123237	1.1231	1.12433	0.823543	1
COL23A1	-0.0246685	-0.0114513	0.653999	0.66545	0.990596	1
BCAR1	0.0253973	0.0100436	0.565562	0.555518	0.737161	0.98932
FAM160A2	0.0148529	0.0121211	1.17342	1.1613	0.445547	0.937818
HERPUD1	-0.00127516	-0.00128957	1.44836	1.44965	0.934524	1
HOMER3	-0.00105713	-0.000784138	1.05974	1.06053	0.897279	1
RAD51	-0.0231	-0.0116657	0.712758	0.724424	0.597393	0.96309
POLQ	-0.0554297	-0.0331596	0.836586	0.869746	0.184772	0.880123
PIK3CB	0.0118665	0.0111382	1.34972	1.33859	0.76921	0.996505
CYBA	0.00249444	0.00315571	1.81673	1.81357	0.934524	1
THOC3	-0.0108391	-0.00924711	1.21619	1.22543	0.953206	1
HEBP2	0.0141299	0.0146021	1.48822	1.47362	0.715988	0.982167
MPHOSPH9	-0.000979664	-0.000912781	1.33374	1.33466	0.751334	0.990695
PLEKHA5	-0.0533438	-0.0353836	0.929375	0.964758	0.124181	0.870869
PRSS8	0.0641017	0.0244123	0.551728	0.527316	0.0635998	0.870869
SIKE1	-0.0331365	-0.0315053	1.34598	1.37749	0.200806	0.880123
RRP12	0.0209584	0.0196003	1.34903	1.32943	0.353839	0.883482
FNIP2	-0.00820345	-0.00658018	1.14393	1.15051	0.613797	0.96309
MSMO1	-0.0490445	-0.0340625	0.975048	1.00911	0.05	0.870869
TTC17	-0.00079631	-0.000844564	1.5197	1.52054	0.971913	1
ALX4	-0.00136925	-0.000421958	0.434379	0.434801	0.918865	1
FSTL4	0.0329723	0.0159583	0.696262	0.680303	0.786954	1
FOXN3	0.0130546	0.015262	1.68428	1.66902	0.226724	0.880123
METTL24	0.0229526	0.0092043	0.573154	0.563949	0.542472	0.96309
AKR7A2	0.0388912	0.0287054	1.06926	1.04056	0.0265437	0.870869
MRTO4	-0.0680613	-0.0486091	0.996252	1.04486	0.226724	0.880123
NNAT	0.0104721	0.00467733	0.63672	0.632042	0.663488	0.971638
USE1	-0.0118331	-0.00847732	1.01933	1.0278	1	1
MCF2L2	-0.0116347	-0.0067952	0.82921	0.836005	0.860259	1
NRIP2	0.000328996	0.000136073	0.586766	0.58663	0.961942	1
LAMA3	0.0648705	0.0272954	0.610789	0.583493	0.258674	0.880123
AP5M1	0.00271358	0.00257007	1.35768	1.35511	1	1
ANAPC4	0.001144	0.00100225	1.25444	1.25343	0.953206	1
KCNQ1	0.0158047	0.0149032	1.35787	1.34296	0.245278	0.880123
TRAPPC3	-0.0256181	-0.0201952	1.11723	1.13743	0.113102	0.870869
THRAP3	0.0103675	0.0107348	1.48919	1.47845	0.565238	0.96309
PHPT1	0.00579293	0.00408311	1.00892	1.00484	0.971913	1
ENTPD2	0.0935838	0.0372	0.582279	0.545079	0.0985025	0.870869
LY75	0.00803221	0.00757671	1.35467	1.3471	0.565238	0.96309
ARID4B	0.0116437	0.012577	1.55463	1.54205	0.533926	0.96309
OPN3	0.00834638	0.00564739	0.968994	0.963346	0.581218	0.96309
SDCCAG8	-0.00487911	-0.00468721	1.37361	1.3783	0.915878	1
PTPRN	0.0603468	0.0303372	0.730539	0.700201	0.580751	0.96309
HHAT	-0.0309749	-0.0165296	0.751649	0.768178	0.518605	0.96309
KIF1B	0.00151173	0.00149563	1.41807	1.41657	0.78721	1
FOXC1	0.164284	0.0649943	0.593876	0.528881	0.0497176	0.870869
TBC1D22A	0.0256928	0.0238809	1.34293	1.31905	0.0124251	0.870869
SYNE2	0.0073229	0.00853045	1.67486	1.66633	0.418052	0.926318
PLEKHH1	-0.117066	-0.0546153	0.636129	0.690744	0.122588	0.870869
ATP9A	0.0416323	0.027567	0.959138	0.931571	0.823543	1
CBLN4	-0.0177944	-0.00573294	0.451943	0.457676	0.677217	0.976228
CHRDL2	-0.00881792	-0.00326745	0.522953	0.52622	0.675315	0.976228
FAM168A	-0.00964674	-0.00882904	1.306	1.31482	0.341786	0.880123
RELT	0.0163763	0.0167536	1.47433	1.45758	0.307226	0.880123
GALC	-0.00763082	-0.00708723	1.32638	1.33347	0.581218	0.96309
NOP58	-0.0503517	-0.0476076	1.33041	1.37801	0.217832	0.880123
SZRD1	-0.00639183	-0.00646384	1.44572	1.45218	0.353839	0.883482
KCNH2	0.0610043	0.031157	0.742523	0.711366	0.581218	0.96309
CUL1	-0.0309889	-0.0263017	1.20138	1.22768	0.0763641	0.870869
FAM114A2	-0.0286308	-0.0246418	1.21941	1.24405	0.142365	0.870869
CYFIP2	-0.00317485	-0.00375205	1.69311	1.69686	0.565238	0.96309
TAB2	0.00678091	0.00735568	1.55866	1.55131	0.613797	0.96309
GINM1	0.0155541	0.012391	1.14551	1.13312	0.33	0.880123
EIF2AK2	-0.079386	-0.0922425	1.62064	1.71288	0.0399897	0.870869
USP36	0.00448379	0.0041547	1.32889	1.32473	0.68124	0.976228
KMT2C	0.0147155	0.017131	1.67809	1.66096	0.254944	0.880123
MCOLN3	0.0446727	0.0183022	0.590263	0.571961	0.366089	0.891301
CCDC85A	0.00683963	0.00225848	0.467514	0.465256	0.748565	0.990695
PUM2	0.0148126	0.0162915	1.58489	1.5686	0.0183243	0.870869
MRPL43	-0.0177495	-0.0134349	1.0753	1.08873	0.698535	0.976273
ITIH4	0.0478015	0.0295517	0.896757	0.867205	0.533926	0.96309
ITIH1	0.00857214	0.00365588	0.607116	0.603461	0.915221	1
HPF1	0.00750685	0.00511218	0.975036	0.969924	0.934524	1
ZFR	0.00132108	0.00132518	1.43784	1.43651	0.518605	0.96309
ZNF280C	-0.0348861	-0.0203365	0.820875	0.841212	0.226724	0.880123
NPFFR2	0.108214	0.0386323	0.524601	0.485969	0.0108488	0.870869
PHF21B	-0.0465594	-0.0189481	0.567704	0.586652	0.68809	0.976273
TRAF1	-0.00831632	-0.00611703	1.04811	1.05423	0.934524	1
RC3H2	0.00729055	0.00734697	1.44754	1.44019	0.78721	1
IL17RB	0.0113352	0.00443852	0.557139	0.552701	0.625917	0.96309
TRAF3IP2	0.00461082	0.00327298	1.01573	1.01246	0.76921	0.996505
GYG2	-0.0583442	-0.0212729	0.505456	0.526729	0.418327	0.926318
DCBLD2	0.0243295	0.0135015	0.797383	0.783881	0.841858	1
SERPINB3	-0.00906276	-0.00316766	0.492676	0.495844	0.802774	1
SOAT1	0.0182142	0.0156542	1.23777	1.22212	0.226724	0.880123
PKP2	0.0530464	0.0286057	0.782375	0.753769	0.404688	0.914585
MSH4	0.0765912	0.0317021	0.603141	0.571439	0.148847	0.870869
F7	0.0224259	0.00822406	0.523189	0.514965	0.88953	1
GDI2	0.00371881	0.00436523	1.68566	1.68129	0.581218	0.96309
PRDM1	-0.0074769	-0.00733529	1.40171	1.40904	0.518605	0.96309
ATG5	-0.0222779	-0.0174083	1.10866	1.12607	0.33	0.880123
TMCC3	0.0247805	0.0242256	1.41254	1.38831	0.418052	0.926318
PITHD1	0.0427936	0.0388159	1.3181	1.27928	0.285518	0.880123
MTA3	0.0186684	0.0129811	0.999685	0.986704	0.613797	0.96309
USP13	-0.0317153	-0.0204559	0.910327	0.930783	0.235872	0.880123
ATP11B	-0.00216471	-0.00251437	1.66447	1.66699	0.647156	0.968722
LAMC2	0.11153	0.0440552	0.582186	0.538131	0.287001	0.880123
CDK14	-0.000623754	-0.000594517	1.36477	1.36537	0.971913	1
SEC61A1	-0.0278429	-0.0265486	1.3524	1.37894	0.0653873	0.870869
PPP1R12A	0.00441494	0.00535366	1.74212	1.73677	0.78721	1
RASGRF1	-0.0864463	-0.0384021	0.61188	0.650282	0.196153	0.880123
CAMK2B	0.0479715	0.0178806	0.536732	0.518851	0.315783	0.880123
CROCC	-0.0174025	-0.0141403	1.15519	1.16933	0.78721	1
POLR3E	-0.0065348	-0.00547694	1.19641	1.20189	0.715988	0.982167
ATP2B4	0.00678259	0.00712997	1.51015	1.50302	0.841858	1
ZC3H11A	0.00451741	0.00440369	1.39858	1.39418	0.971913	1
RIOK2	-0.0173317	-0.0136076	1.11591	1.12952	0.630382	0.96309
YIPF1	0.0335783	0.027718	1.19482	1.1671	0.275063	0.880123
NDC1	0.0323136	0.0218652	0.977182	0.955317	0.33	0.880123
DGKG	0.033623	0.0281048	1.21003	1.18192	0.503515	0.96309
FLYWCH1	-0.0828331	-0.0679861	1.14044	1.20842	0.0249849	0.870869
UNKL	0.0441655	0.0418784	1.37903	1.33716	0.0725493	0.870869
TBXAS1	0.042052	0.0481484	1.66604	1.61789	0.031734	0.870869
PARP12	-0.0618671	-0.0640269	1.45128	1.5153	0.200806	0.880123
ALDH18A1	-0.0348747	-0.024424	0.988208	1.01263	0.431672	0.93296
TARBP1	-0.00407916	-0.00340087	1.1911	1.1945	0.823543	1
GATB	-0.0975437	-0.0666365	0.942627	1.00926	0.0171969	0.870869
MXD1	0.00332085	0.00452603	1.95853	1.95401	0.934524	1
CDK17	-0.0212024	-0.0224167	1.50414	1.52655	0.09329	0.870869
DNAJC25	-0.0215656	-0.0130445	0.856147	0.869192	0.68124	0.976228
SLC2A3	-0.00582925	-0.00732282	1.79868	1.80601	0.664112	0.971638
PSD	0.0702891	0.0323268	0.669808	0.637481	0.244345	0.880123
CTDP1	0.00841055	0.00818711	1.39846	1.39028	0.953206	1
YBX3	0.0475229	0.0651335	2.00006	1.93493	0.254944	0.880123
STYK1	0.0150163	0.00826953	0.788639	0.780369	0.990635	1
WNK1	0.0298416	0.0390414	1.89705	1.85801	0.0356585	0.870869
RPS17P5	-0.00930791	-0.00387184	0.588189	0.59206	0.536784	0.96309
CCAR1	-0.00700231	-0.00712294	1.45399	1.46111	0.971913	1
OGFR	-0.00244532	-0.00242284	1.41822	1.42064	0.878736	1
GNA15	-0.0190602	-0.0158998	1.18555	1.20145	0.897279	1
CREB3L3	0.0714262	0.0285895	0.581874	0.553285	0.290139	0.880123
PIGV	-0.047008	-0.0322166	0.96272	0.994936	0.142365	0.870869
PTPRU	-0.0527314	-0.0243572	0.644292	0.668649	0.473732	0.956493
SNRNP40	0.0141592	0.0117879	1.19698	1.18519	0.751334	0.990695
RIMBP2	0.164926	0.0645152	0.587221	0.522706	0.0322188	0.870869
COL11A1	0.00117035	0.000425581	0.51483	0.514405	0.546774	0.96309
QSER1	0.0053639	0.00463546	1.23909	1.23445	0.488659	0.96309
MPC1	-0.0163114	-0.0126967	1.10665	1.11934	0.200806	0.880123
ACAA1	-0.0089197	-0.00858575	1.37439	1.38298	0.474044	0.956493
BCAT1	0.00665024	0.00491148	1.05795	1.05304	0.953206	1
HDAC7	0.0110749	0.0116355	1.51156	1.49992	0.664112	0.971638
LZTS1	0.033611	0.0139889	0.597474	0.583485	0.517778	0.96309
PRDM6	-0.0690452	-0.0291914	0.585474	0.614665	0.581826	0.96309
WNT8A	-0.0285704	-0.0103346	0.506708	0.517043	0.522861	0.96309
SPAG4	0.0091323	0.00374444	0.583411	0.579666	0.946652	1
NCKAP1	0.00371345	0.00275271	1.06082	1.05807	0.841858	1
MRPS35	-0.0349797	-0.0273905	1.10605	1.13344	0.254944	0.880123
GUCY1B1	0.0245289	0.0178246	1.04731	1.02948	0.915878	1
SFSWAP	-0.0145036	-0.0140979	1.3853	1.3994	0.698535	0.976273
TNK2	0.0110571	0.011209	1.45813	1.44692	0.698535	0.976273
MON2	-0.00467698	-0.00452383	1.38319	1.38772	0.841858	1
CDH3	0.048915	0.0201022	0.593002	0.572899	0.518003	0.96309
ARSF	-0.0170224	-0.0056797	0.468536	0.474216	0.41994	0.926318
GPBP1	-0.00413794	-0.00423459	1.46428	1.46851	0.715988	0.982167
DGAT2	0.0353606	0.035307	1.44823	1.41293	0.353839	0.883482
ZNF112	-0.0109104	-0.00497489	0.64535	0.650325	0.860161	1
CS	0.025952	0.024789	1.38047	1.35568	0.09329	0.870869
LTK	0.0447046	0.0201026	0.648848	0.628746	0.254777	0.880123
MRPS24	-0.00780835	-0.00524516	0.956492	0.961737	0.404688	0.914585
ELMO2	0.00600755	0.00568021	1.35693	1.35125	0.990636	1
WAPL	0.0119452	0.0114371	1.37705	1.36561	0.341786	0.880123
VMP1	0.0185045	0.0245883	1.91934	1.89475	0.341786	0.880123
APPBP2	-0.0266616	-0.0227401	1.20916	1.2319	0.13003	0.870869
POLD1	0.0250175	0.0180844	1.04195	1.02386	0.630382	0.96309
SEZ6	0.0549956	0.0212646	0.558532	0.537267	0.589579	0.96309
EIF4B	0.0273919	0.0337276	1.78331	1.74958	0.142365	0.870869
SLC6A16	-0.0173538	-0.0105937	0.865414	0.876008	0.307226	0.880123
BICRA	0.0283613	0.0222267	1.13179	1.10956	0.254944	0.880123
SPHK2	-0.0108737	-0.00729638	0.95442	0.961716	0.647156	0.968722
RPL18	0.00854247	0.00969418	1.63205	1.62236	0.613797	0.96309
CA11	-0.00561201	-0.00331767	0.841224	0.844542	0.814415	1
ISOC2	-0.0260267	-0.0167191	0.908431	0.92515	0.474044	0.956493
U2AF2	0.0189814	0.0201384	1.53072	1.51059	0.107863	0.870869
EPN1	0.0269695	0.0275093	1.47537	1.44786	0.11854	0.870869
MED29	-0.0447013	-0.0391564	1.23426	1.27342	0.254944	0.880123
ZNF275	-0.0146534	-0.00986775	0.956602	0.966469	0.897279	1
MTMR1	0.0107416	0.00993803	1.32975	1.31981	0.597406	0.96309
GPC1	-0.0564645	-0.025054	0.617697	0.642751	0.306885	0.880123
ADCK1	-0.0410386	-0.0246388	0.843905	0.868543	0.549472	0.96309
HAGH	0.00842534	0.00856791	1.4614	1.45283	0.733591	0.985049
RNF4	0.0184775	0.019575	1.5282	1.50862	0.142365	0.870869
CASP8	0.0100205	0.0113738	1.63322	1.62185	0.445547	0.937818
LIMCH1	0.00444607	0.00207196	0.663363	0.661291	0.841858	1
INTS13	-0.0154685	-0.0125693	1.15602	1.16859	0.934524	1
TM7SF3	0.00172681	0.00158026	1.31105	1.30947	0.971913	1
DLX3	0.0187178	0.0066756	0.507873	0.501198	0.325912	0.880123
SPA17	-0.0313166	-0.0159191	0.715433	0.731352	0.275063	0.880123
TSPAN32	-0.00518929	-0.00432845	1.19121	1.19553	0.805324	1
CCN5	0.00336227	0.00122011	0.514138	0.512918	0.83495	1
DMRT3	0.014486	0.00543639	0.534146	0.52871	0.377518	0.900807
ST3GAL6	0.00555237	0.00466673	1.20491	1.20024	0.733591	0.985049
ATP2C2	0.0624852	0.035394	0.825022	0.789628	0.488659	0.96309
NGFR	-0.0451733	-0.019217	0.594175	0.613392	0.417477	0.926318
CDON	-0.0112925	-0.00572865	0.719017	0.724745	0.664112	0.971638
TAF2	0.00815879	0.00772122	1.35919	1.35146	0.474044	0.956493
HIPK2	0.00945145	0.00863778	1.31282	1.30418	0.860259	1
TNPO3	0.0061583	0.00516967	1.20368	1.19851	0.715988	0.982167
BORCS8-MEF2B	-0.0679147	-0.0429166	0.880377	0.923293	0.474044	0.956493
RFXANK	-0.0191125	-0.0153525	1.14121	1.15656	0.68124	0.976228
TMEM161A	-0.0308828	-0.0177416	0.809964	0.827705	0.518605	0.96309
LPAR2	0.0442236	0.0395903	1.30144	1.26185	0.275063	0.880123
CTSA	0.0138195	0.0155454	1.62066	1.60512	1	1
SUGP2	0.00566623	0.00496608	1.25691	1.25195	0.565238	0.96309
SLC12A2	0.0367184	0.0263287	1.0377	1.01137	0.245278	0.880123
SNX24	-0.0760265	-0.0494373	0.903632	0.953069	0.0356585	0.870869
EYA2	0.140189	0.0603886	0.642146	0.581757	0.0969404	0.870869
CNN2	0.0129915	0.016359	1.81484	1.79848	0.503515	0.96309
ABCA7	0.00217865	0.00231861	1.52654	1.52422	0.971913	1
SNCAIP	0.0108122	0.00411213	0.540747	0.536635	0.770649	0.997578
DDX20	0.000523551	0.000415117	1.1341	1.13369	0.698535	0.976273
BTBD1	0.00257984	0.00230741	1.2815	1.27919	0.751334	0.990695
FAR2	0.0258396	0.0238555	1.33388	1.31003	0.235872	0.880123
BCAS1	-0.0596219	-0.0245086	0.570874	0.595383	0.760248	0.996505
POU1F1	0.00306565	0.00117742	0.544682	0.543504	0.849955	1
CHI3L2	-0.0827353	-0.0542663	0.909394	0.963661	0.062031	0.870869
SBNO2	0.0140138	0.0162607	1.67216	1.6559	0.664112	0.971638
PMS1	-0.0124896	-0.00894037	1.01825	1.02719	0.733591	0.985049
HMG20B	0.00822235	0.00760216	1.32768	1.32008	0.805324	1
CALCRL	-0.104995	-0.056659	0.740544	0.797203	0.0195159	0.870869
TAF11	-0.0173029	-0.0122466	1.00499	1.01724	0.254944	0.880123
ANKS1A	0.0245262	0.0202572	1.19174	1.17148	0.503515	0.96309
AP3D1	0.0189772	0.0196188	1.4913	1.47168	0.192667	0.880123
ZNF76	-0.0118286	-0.00928379	1.11767	1.12696	0.664112	0.971638
SLC9A3R2	-0.0167055	-0.00944482	0.800947	0.810391	0.378738	0.900807
NTHL1	-0.0462329	-0.0270378	0.820266	0.847304	0.13003	0.870869
UHRF1BP1	0.0240406	0.0165316	0.990364	0.973832	0.664112	0.971638
GNAI3	0.00829705	0.0066235	1.14501	1.13839	0.733591	0.985049
IPO5	0.00451079	0.00441488	1.40423	1.39981	0.805324	1
OAT	0.0146134	0.0127579	1.2559	1.24315	0.307226	0.880123
WDR3	-0.0295298	-0.0235033	1.12655	1.15006	0.549472	0.96309
PKN2	0.014874	0.0166622	1.61448	1.59782	0.378738	0.900807
WDR18	-0.0162529	-0.0116777	1.02075	1.03242	0.404688	0.914585
TRAM2	-0.0179826	-0.0115276	0.909079	0.920606	0.245278	0.880123
NTN1	0.12426	0.0468181	0.557317	0.510499	0.0657254	0.870869
GLP2R	-0.0281356	-0.0106055	0.528526	0.539131	0.814801	1
MCM10	0.00679783	0.00410794	0.863877	0.859769	1	1
DGKA	0.0151414	0.0163101	1.55222	1.53591	0.647156	0.968722
ERBB3	0.0396529	0.0191398	0.69598	0.676841	0.777553	1
ROPN1	0.00950276	0.00369473	0.552778	0.549083	0.658767	0.971638
ANKRD44	0.0211023	0.0253977	1.73908	1.71369	0.0356585	0.870869
KARS	-0.00113408	-0.00113016	1.42715	1.42828	0.68124	0.976228
ADAT1	0.0534092	0.0476507	1.30112	1.25347	0.00467738	0.870869
PDIA5	-0.0291364	-0.0190686	0.924681	0.94375	0.217832	0.880123
TBC1D22B	0.00721212	0.00523	1.03881	1.03358	0.366157	0.891301
NDUFB4	-0.0387686	-0.0308278	1.12185	1.15268	0.0249849	0.870869
SPEN	0.018733	0.0215708	1.66206	1.64049	0.200806	0.880123
MYLK	0.00674634	0.00544518	1.15717	1.15172	0.915878	1
ZC3H15	-0.0236562	-0.0246293	1.47976	1.50439	0.264872	0.880123
MAP2K4	-0.00786441	-0.00775802	1.4093	1.41706	0.698535	0.976273
PACC1	-0.0382812	-0.0267117	0.983381	1.01009	0.142365	0.870869
SNAP91	0.055021	0.0225751	0.593298	0.570723	0.748565	0.990695
SLK	0.0165747	0.0177845	1.5469	1.52912	0.445547	0.937818
CYB5R4	0.0118598	0.0124595	1.51188	1.49942	0.613797	0.96309
COL17A1	0.121895	0.0615896	0.750178	0.688588	0.226724	0.880123
GSTO2	0.047965	0.0248493	0.749914	0.725065	0.391583	0.911043
SEC61A2	0.0328185	0.0222885	0.980984	0.958696	0.296239	0.880123
PRKCQ	-0.032695	-0.0253014	1.09384	1.11914	0.565238	0.96309
TLE2	0.0731475	0.0445468	0.891063	0.846516	0.378738	0.900807
ASB1	-0.0300993	-0.0263692	1.24077	1.26714	0.404688	0.914585
FAM107B	0.00354183	0.00409603	1.66049	1.65639	0.488659	0.96309
ME1	0.00541054	0.00253942	0.668396	0.665857	0.841858	1
TBC1D1	0.0389491	0.0426362	1.59068	1.54805	0.00670628	0.870869
CDK13	0.00244429	0.00249788	1.46558	1.46308	0.897279	1
MTHFD2	-0.0607153	-0.0539207	1.24447	1.29839	0.0447593	0.870869
SLC9A7	0.00617221	0.00454144	1.05379	1.04925	0.805324	1
FOXJ2	0.0229743	0.020216	1.26962	1.2494	0.275063	0.880123
YBX1	0.0262298	0.0331214	1.82836	1.79523	0.254944	0.880123
PDE4A	-0.0400159	-0.0281275	0.990084	1.01821	0.13003	0.870869
PPP2R5A	-0.010172	-0.0108668	1.52581	1.53668	0.33	0.880123
CTNNA2	0.0414729	0.0175762	0.610243	0.592666	0.525641	0.96309
ELAVL1	0.0203193	0.0172607	1.22418	1.20692	0.275063	0.880123
TIE1	0.032481	0.0157164	0.695958	0.680242	1	1
DIP2B	0.0176907	0.0181222	1.47696	1.45884	0.264872	0.880123
SMARCD1	-0.0160392	-0.0144262	1.28041	1.29484	0.971913	1
KDM4A	0.0383452	0.0366378	1.38686	1.35022	0.00827422	0.870869
NFYC	0.0114264	0.0115727	1.45697	1.44539	0.474044	0.956493
ZMYND12	0.0314046	0.0138755	0.634389	0.620513	0.41076	0.926318
SLC9A3	-0.00759605	-0.00409292	0.76531	0.769403	0.805324	1
NGEF	-0.0351584	-0.0145353	0.579207	0.593742	0.662892	0.971638
ASPM	-0.0198108	-0.0122842	0.878453	0.890737	0.404688	0.914585
CD84	-0.0218124	-0.0204912	1.33509	1.35558	0.68124	0.976228
ELOVL1	0.00731194	0.00604871	1.18648	1.18043	0.565238	0.96309
SPI1	0.0107684	0.0139294	1.86316	1.84923	0.68124	0.976228
ZNRD1	-0.0154971	-0.0111037	1.01815	1.02925	0.209194	0.880123
MPPED2	-0.123737	-0.0607167	0.667993	0.72871	0.0653493	0.870869
CLDN18	0.0186201	0.00639157	0.488426	0.482034	0.706472	0.982167
ZBTB11	0.00823229	0.00751192	1.31021	1.3027	0.503515	0.96309
ATXN3	-0.015198	-0.0141349	1.32473	1.33886	0.307226	0.880123
GOLGA5	-0.0158842	-0.0146413	1.3125	1.32714	0.226724	0.880123
FGFR2	-0.0118983	-0.00575941	0.685466	0.691226	0.934515	1
LRRC40	-0.0249991	-0.0157564	0.891447	0.907203	0.474044	0.956493
ISOC1	0.0280974	0.0196739	1.01005	0.990374	0.878736	1
EML1	0.0173708	0.00765104	0.629274	0.621623	0.764654	0.996505
TRMT11	-0.0325436	-0.0241433	1.04827	1.07242	0.17712	0.880123
THUMPD1	0.0186765	0.0166362	1.28342	1.26679	0.366157	0.891301
MSANTD3	0.00230475	0.00158821	0.984963	0.983375	0.841858	1
KIF26A	0.0315393	0.0116392	0.528248	0.516609	0.832199	1
ATG2B	0.00415396	0.0042441	1.46612	1.46188	0.990636	1
ARFGEF1	0.00615507	0.00654611	1.52763	1.52108	0.217832	0.880123
ACSM2B	0.127588	0.052905	0.615063	0.562158	0.0149519	0.870869
ZFAT	0.0350652	0.0280544	1.15833	1.13028	0.565238	0.96309
MTFR1	0.00938205	0.00663233	1.01319	1.00655	0.518605	0.96309
STAG3	0.067127	0.0369438	0.802612	0.765668	0.275063	0.880123
FECH	0.030026	0.0293258	1.41376	1.38444	0.418052	0.926318
MYO9A	-0.00292235	-0.00265122	1.29752	1.30017	0.971913	1
DDX3Y	0.0424169	0.0373363	1.27865	1.24131	0.953199	1
PFKP	-0.00734272	-0.00655456	1.27456	1.28112	0.68124	0.976228
IDI1	-0.0109271	-0.00962609	1.25612	1.26575	0.597406	0.96309
SP100	-0.0175565	-0.0215114	1.74695	1.76846	0.296239	0.880123
KLF6	0.0011339	0.00133583	1.69028	1.68895	0.860259	1
PLPP1	0.00350767	0.00189284	0.769468	0.767576	0.925194	1
NEO1	0.00872341	0.00548924	0.900569	0.895079	0.418052	0.926318
TRAM1	-0.0211275	-0.0212946	1.43349	1.45478	0.102817	0.870869
PHKA1	-0.0306884	-0.0107733	0.491095	0.501868	0.595847	0.96309
TNFRSF1A	0.00749758	0.00902579	1.73127	1.72225	0.715988	0.982167
CACNB1	-0.0422417	-0.0297426	0.991011	1.02075	0.17712	0.880123
EVI5	0.00739924	0.00691546	1.34183	1.33491	0.751334	0.990695
STOML1	-0.0617161	-0.039652	0.897232	0.936884	0.0588186	0.870869
PKM	0.00336879	0.00410145	1.74851	1.74441	0.878736	1
DHX29	-0.00837994	-0.00702976	1.19674	1.20377	0.990636	1
DNTTIP2	-0.0372823	-0.0338081	1.28143	1.31523	0.226724	0.880123
METTL22	-0.0099999	-0.0096251	1.37382	1.38344	0.549472	0.96309
TP53BP1	0.0268731	0.0236715	1.27269	1.24902	0.285518	0.880123
TRO	-0.0407015	-0.0177384	0.609925	0.627663	0.437218	0.937818
RRP15	-0.0185811	-0.0127299	0.972043	0.984773	0.715988	0.982167
RHOA	0.0192497	0.0248919	1.86803	1.84314	0.097961	0.870869
DHX8	-0.00854004	-0.00833552	1.39398	1.40232	0.630382	0.96309
PMS2P4	0.0334476	0.0193811	0.835693	0.816312	0.698535	0.976273
PRKCZ	-0.0139118	-0.0112657	1.15266	1.16393	0.459672	0.948113
ZFY	0.03154	0.0210043	0.961314	0.94031	0.934515	1
IARS2	0.0155028	0.0144224	1.33938	1.32496	0.113102	0.870869
SYT1	-0.0929895	-0.0444935	0.658291	0.702785	0.173232	0.880123
NAV3	-0.0329179	-0.0192365	0.823499	0.842735	0.698535	0.976273
IDH3G	0.0337096	0.0278926	1.19774	1.16985	0.0725493	0.870869
ROGDI	0.0406862	0.0343933	1.22683	1.19244	0.391583	0.911043
PDZD4	-0.0963843	-0.070878	1.01587	1.08675	0.00719642	0.870869
ATP2B3	0.0391569	0.0138426	0.50697	0.493127	0.521481	0.96309
ROCK1	0.00794868	0.00989093	1.79017	1.78028	0.715988	0.982167
CBFB	-0.0163146	-0.014829	1.29393	1.30875	0.184772	0.880123
PDK3	0.0545414	0.0535366	1.43305	1.37952	0.0249849	0.870869
HYAL2	0.022344	0.0146271	0.941766	0.927139	0.431672	0.93296
HDAC4	-0.00500194	-0.00567421	1.62376	1.62944	0.581218	0.96309
RASSF1	-0.0306301	-0.0262522	1.21341	1.23967	0.0887994	0.870869
FGFR3	-0.0440997	-0.0159412	0.503578	0.519519	0.813325	1
IFI35	-0.0839908	-0.081762	1.35393	1.43569	0.0588186	0.870869
HEATR6	-0.0135403	-0.0101836	1.06996	1.08014	0.549472	0.96309
COASY	0.00289438	0.0025864	1.28048	1.27789	0.518605	0.96309
PLEKHH3	0.0165419	0.00710796	0.61348	0.606372	0.548682	0.96309
MEF2A	-0.00207484	-0.00209838	1.44801	1.45011	0.76921	0.996505
OTUD5	0.0190091	0.0180054	1.36554	1.34754	0.200806	0.880123
TFE3	0.0116002	0.0117468	1.45681	1.44506	0.823543	1
TBC1D25	-0.0400619	-0.0323357	1.13837	1.1707	0.285518	0.880123
ACSL4	0.0125	0.0128875	1.48387	1.47098	0.915878	1
INPP5A	0.0373107	0.0332051	1.29062	1.25741	0.0653873	0.870869
GPKOW	0.00346086	0.00266728	1.10322	1.10055	0.597406	0.96309
GRIPAP1	0.00924682	0.00962412	1.49638	1.48676	0.78721	1
FTSJ1	-0.0178571	-0.0139425	1.10947	1.12342	0.200806	0.880123
PRR11	0.0431564	0.0316863	1.06518	1.03349	0.418052	0.926318
REEP1	0.0248301	0.0103944	0.599152	0.588758	0.696288	0.976273
ATP11A	0.0331315	0.0374065	1.63762	1.60022	0.142365	0.870869
POLR1A	-0.00354072	-0.00308646	1.24606	1.24915	0.78721	1
LAPTM4A	0.00165296	0.00155464	1.34766	1.3461	0.860259	1
TTC7A	-0.0166125	-0.0147867	1.26676	1.28154	0.391583	0.911043
IP6K2	0.00704491	0.00673988	1.3736	1.36686	0.418052	0.926318
STON1-GTF2A1L	0.148772	0.064261	0.645842	0.581581	0.138327	0.870869
SRBD1	-0.01656	-0.0149695	1.28666	1.30163	0.565238	0.96309
KIF2A	0.00722677	0.00776575	1.54418	1.53641	0.860259	1
RASGRP2	0.016491	0.0181794	1.58951	1.57133	0.254944	0.880123
PSME4	0.00810966	0.0082049	1.45375	1.44554	0.404688	0.914585
IFT80	-0.00393204	-0.0032021	1.16327	1.16648	0.565238	0.96309
SIRT2	0.0309902	0.0264764	1.23585	1.20937	0.0588186	0.870869
ERLEC1	-0.0245917	-0.0201973	1.16482	1.18502	0.113102	0.870869
PPP2R5B	0.036679	0.0303355	1.19842	1.16808	0.162527	0.870869
PYGM	0.068913	0.0461997	0.980475	0.934276	0.169706	0.871582
PAGE1	-0.00650219	-0.00254195	0.552733	0.555275	1	1
PITX1	0.0392515	0.0152794	0.55927	0.543991	0.631074	0.963476
TRPC7	0.0677554	0.0237798	0.50832	0.48454	0.206041	0.880123
MAST4	0.0402691	0.0350599	1.26368	1.22862	0.184772	0.880123
ADGRF5	-0.0798492	-0.0321252	0.554516	0.586641	0.288376	0.880123
SDK2	0.0550319	0.0316837	0.836549	0.804865	0.503515	0.96309
ADAM7	0.0162746	0.00558315	0.487726	0.482143	0.701449	0.977044
NUP133	-0.00487776	-0.0040835	1.19574	1.19982	0.990636	1
NUCKS1	-0.0243056	-0.0248248	1.45114	1.47596	0.217832	0.880123
VPS35	-0.00324452	-0.00337275	1.48803	1.4914	0.597406	0.96309
DNAJA2	-0.00642877	-0.00604075	1.3426	1.34864	0.841858	1
BCL3	0.00628598	0.00693267	1.58459	1.57765	0.990636	1
KCNAB2	-0.00376691	-0.00402419	1.52922	1.53324	0.488659	0.96309
ABCC9	0.0136977	0.00715504	0.747179	0.740024	0.581218	0.96309
GAL	-0.0642962	-0.0257602	0.555229	0.580989	0.279126	0.880123
CLEC2D	-0.023563	-0.0270281	1.63138	1.6584	0.245278	0.880123
FUNDC1	-0.0204628	-0.0135047	0.935387	0.948891	0.549472	0.96309
MAOB	0.0739398	0.0367799	0.726187	0.689407	0.630141	0.96309
RORA	-0.0486531	-0.0503539	1.45809	1.50845	0.235872	0.880123
DRD4	-0.032409	-0.0145155	0.62893	0.643446	0.604505	0.96309
TGFBR3	-0.069534	-0.0566523	1.13733	1.19398	0.0299147	0.870869
PLA2G10	-0.0300789	-0.011374	0.529871	0.541245	0.0808757	0.870869
HES2	-0.0888403	-0.0347844	0.537657	0.572441	0.0743827	0.870869
ATP1B3	-0.0198008	-0.0181681	1.30467	1.32284	0.459672	0.948113
NEDD4	-0.0191558	-0.0140397	1.04038	1.05442	0.378738	0.900807
PIGB	0.00293901	0.00257145	1.25355	1.25098	0.647156	0.968722
MAPK6	-0.0134496	-0.0120826	1.28003	1.29211	0.431672	0.93296
GNB5	0.0205155	0.0167465	1.17604	1.1593	0.565238	0.96309
RAB27A	0.0119592	0.0130267	1.56799	1.55497	0.878736	1
HDHD5	-0.00299662	-0.0020517	0.976745	0.978797	0.78721	1
UFD1	-0.0160998	-0.0150785	1.33365	1.34873	0.366157	0.891301
LRP6	-0.0109926	-0.00675288	0.872891	0.879644	0.990636	1
GUCY2C	0.0600691	0.0214535	0.516056	0.494603	0.279508	0.880123
SCT	0.0229247	0.00941098	0.586968	0.577557	0.442648	0.937818
PHRF1	0.0194777	0.0169588	1.25462	1.23766	0.431672	0.93296
ELP1	0.00571396	0.0044132	1.10648	1.10207	0.613797	0.96309
NUCB2	-0.0310292	-0.0294959	1.34671	1.3762	0.341786	0.880123
PFN2	0.000792739	0.000402808	0.723267	0.722864	0.953206	1
PTPN3	-0.0248248	-0.0093889	0.530955	0.540344	0.850866	1
SPTB	0.0810672	0.0700388	1.27178	1.20174	0.113102	0.870869
DAPP1	-0.0130629	-0.0132136	1.44275	1.45596	0.459672	0.948113
FGF10	0.0782316	0.0276491	0.513835	0.486186	0.0576581	0.870869
SLC44A1	0.00143678	0.00123023	1.2259	1.22467	0.613797	0.96309
TMEM260	-0.00509506	-0.0045747	1.28307	1.28764	0.841858	1
SMG6	0.0149285	0.0139781	1.34785	1.33388	0.805324	1
EXOC5	-0.0158288	-0.0145885	1.31237	1.32696	0.169706	0.871582
CLTCL1	0.0201747	0.0137921	0.983186	0.969394	0.915878	1
FGF22	-0.00554763	-0.00200748	0.511054	0.513062	0.98839	1
FSTL3	0.00192706	0.00119619	0.886127	0.884931	0.841858	1
DGCR2	0.0259038	0.0244316	1.36295	1.33852	0.217832	0.880123
RNF126	-0.00677381	-0.00542658	1.14305	1.14847	0.488659	0.96309
MNT	0.016735	0.0167954	1.44632	1.42952	0.341786	0.880123
ZXDC	0.00647284	0.0054471	1.2068	1.20135	0.934524	1
JMJD6	0.00983602	0.00795977	1.16148	1.15352	0.733591	0.985049
POLB	0.0119409	0.0107473	1.29387	1.28312	0.664112	0.971638
ST6GALNAC1	0.0781978	0.0404213	0.756139	0.715717	0.372246	0.900807
WIPI1	-0.00712038	-0.00622175	1.24751	1.25373	0.76921	0.996505
FRMPD1	0.0141287	0.00527583	0.531363	0.526087	0.70233	0.977714
GBA2	0.019321	0.0169055	1.26081	1.2439	0.245278	0.880123
NDST1	0.0176855	0.0182525	1.48809	1.46984	0.76921	0.996505
ASNS	-0.0309057	-0.0180794	0.824951	0.84303	0.934524	1
AP3M2	-0.0053831	-0.00423302	1.12235	1.12659	0.990636	1
CNGB1	0.124432	0.0497125	0.591593	0.54188	0.0766219	0.870869
ST6GALNAC2	0.0384085	0.032622	1.23173	1.1991	0.503515	0.96309
CHAT	-0.0739862	-0.0271105	0.505202	0.532313	0.155273	0.870869
PABPC1	0.0253546	0.0354357	2.02408	1.98865	0.124181	0.870869
TESK2	0.0496064	0.0371274	1.08844	1.05131	0.192667	0.880123
CFAP20	-0.0495498	-0.0361386	1.02425	1.06039	0.0725493	0.870869
CSNK2A2	-0.00524921	-0.00476914	1.29837	1.30314	0.565238	0.96309
PTPN21	0.0755211	0.0288211	0.555112	0.526291	0.706651	0.982167
EIF2B3	-0.0306746	-0.0215518	0.992891	1.01444	0.33	0.880123
CAMK2A	0.010117	0.00377045	0.529556	0.525785	0.799596	1
TCOF1	0.0271582	0.0223183	1.18679	1.16447	0.353839	0.883482
CDC42	0.00484601	0.00542611	1.60811	1.60268	0.68124	0.976228
OSBPL3	-0.0458381	-0.0381455	1.17161	1.20975	0.245278	0.880123
EPHA8	-0.0249754	-0.0080174	0.449125	0.457143	0.463661	0.952392
SLC12A3	-0.0395609	-0.0158032	0.558439	0.574243	0.697316	0.976273
RAD18	-0.00749424	-0.00585467	1.11414	1.12	0.934524	1
ATP2B1	0.0032985	0.00339596	1.47702	1.47362	0.897279	1
TRPM5	-0.043932	-0.0144064	0.45593	0.470336	0.258562	0.880123
NCK2	0.021251	0.0210749	1.43131	1.41023	0.353839	0.883482
MAP4K4	0.020005	0.0227828	1.64444	1.62166	0.235872	0.880123
MGAT4A	-0.0178174	-0.0175238	1.40017	1.4177	0.307226	0.880123
RPL31	0.000417747	0.000464172	1.59326	1.59279	0.630382	0.96309
WDR1	0.0151183	0.0187195	1.78572	1.767	0.33	0.880123
SNX13	0.0132403	0.0133659	1.45307	1.43971	0.33	0.880123
MS4A12	0.027711	0.0104747	0.54059	0.530115	0.565309	0.96309
ARHGAP10	0.0126926	0.00900804	1.0184	1.00939	0.533926	0.96309
RPS6KA2	0.074436	0.0538781	1.06142	1.00754	0.162527	0.870869
ING3	-0.00433648	-0.0035793	1.179	1.18258	0.897279	1
VASH1	0.0664177	0.0519478	1.14456	1.09261	0.11854	0.870869
LMCD1	0.11747	0.0532407	0.670853	0.617612	0.111577	0.870869
BUD23	-0.0437517	-0.0348297	1.12117	1.156	0.09329	0.870869
SEL1L	0.0173312	0.0192028	1.59811	1.57891	0.107863	0.870869
TRIP13	-0.0424029	-0.0240562	0.796507	0.820563	0.474044	0.956493
ATP6AP1	0.0147878	0.0138235	1.34554	1.33171	0.391583	0.911043
TCF3	0.0271793	0.0254961	1.35613	1.33064	0.200806	0.880123
TRIB2	0.00527933	0.00467058	1.26868	1.26401	0.698535	0.976273
DAZAP1	-0.00890134	-0.00815945	1.30838	1.31654	0.68124	0.976228
MBD3	-0.0128439	-0.0100289	1.11149	1.12152	1	1
PRLH	0.0344131	0.015483	0.646864	0.631381	0.0808757	0.870869
HLTF	-0.0368227	-0.0278081	1.06566	1.09347	0.169706	0.871582
FAM50A	0.00603046	0.0054621	1.29946	1.29399	0.805324	1
FAM3A	-0.0362524	-0.0267325	1.04053	1.06726	0.200806	0.880123
CPSF1	-0.00422871	-0.00395672	1.33792	1.34188	0.860259	1
MYO3B	-0.0314809	-0.0139604	0.622817	0.636778	0.878732	1
CYBRD1	0.0265728	0.0224702	1.22123	1.19876	0.341786	0.880123
CDH19	0.0204803	0.00714822	0.497124	0.489976	0.965179	1
PDCD2	-0.0274352	-0.0240014	1.24016	1.26416	0.13609	0.870869
SLC6A15	0.0230371	0.00905096	0.561352	0.552301	0.633156	0.965157
RDH11	0.0176606	0.0152046	1.23968	1.22448	0.971913	1
PRKACA	0.0267083	0.0284969	1.5436	1.51511	0.0844846	0.870869
ADGRL1	-0.10011	-0.0721201	0.993688	1.06581	0.13003	0.870869
SPP2	0.00570357	0.00226872	0.564999	0.562731	0.898216	1
ACTN1	0.0330384	0.041398	1.81852	1.77712	0.200806	0.880123
ZFYVE26	-0.0258404	-0.0226158	1.24139	1.264	0.209194	0.880123
RPS6KA6	0.0500394	0.019443	0.560343	0.5409	0.32277	0.880123
EPN2	-0.0129956	-0.00939645	1.02844	1.03784	0.953206	1
PTPN18	0.0111064	0.0130586	1.69282	1.67976	0.391583	0.911043
LIMS2	0.00240441	0.00122504	0.725662	0.724437	0.897279	1
ASIC4	-0.0625139	-0.0222994	0.493555	0.515855	0.235822	0.880123
SPEG	0.017922	0.0103096	0.825067	0.814758	0.751334	0.990695
LNX1	0.151778	0.062849	0.619374	0.556525	0.0153554	0.870869
ALDH3A2	-0.0163394	-0.0130635	1.13693	1.15	0.664112	0.971638
TFRC	-0.0129753	-0.0129452	1.42288	1.43583	0.76921	0.996505
SREBF1	-0.0164676	-0.0146862	1.2693	1.28398	0.518605	0.96309
TRPC5	0.0867378	0.0267634	0.448666	0.421903	0.0410488	0.870869
AFF4	0.0048035	0.00517641	1.54728	1.54211	0.860259	1
UBE2D1	-0.00705657	-0.00718672	1.45571	1.4629	0.630382	0.96309
MPP5	-0.0099101	-0.00740351	1.06409	1.0715	0.698535	0.976273
RHOBTB1	0.0301092	0.0231667	1.11166	1.0885	0.934524	1
SMC1A	0.0125133	0.0128177	1.47421	1.46139	0.488659	0.96309
HSD17B10	-0.0164512	-0.0119727	1.03397	1.04595	0.33	0.880123
MARK2	0.0162954	0.0170671	1.50957	1.4925	0.445547	0.937818
HMMR	-0.0278827	-0.017462	0.884813	0.902275	0.613797	0.96309
CHFR	0.0051157	0.00516042	1.44789	1.44273	0.953206	1
TRHDE	0.024157	0.0124058	0.737115	0.724709	0.621943	0.96309
P4HA2	0.0426143	0.0228734	0.775865	0.752991	0.664112	0.971638
FCGR2B	-0.0197113	-0.0162011	1.1677	1.1839	0.245278	0.880123
NFATC3	0.00344836	0.00340263	1.41526	1.41186	0.597406	0.96309
TRNT1	0.00489182	0.00424582	1.2443	1.24006	0.878736	1
ACADVL	0.0379101	0.0381336	1.46035	1.42221	0.080341	0.870869
STK10	0.0202028	0.0275691	1.97254	1.94497	0.09329	0.870869
FBXW11	0.00728953	0.00665619	1.31068	1.30402	0.404688	0.914585
ACAP1	0.00963489	0.0109544	1.63575	1.6248	0.715988	0.982167
CRMP1	0.0347497	0.0118066	0.4861	0.474294	0.501723	0.96309
EVC	-0.0545452	-0.0327178	0.839115	0.871832	0.162527	0.870869
DERL2	-0.0313004	-0.0268065	1.21221	1.23902	0.113102	0.870869
SIDT1	-0.0748094	-0.0639697	1.19194	1.25591	0.142365	0.870869
NDE1	0.0332558	0.0376578	1.64256	1.60491	0.00886549	0.870869
MRVI1	0.00213312	0.00191393	1.28541	1.28349	0.990636	1
TMEM38A	0.0138105	0.00836751	0.868292	0.859925	0.76921	0.996505
AP1M1	0.0283132	0.0297769	1.52222	1.49244	0.0423177	0.870869
PVR	0.0390888	0.025806	0.955412	0.929606	0.275063	0.880123
XRCC1	0.0395378	0.032819	1.20402	1.1712	0.226724	0.880123
SCARB1	-0.0445031	-0.0283338	0.894427	0.922761	0.113102	0.870869
CYP2W1	0.0245803	0.00898208	0.52169	0.512708	0.717337	0.982167
MCM2	-0.0266079	-0.0190598	1.01393	1.03299	0.518605	0.96309
MOV10L1	0.0901288	0.0375886	0.610673	0.573084	0.162009	0.870869
PANX2	0.0783756	0.0566738	1.06181	1.00514	0.107863	0.870869
SELENOO	0.0411299	0.0298517	1.05209	1.02224	0.184772	0.880123
TP63	0.0039412	0.00178417	0.643998	0.642214	0.78721	1
ALPK1	0.010281	0.0112836	1.57902	1.56774	0.841858	1
LLGL2	-0.0631463	-0.04851	1.07422	1.12273	0.235872	0.880123
PDE8A	0.00170141	0.0013524	1.13743	1.13608	0.698535	0.976273
CLCN4	0.0100404	0.00685957	0.97908	0.972221	0.751334	0.990695
NLE1	-0.0321727	-0.0189315	0.829499	0.848431	0.533926	0.96309
SDHA	0.00860037	0.00856868	1.43167	1.4231	0.698535	0.976273
SMARCE1	-0.017501	-0.0163813	1.33222	1.3486	0.0423177	0.870869
FNDC8	-0.0484257	-0.0172062	0.49405	0.511256	0.178487	0.880123
GSDMB	0.0156601	0.0121255	1.11314	1.10102	0.878736	1
KDM5A	-0.00302508	-0.00378374	1.79261	1.7964	0.78721	1
ADAM11	0.0954556	0.0339541	0.520339	0.486385	0.0912244	0.870869
PPP2R3A	-0.00726347	-0.00347863	0.679199	0.682677	0.715988	0.982167
FERMT2	0.0111318	0.00455619	0.58277	0.578214	0.706412	0.982167
ABCB11	-0.178757	-0.0826105	0.616273	0.698883	0.0313977	0.870869
DHRS9	-0.0221987	-0.0186895	1.19531	1.214	0.733591	0.985049
CD5L	0.0689826	0.0272211	0.573018	0.545797	0.218893	0.880123
PTGS2	-0.00808331	-0.00699415	1.23481	1.2418	0.805324	1
IGF2BP2	0.0916413	0.0926827	1.49592	1.40324	0.062031	0.870869
MAP3K13	-0.00488888	-0.00317225	0.924536	0.927708	0.897279	1
ST6GAL1	0.00990099	0.0108245	1.57268	1.56185	0.805324	1
TBX21	-0.0982023	-0.0854102	1.20254	1.28795	0.0557456	0.870869
VDAC1P1	0.0653218	0.0250039	0.554831	0.529827	0.0289561	0.870869
FRY	0.0342793	0.0365397	1.54617	1.50963	0.0844846	0.870869
PICALM	0.0114928	0.0146455	1.83579	1.82114	0.533926	0.96309
NSF	-0.0220223	-0.0223324	1.44187	1.46421	0.33	0.880123
GLI2	0.0666639	0.0241565	0.524949	0.500793	0.0997589	0.870869
CLASP1	0.0125833	0.0120915	1.38236	1.37027	0.13003	0.870869
MRPS34	-0.0139667	-0.0116289	1.18541	1.19704	0.285518	0.880123
NOTCH3	0.058969	0.0279899	0.688873	0.660883	0.860161	1
CLNS1A	-0.019196	-0.0192337	1.42593	1.44516	0.404688	0.914585
PPP2R2C	0.0110019	0.00539056	0.69957	0.694179	0.533926	0.96309
TEAD2	0.0557608	0.0234712	0.60908	0.585609	0.223691	0.880123
EED	0.00397152	0.00316734	1.14215	1.13899	0.698535	0.976273
CDHR2	0.0826861	0.0442723	0.784804	0.740532	0.142365	0.870869
SNCB	-0.0156244	-0.00577384	0.520251	0.526025	0.193939	0.880123
TSG101	0.00886326	0.00833295	1.35055	1.34221	0.897279	1
NCBP3	0.0612925	0.0588873	1.40573	1.34685	3.79785e-05	0.610769
ATP2A3	0.0231774	0.0260956	1.62742	1.60133	0.113102	0.870869
CA12	-0.139038	-0.0666879	0.649161	0.715849	0.183905	0.880123
MGLL	-0.0561818	-0.0436614	1.08949	1.13315	0.353839	0.883482
NTN4	0.0145669	0.0068315	0.67001	0.663179	0.565183	0.96309
BCS1L	0.0488433	0.0306446	0.910564	0.87992	0.17712	0.880123
NUAK1	-0.109441	-0.0554564	0.693674	0.74913	0.0653873	0.870869
DPP8	0.00824199	0.00827247	1.44217	1.4339	0.565238	0.96309
SLC24A1	0.0272968	0.0170308	0.898655	0.881624	0.503515	0.96309
ZNF532	-0.0220396	-0.0170149	1.0953	1.11232	0.488659	0.96309
SCARF1	0.0198228	0.0159076	1.15572	1.13981	0.664112	0.971638
LMAN1	-0.0155237	-0.0149706	1.37382	1.38879	0.445547	0.937818
HACD3	-0.0244458	-0.0182358	1.05711	1.07535	0.353839	0.883482
IPCEF1	-0.00737258	-0.00754752	1.46316	1.4707	0.78721	1
ZZEF1	0.00866385	0.00944625	1.56771	1.55826	0.841858	1
NOX3	0.0182698	0.00614031	0.477953	0.471813	0.442973	0.937818
ENO1	0.00340266	0.00398665	1.68229	1.67831	0.549472	0.96309
SLC12A1	-0.0376099	-0.0154962	0.576712	0.592209	0.896844	1
MYDGF	-0.00684787	-0.00572987	1.19429	1.20002	0.647156	0.968722
ANO8	-0.000183077	-0.00011258	0.8771	0.877213	0.971913	1
TUBE1	-0.043829	-0.0314801	1.01055	1.04203	0.353839	0.883482
ARHGEF10L	-0.00766296	-0.00562688	1.04655	1.05218	0.823543	1
TXK	-0.0335848	-0.0294944	1.2423	1.27179	0.235872	0.880123
WSCD2	0.0603967	0.0281947	0.677683	0.649488	0.346348	0.880123
KCNQ2	0.0245801	0.0113546	0.662137	0.650783	0.989133	1
TACR2	0.0278738	0.0101544	0.520666	0.510511	0.500883	0.96309
ACTR6	-0.0445884	-0.032782	1.03438	1.06716	0.209194	0.880123
TIPIN	-0.0153778	-0.00965578	0.891051	0.900707	0.418052	0.926318
SRI	-0.0234278	-0.0199688	1.20973	1.2297	0.0887994	0.870869
EIF4G3	0.0190166	0.0198941	1.50923	1.48934	0.503515	0.96309
NUP37	0.00982925	0.00658014	0.959097	0.952517	0.698535	0.976273
SEMA3A	-0.0179066	-0.00866389	0.683708	0.692372	0.990635	1
GTSE1	-0.0134846	-0.00732622	0.770165	0.777491	0.860259	1
SEMA3C	-0.0152321	-0.0116334	1.08604	1.09767	0.823543	1
TTC38	-0.00223402	-0.00191434	1.2253	1.22721	1	1
ACAT1	-0.0591972	-0.044887	1.06165	1.10654	0.00771847	0.870869
GRAMD4	-0.0157444	-0.0139021	1.25695	1.27085	0.366157	0.891301
CELSR1	-0.0765012	-0.0444644	0.806494	0.850959	0.184772	0.880123
WNT8B	-0.0143263	-0.0050822	0.499255	0.504337	0.865938	1
ZNF638	-0.00433246	-0.00511624	1.69113	1.69625	0.418052	0.926318
SLC25A40	0.00745867	0.00650496	1.25148	1.24497	0.841858	1
TIMM21	-0.00470918	-0.00322885	0.977571	0.980799	0.613797	0.96309
ADD2	0.0468066	0.030838	0.956005	0.925167	0.341786	0.880123
FGF4	0.043306	0.0159823	0.530467	0.514485	0.269923	0.880123
RASAL2	-0.0179777	-0.00940199	0.739811	0.749213	0.990636	1
VPS9D1	0.0128658	0.010633	1.18765	1.17702	0.715988	0.982167
ZNF37A	-0.0464823	-0.0373836	1.1317	1.16909	0.217832	0.880123
MARK3	0.00719502	0.00802939	1.60401	1.59598	0.630382	0.96309
SLC25A3	0.000971977	0.000958963	1.41386	1.4129	0.698535	0.976273
FNDC3B	0.00275533	0.00315845	1.64534	1.64219	0.915878	1
FOSL2	0.0271624	0.0303662	1.61809	1.58772	0.404688	0.914585
CACNG5	0.00190025	0.000681744	0.507931	0.507249	0.981227	1
CACNG4	0.0440483	0.0141949	0.462054	0.447859	0.567979	0.96309
FRYL	-0.00776818	-0.00815161	1.49983	1.50798	0.68124	0.976228
TMEM131	0.00945519	0.0101312	1.54091	1.53078	0.664112	0.971638
FSCN1	-0.0114621	-0.00679961	0.842447	0.849246	0.841858	1
ACTB	0.0172614	0.0297241	2.48922	2.45949	0.209194	0.880123
MOCOS	0.0294069	0.0121224	0.590805	0.578683	0.295285	0.880123
PLD1	0.00845932	0.00704325	1.19472	1.18767	0.68124	0.976228
ATP12A	0.000680922	0.000218181	0.452378	0.45216	0.827211	1
WDR62	-0.0588031	-0.0313339	0.743196	0.77453	0.209194	0.880123
DLG1	-0.0154038	-0.0133635	1.23493	1.2483	0.565238	0.96309
RAB7A	0.0175792	0.0227892	1.87169	1.8489	0.341786	0.880123
BCAP29	0.000180591	0.000151885	1.20345	1.2033	0.897279	1
SEC31B	-0.0384845	-0.0269402	0.986515	1.01345	0.630382	0.96309
SART3	-0.0132533	-0.0127481	1.37134	1.38409	0.664112	0.971638
ARHGAP15	0.00478573	0.00561803	1.68641	1.68079	0.533926	0.96309
TUBA3D	-0.0110972	-0.00415487	0.528082	0.532237	0.346587	0.880123
PAX2	0.0461624	0.0172757	0.538593	0.521318	0.732181	0.985049
EXOSC7	-0.0368468	-0.0264034	1.01065	1.03705	0.285518	0.880123
KIFAP3	-0.045628	-0.0349659	1.07818	1.11315	0.062031	0.870869
MKRN2	0.011234	0.00872317	1.11461	1.10589	0.404688	0.914585
MCM6	-0.0198836	-0.0166248	1.18795	1.20457	0.162527	0.870869
REXO2	-0.0162862	-0.0129902	1.13424	1.14723	0.990636	1
RBM7	-0.0217445	-0.0187095	1.222	1.24071	0.107863	0.870869
RBMS2	-0.0201035	-0.0158483	1.11942	1.13527	0.823543	1
BAZ2A	0.0266592	0.0320954	1.74298	1.71088	0.17712	0.880123
PTPN23	0.026266	0.023782	1.30819	1.28441	0.418052	0.926318
MLH1	0.00344618	0.00293156	1.21872	1.21579	0.68124	0.976228
UNG	0.0164748	0.0100508	0.875182	0.865131	1	1
FMO4	-0.0369232	-0.021758	0.829314	0.851072	0.404688	0.914585
KLHL20	-0.0332383	-0.0262392	1.11583	1.14207	0.431672	0.93296
RGS11	0.0390722	0.0138666	0.50897	0.495104	0.753408	0.990695
SLC46A1	-0.014966	-0.00939242	0.890724	0.900117	0.715988	0.982167
PLXNA2	0.107613	0.0812325	1.12015	1.03891	0.0377713	0.870869
SPAG5	-0.0458751	-0.030745	0.941588	0.972334	0.307226	0.880123
ANKRD13A	0.0131707	0.0148711	1.6264	1.61153	0.33	0.880123
TPD52	-0.04957	-0.0412409	1.16978	1.21102	0.15558	0.870869
ACACB	0.018817	0.0146613	1.12143	1.10676	0.805324	1
TRAF4	-0.0921543	-0.0626379	0.939624	1.00226	0.209194	0.880123
PAG1	0.0142798	0.0167373	1.68936	1.67262	0.597406	0.96309
GPATCH1	0.00867905	0.00685753	1.13334	1.12648	0.581218	0.96309
ICAM3	0.0394432	0.0460616	1.69791	1.65185	0.031734	0.870869
NT5C2	0.00693603	0.00794653	1.64686	1.63891	0.698535	0.976273
MCAM	-0.00737438	-0.00332771	0.639358	0.642686	0.990581	1
GPC4	-0.00138169	-0.000497446	0.509161	0.509659	0.697316	0.976273
MBNL3	0.0366914	0.0382326	1.51249	1.47426	0.264872	0.880123
CAMSAP3	0.00792895	0.00305209	0.546865	0.543812	0.942468	1
RAP1GAP	0.0582577	0.0400213	1.00123	0.961211	0.488644	0.96309
XAB2	0.0161701	0.0137097	1.22005	1.20634	0.366157	0.891301
ARHGEF1	0.0217645	0.0260155	1.72752	1.70151	0.09329	0.870869
STXBP2	0.00783471	0.00871025	1.59828	1.58957	0.823543	1
MAP2K7	0.0256397	0.0241612	1.36162	1.33746	0.15558	0.870869
DGKD	0.0173673	0.0190263	1.58004	1.56102	0.391583	0.911043
CTTNBP2	0.0948607	0.0467804	0.725109	0.678328	0.237796	0.880123
ACTL6B	-0.00557207	-0.00211168	0.53569	0.537802	1	1
RARB	0.0164799	0.00596976	0.5156	0.509631	0.749361	0.990695
TOP2B	0.00139242	0.00146248	1.50602	1.50456	0.990636	1
TM9SF3	-0.00861512	-0.00896402	1.48664	1.49561	0.474044	0.956493
NFKB2	0.0129242	0.0125382	1.39589	1.38336	0.698535	0.976273
UBE2T	-0.0640551	-0.0329648	0.716097	0.749061	0.391583	0.911043
PPP1R12B	0.0303797	0.0331407	1.58044	1.5473	0.307226	0.880123
DNAJC10	-0.0123937	-0.0116039	1.33496	1.34657	0.751334	0.990695
GTF3C1	0.00441119	0.00430103	1.39882	1.39452	1	1
IL4R	0.0194331	0.0231965	1.72371	1.70052	0.565238	0.96309
USP33	0.0181572	0.0193624	1.53815	1.51879	0.217832	0.880123
PAK3	0.0643561	0.0267571	0.603303	0.576546	0.645757	0.968722
CAPN6	0.0190957	0.00606977	0.451617	0.445547	0.902789	1
DCX	0.0313604	0.0106926	0.487264	0.476572	0.35581	0.884683
SNRPA	0.00453185	0.00396432	1.25401	1.25005	0.68124	0.976228
SPAG6	-0.0226127	-0.0101116	0.630076	0.640188	0.365565	0.891301
EXOSC5	-0.056327	-0.0365523	0.908052	0.944604	0.341786	0.880123
DYNC1I2	0.00383099	0.00371465	1.39074	1.38702	0.841858	1
APBB1IP	0.0223738	0.0266999	1.72503	1.69833	0.296239	0.880123
LRCH4	0.0309121	0.0316564	1.48332	1.45166	0.0399897	0.870869
FAM76B	-0.000601742	-0.000535752	1.27421	1.27475	0.934524	1
SIRT6	-0.0327462	-0.0219181	0.944727	0.966645	0.245278	0.880123
TYR	-0.0133364	-0.00499018	0.527332	0.532323	0.599338	0.96309
POLD3	0.028675	0.0248733	1.25391	1.22903	0.162527	0.870869
ACTN2	0.146351	0.0587668	0.599189	0.540423	0.21044	0.880123
CAPZB	0.0201668	0.02294	1.64258	1.61964	0.102817	0.870869
GPR137B	0.0138721	0.0105381	1.09123	1.0807	0.31848	0.880123
NAALAD2	0.0781867	0.0301855	0.562209	0.532024	0.154858	0.870869
JADE1	-0.0272329	-0.0262753	1.36887	1.39515	0.0423177	0.870869
SLC25A43	-0.0198311	-0.0126597	0.904666	0.917326	0.664112	0.971638
UBE2A	0.00327916	0.00300705	1.31448	1.31147	0.990636	1
FGFR1	0.0653026	0.0419636	0.938218	0.896255	0.33	0.880123
FKBP6	-0.00969844	-0.00369373	0.537618	0.541312	0.663521	0.971638
SMC1B	0.0043245	0.00161861	0.530793	0.529174	0.580951	0.96309
FBLN1	0.0312734	0.0133133	0.610848	0.597535	0.368139	0.894956
ITGA8	0.0164657	0.00691892	0.59969	0.592771	0.730242	0.985049
CST7	-0.020269	-0.0219923	1.54438	1.56638	0.549472	0.96309
MAP2	0.0392968	0.0217447	0.79923	0.777485	0.613797	0.96309
PIAS2	-0.0115731	-0.0102352	1.2608	1.27103	0.664112	0.971638
AMPH	-0.00852253	-0.00439459	0.731721	0.736116	0.860254	1
ARAF	0.0184502	0.0178494	1.39466	1.37681	0.200806	0.880123
MCCC1	-0.0777124	-0.0608191	1.08894	1.14976	0.0195159	0.870869
LAMP3	-0.0209451	-0.0135307	0.915239	0.928769	0.518605	0.96309
FAP	-0.0311786	-0.0151264	0.682391	0.697517	0.564757	0.96309
NEBL	0.106078	0.0623763	0.869911	0.807535	0.0887881	0.870869
ACER3	-0.0149669	-0.0132744	1.26293	1.2762	0.459672	0.948113
UBE2K	-0.0110404	-0.0103169	1.333	1.34332	0.664112	0.971638
PIK3C3	0.00450353	0.00468488	1.49313	1.48845	0.860259	1
N4BP2	-0.0152686	-0.0118871	1.10725	1.11914	0.647156	0.968722
TIGAR	-0.0241148	-0.0196357	1.15494	1.17458	0.162527	0.870869
TULP3	0.0219045	0.014523	0.953806	0.939283	0.488659	0.96309
SYNJ2	0.0113273	0.00862704	1.09309	1.08447	0.549472	0.96309
ADCY2	0.122307	0.0536554	0.650109	0.596453	0.0543246	0.870869
PPP2R5C	-0.0112995	-0.0135607	1.71463	1.72819	0.217832	0.880123
PMS2P1	0.00957016	0.00593407	0.887527	0.881593	1	1
RBFOX1	-0.00696314	-0.00278671	0.565988	0.568774	0.802192	1
GNB1	0.00630344	0.00745627	1.70028	1.69282	0.915878	1
HOXA9	0.071841	0.0341041	0.692065	0.657961	0.264282	0.880123
EDN1	0.112346	0.0483933	0.635955	0.587562	0.0234571	0.870869
MLLT10	0.00439381	0.00410359	1.33945	1.33535	0.630382	0.96309
ZCWPW1	-0.0172707	-0.0109116	0.896046	0.906958	0.518605	0.96309
ADCYAP1R1	-0.0746847	-0.0269624	0.497471	0.524434	0.324022	0.880123
FGF20	0.0432634	0.0163707	0.544137	0.527766	0.355198	0.883482
P2RY10	-0.00277253	-0.0022942	1.18265	1.18494	0.934524	1
ITM2A	-0.0283361	-0.0228522	1.1421	1.16495	0.823543	1
NRDC	0.024796	0.028036	1.63526	1.60723	0.245278	0.880123
VDAC3	0.0146945	0.0139125	1.36289	1.34897	0.418052	0.926318
PCM1	-0.00650776	-0.00758651	1.66805	1.67564	0.474044	0.956493
TNRC6C	0.0207113	0.0189097	1.31668	1.29777	0.459672	0.948113
CBFA2T2	0.00556388	0.00426141	1.0971	1.09284	0.254944	0.880123
BRINP1	-0.0384547	-0.0142922	0.519083	0.533375	0.946652	1
ITCH	0.00959705	0.00992999	1.48771	1.47778	0.31848	0.880123
PKD2L2	0.0520666	0.0196319	0.543848	0.524216	0.35977	0.890475
TP53INP2	0.0618581	0.0441168	1.04114	0.997021	0.0887994	0.870869
SDF4	-0.012361	-0.0116662	1.34578	1.35744	0.31848	0.880123
MYH7B	0.0193876	0.00857647	0.632501	0.623925	0.971878	1
BPIFB2	0.00662285	0.00220869	0.472237	0.470028	0.339808	0.880123
TP73	-0.0682376	-0.029609	0.601313	0.630922	0.254877	0.880123
TOLLIP	0.0019015	0.00178139	1.34245	1.34067	0.971913	1
UBE2D4	-0.0486609	-0.0342293	0.987808	1.02204	0.33	0.880123
CLUL1	0.0518865	0.0199137	0.553714	0.533801	0.371044	0.899839
RUNX1T1	0.141933	0.0749002	0.789397	0.714497	0.0932784	0.870869
CDH17	0.0125572	0.00461537	0.522572	0.517957	0.560468	0.96309
THOC1	-0.00192426	-0.00157542	1.17037	1.17195	0.630382	0.96309
FKBP7	-0.116623	-0.0556499	0.650971	0.706621	0.0906236	0.870869
OSBPL6	-0.0200033	-0.00943262	0.665604	0.675037	0.860239	1
SLC1A3	-0.0175429	-0.0105969	0.856182	0.866779	0.860259	1
XRCC5	-0.00707692	-0.00854677	1.72807	1.73661	0.459672	0.948113
LXN	-0.0181278	-0.0116281	0.909617	0.921245	0.630382	0.96309
SP140	-0.0366905	-0.0385297	1.48583	1.52436	0.0844846	0.870869
MKNK1	0.0292908	0.0309388	1.52939	1.49845	0.418052	0.926318
TNS1	0.050582	0.0512783	1.47834	1.42706	0.353839	0.883482
REXO1	0.00134018	0.00128102	1.36965	1.36837	0.549472	0.96309
SAR1A	-0.0105201	-0.00962243	1.30479	1.31441	0.264872	0.880123
CDC14A	-0.00641025	-0.00613044	1.36666	1.37279	0.971913	1
RAPGEF3	-0.00545445	-0.00258492	0.672416	0.675001	0.860259	1
CEACAM1	0.0305882	0.0297259	1.40694	1.37722	0.971913	1
SENP1	-0.0629943	-0.0537685	1.19472	1.24849	0.00276467	0.870869
DUSP13	-0.0365592	-0.0171667	0.658881	0.676048	0.57961	0.96309
CIC	0.0241793	0.0256614	1.534	1.50833	0.11854	0.870869
LIPE	0.0770298	0.0470713	0.895345	0.848274	0.15558	0.870869
FDFT1	-0.0289038	-0.0281248	1.37979	1.40792	0.0221037	0.870869
PAFAH1B3	-0.0394733	-0.0266666	0.951355	0.978021	0.107863	0.870869
OPHN1	0.049215	0.0381725	1.12819	1.09002	0.235872	0.880123
AFM	0.0251475	0.00950126	0.539846	0.530345	0.810643	1
KIF22	-0.00464542	-0.00366851	1.12747	1.13114	0.733591	0.985049
SCGN	0.0400063	0.0146838	0.526898	0.512215	0.157562	0.870869
CARMIL1	-0.0121249	-0.00812932	0.953216	0.961345	0.805324	1
PGM1	0.0209409	0.0170856	1.17565	1.15857	0.698535	0.976273
DDX1	-0.0190342	-0.0164022	1.22502	1.24143	0.503515	0.96309
DNM2	0.0132683	0.0156606	1.70066	1.685	0.431672	0.93296
EPB41L2	-0.0059422	-0.00437529	1.05008	1.05446	0.751334	0.990695
RIMS1	0.140404	0.0512952	0.543139	0.491844	0.0171712	0.870869
MOXD1	0.0167377	0.00743194	0.634313	0.626881	0.805317	1
STX7	-0.00895601	-0.00979319	1.56266	1.57246	0.418052	0.926318
RABL2B	-0.00707411	-0.00510654	1.02888	1.03398	0.841858	1
KEAP1	-0.00691223	-0.00561328	1.15878	1.16439	0.76921	0.996505
DDX43	-0.0835279	-0.0446833	0.739645	0.784329	0.169706	0.871582
PTPRH	-0.0332236	-0.0137177	0.578841	0.592558	0.952727	1
DCT	-0.0167202	-0.00664117	0.559717	0.566358	0.971858	1
SLC35C2	0.0172172	0.0139781	1.16828	1.1543	0.459672	0.948113
CRYBG3	-0.00696878	-0.00573562	1.17454	1.18027	0.805324	1
EPHA6	0.0465947	0.0179184	0.553808	0.535889	0.592997	0.96309
SCTR	-0.0186194	-0.00685196	0.517494	0.524346	0.654729	0.968722
RFX3	-0.00887937	-0.00759415	1.22008	1.22768	0.76921	0.996505
RIF1	-0.00314068	-0.00302609	1.37854	1.38157	0.878736	1
RAB21	0.0117734	0.0125323	1.53196	1.51943	0.878736	1
SLC4A4	-0.0971788	-0.0538959	0.763481	0.817377	0.124181	0.870869
SMARCA2	0.0049822	0.00623581	1.79882	1.79259	0.533926	0.96309
RDH8	-0.0119678	-0.00436673	0.514219	0.518586	0.339808	0.880123
SESN1	0.0154585	0.0121214	1.12733	1.1152	0.31848	0.880123
MID2	0.0244407	0.0141113	0.830039	0.815927	0.31848	0.880123
PIH1D3	0.0210817	0.00731918	0.494547	0.487227	0.32301	0.880123
COL5A3	0.00951073	0.00460044	0.690149	0.685549	0.971909	1
SRCAP	0.0249768	0.024035	1.39035	1.36632	0.341786	0.880123
PUM3	-0.0399142	-0.0364551	1.28952	1.32598	0.17712	0.880123
CPB2	-0.0105283	-0.00363917	0.486858	0.490498	0.902789	1
CHRNA3	0.0144665	0.005656	0.556886	0.55123	0.759916	0.996437
KCNN2	0.0440188	0.0162252	0.529929	0.513703	0.530966	0.96309
CNOT4	-0.016267	-0.0145078	1.26943	1.28394	0.184772	0.880123
PSEN1	0.00881195	0.0101576	1.6581	1.64794	0.78721	1
CPOX	-0.0243903	-0.0185949	1.08062	1.09922	0.307226	0.880123
CLDND1	-0.0141719	-0.013135	1.32058	1.33372	0.296239	0.880123
MOK	-0.049787	-0.0280704	0.789451	0.817522	0.404688	0.914585
HSP90AA1	-0.0162863	-0.0209023	1.83116	1.85207	0.581218	0.96309
RBL1	-0.0318875	-0.0269467	1.19573	1.22268	0.17712	0.880123
DLGAP4	0.0100577	0.0091145	1.30196	1.29285	0.78721	1
IGSF9B	-0.0678333	-0.0489218	1.00621	1.05513	0.209194	0.880123
CFHR2	0.0988673	0.0383634	0.569208	0.530845	0.0108814	0.870869
CROCCP3	-0.0166893	-0.0120734	1.02766	1.03973	0.805324	1
NDC80	-0.0168033	-0.0121429	1.0265	1.03864	0.751334	0.990695
AP4E1	-0.0199562	-0.0156628	1.1145	1.13016	0.445547	0.937818
RSBN1	-0.00795519	-0.00688624	1.2354	1.24228	0.533926	0.96309
MAGI3	0.0644179	0.0377562	0.854602	0.816846	0.15558	0.870869
CXCL2	-0.0137739	-0.0061443	0.630493	0.636638	0.71321	0.982167
AFP	-0.00076317	-0.0003298	0.613288	0.613617	0.805112	1
COL4A4	-0.027663	-0.013962	0.711195	0.725157	0.990636	1
TCF7	-0.00991034	-0.0112325	1.61955	1.63079	0.841858	1
OSTM1	-0.0123757	-0.0120994	1.39445	1.40655	0.518605	0.96309
CDH7	0.0616536	0.0223942	0.525302	0.502908	0.196237	0.880123
IMPG2	0.0299172	0.0129438	0.62068	0.607736	0.13609	0.870869
PCNP	0.00191243	0.00184618	1.38364	1.38179	0.953206	1
EXD2	0.0109351	0.0067444	0.883183	0.876439	0.990636	1
ARG2	-0.0283724	-0.0164098	0.816236	0.832646	0.459656	0.948113
MEF2C	0.00533134	0.00554932	1.49446	1.48891	0.565238	0.96309
PTPRC	0.00816828	0.0124182	2.18954	2.17712	0.341786	0.880123
CACNA1S	-0.00439539	-0.0013421	0.429846	0.431188	0.988065	1
PKP1	0.0784564	0.0286907	0.532054	0.503364	0.468983	0.956493
UBA5	-0.0316839	-0.0262179	1.17075	1.19696	0.226724	0.880123
STK17B	-0.01137	-0.0149586	1.88058	1.89554	0.391583	0.911043
CDC14B	0.00940606	0.00714754	1.08986	1.08272	1	1
ZNF510	-0.0245751	-0.0183077	1.05563	1.07394	0.488659	0.96309
LRP2	-0.121123	-0.0542185	0.609069	0.663287	0.0724486	0.870869
ZNF506	-0.010355	-0.00941963	1.29768	1.3071	0.76921	0.996505
JMJD4	0.00325162	0.00212675	0.934672	0.932545	0.990636	1
DUSP12	-0.0342516	-0.0244859	1.00916	1.03365	0.09329	0.870869
AACS	0.0171191	0.0121356	1.01879	1.00666	0.341786	0.880123
DELE1	-0.00853409	-0.00751333	1.25638	1.2639	0.751334	0.990695
SLC13A1	-0.0166609	-0.00542315	0.456894	0.462317	0.507306	0.96309
CADPS2	-0.00115153	-0.000397561	0.487885	0.488283	1	1
PCDHB4	-0.0163978	-0.0059073	0.506784	0.512691	0.832643	1
PCDHA6	0.00867935	0.002983	0.487332	0.484349	0.397438	0.913866
PCDHGA2	-0.0361945	-0.0127976	0.493735	0.506533	0.436349	0.937818
HSPB11	-0.00782646	-0.0061292	1.11677	1.1229	0.664112	0.971638
PHLPP1	0.059097	0.0490535	1.2122	1.16315	0.275063	0.880123
ATP8B1	0.0275376	0.0110689	0.575452	0.564383	0.780975	1
IL12RB2	0.0365857	0.021165	0.835233	0.814068	0.630382	0.96309
SMARCD3	0.0196804	0.0178723	1.30911	1.29123	0.860259	1
WDR70	0.0120079	0.0105518	1.26304	1.25248	0.76921	0.996505
FYB1	0.00644868	0.00901145	2.01055	2.00153	0.503515	0.96309
MPP4	0.0863555	0.0310082	0.523696	0.492688	0.109009	0.870869
STRADB	0.0471768	0.0548729	1.69563	1.64076	0.366157	0.891301
BZW1	-0.00790482	-0.00838435	1.51603	1.52441	0.488659	0.96309
PGR	0.0016854	0.000609421	0.511967	0.511358	0.850736	1
C1QTNF3	-0.0267839	-0.0146711	0.772934	0.787605	0.503515	0.96309
ME2	0.0185719	0.0172599	1.33942	1.32216	0.404688	0.914585
C5orf22	-0.00901832	-0.00730089	1.1543	1.16161	0.597406	0.96309
CCNT2	-0.00107149	-0.00106115	1.41825	1.41931	0.805324	1
FAM135A	0.0401328	0.0283423	1.02309	0.994744	0.404688	0.914585
COL19A1	0.0489838	0.0347314	1.03039	0.995659	0.445547	0.937818
EPB41L3	0.000598445	0.000573812	1.3736	1.37302	1	1
COBLL1	0.0075055	0.00584443	1.11633	1.11049	0.841858	1
DLG3	-0.0801629	-0.0513637	0.888951	0.940314	0.0887994	0.870869
KCNK2	0.0110192	0.00429069	0.553907	0.549616	0.777891	1
SERTAD4	-0.0405524	-0.0158614	0.546394	0.562255	0.485099	0.96309
TRAF5	-0.0206263	-0.0166889	1.14897	1.16566	0.897279	1
MRPL22	-0.0366623	-0.0247414	0.951276	0.976017	0.488659	0.96309
GEMIN5	-0.0600428	-0.0459316	1.07083	1.11676	0.226724	0.880123
OPRK1	0.0463726	0.0165791	0.514124	0.497545	0.633562	0.965575
NFE2L1	0.0209794	0.0216346	1.48859	1.46696	0.733591	0.985049
SEMA5B	0.11762	0.0422915	0.530169	0.487877	0.00924866	0.870869
GSK3B	0.0107167	0.0109007	1.46293	1.45203	0.17712	0.880123
ITGB5	0.0273897	0.0233483	1.23154	1.20819	0.488659	0.96309
ERC1	-0.0132673	-0.012392	1.33133	1.34372	0.431672	0.93296
XPO1	-0.0189998	-0.0217048	1.62726	1.64896	0.200806	0.880123
LINC01587	0.0227913	0.00889397	0.55745	0.548556	0.32301	0.880123
RNF13	0.00219702	0.00243224	1.58837	1.58594	0.841858	1
TRPM3	0.0428998	0.0164513	0.551513	0.535062	0.587104	0.96309
PALB2	-0.0157623	-0.0112788	1.01669	1.02797	0.664112	0.971638
DOP1A	0.0232016	0.0190973	1.18706	1.16796	0.503515	0.96309
LYRM2	-0.0441248	-0.0338098	1.07862	1.11243	0.264872	0.880123
BCKDHB	-0.000206114	-0.000146031	1.01207	1.01221	0.841858	1
KAT6A	0.0155978	0.0167318	1.54596	1.52923	0.418052	0.926318
TUT7	0.0206087	0.0238285	1.67004	1.64621	0.17712	0.880123
ULK2	-0.0366426	-0.0303134	1.16841	1.19872	0.366157	0.891301
GRHL2	0.0927377	0.0390962	0.617967	0.578871	0.303615	0.880123
TNPO1	-0.000951574	-0.00106995	1.61162	1.61269	0.841858	1
PLOD1	0.0108962	0.00998538	1.3171	1.30711	0.953206	1
P2RX5	0.0187658	0.0141233	1.08286	1.06874	0.613797	0.96309
ITGAE	-0.00838435	-0.00575317	0.977074	0.982827	0.878736	1
DIS3	-0.00325604	-0.00270235	1.18601	1.18872	0.630382	0.96309
PIBF1	-0.019153	-0.0172829	1.28321	1.30049	0.549472	0.96309
TDRD3	-0.054451	-0.0413079	1.06394	1.10525	0.05	0.870869
AC000061.1	-0.0107431	-0.00451238	0.593718	0.598231	0.339808	0.880123
NUFIP1	-0.0208391	-0.0111612	0.757129	0.768291	0.549472	0.96309
PDS5B	0.0075243	0.0075833	1.4478	1.44022	0.488659	0.96309
OXCT1	-0.0212936	-0.01803	1.20258	1.22061	0.613797	0.96309
RRAGB	-0.0447887	-0.0328424	1.03155	1.0644	0.0195159	0.870869
EPYC	0.0169275	0.00620121	0.521622	0.51542	0.162098	0.870869
CYLD	0.00285471	0.00322401	1.62094	1.61772	0.841858	1
SLC27A5	-0.00140327	-0.00073629	0.746606	0.747343	0.878736	1
ZNF324	0.0111461	0.00828945	1.06709	1.0588	0.733591	0.985049
ZNF671	-0.0140313	-0.0102865	1.04252	1.0528	0.78721	1
ZNF416	0.00689049	0.00372559	0.771909	0.768183	0.805324	1
ZNF586	0.0127783	0.0116421	1.31025	1.29861	0.254944	0.880123
ZNF446	-0.0328898	-0.0204124	0.875215	0.895628	0.33	0.880123
ZNF264	-0.00198952	-0.00185401	1.3335	1.33536	0.78721	1
RPS5	0.0119983	0.0122667	1.47111	1.45885	0.445547	0.937818
FAT1	0.000998263	0.000565634	0.80774	0.807174	0.878736	1
YTHDC1	0.00978592	0.010748	1.57991	1.56916	0.148861	0.870869
CHMP2B	-0.0193469	-0.0176347	1.29622	1.31385	0.285518	0.880123
SMAP2	0.0447183	0.0566947	1.84757	1.79087	0.062031	0.870869
PPIE	0.0119562	0.00952348	1.14392	1.1344	0.715988	0.982167
ZMPSTE24	-0.000137451	-0.000127538	1.32858	1.32871	0.459672	0.948113
STARD7	-0.0130567	-0.0133897	1.4628	1.47619	0.378738	0.900807
NOA1	0.0109311	0.00781077	1.02478	1.01697	0.503515	0.96309
REST	0.00164697	0.00175386	1.5272	1.52545	0.805324	1
HAL	0.0306724	0.030326	1.43162	1.40129	0.378738	0.900807
SSH1	0.0116133	0.0117257	1.45253	1.44081	0.613797	0.96309
GSTP1	-0.00141998	-0.00137365	1.38493	1.38631	0.878736	1
APLP2	0.00323375	0.00439617	1.95349	1.9491	0.953206	1
FAM234B	0.00288015	0.00165269	0.818674	0.817022	0.953206	1
SLCO1A2	0.0751132	0.0339297	0.658798	0.624868	0.351795	0.883482
WBP11	0.00494238	0.00492662	1.43056	1.42563	0.841858	1
EIF3I	-0.0155686	-0.0142712	1.30535	1.31962	0.953206	1
NKAIN1	0.0165977	0.0065841	0.565599	0.559015	0.869295	1
COL16A1	-0.0554556	-0.0226993	0.569253	0.591953	0.801887	1
TXLNA	-0.00493739	-0.00378361	1.09367	1.09746	0.630382	0.96309
APOB	-0.0160154	-0.00544832	0.478074	0.483522	0.71047	0.982167
NCOA1	0.0240662	0.026534	1.59394	1.5674	0.09329	0.870869
AGBL5	-0.0186461	-0.0127738	0.971961	0.984735	0.630382	0.96309
EFR3B	0.0944313	0.0363337	0.563461	0.527127	0.112848	0.870869
KIF3C	0.0555254	0.0387671	1.01678	0.97801	0.245278	0.880123
RAB10	-0.000404761	-0.000455125	1.61198	1.61243	0.897279	1
GCKR	0.030495	0.0127246	0.598378	0.585653	0.813298	1
HADHA	0.0240724	0.0232746	1.39655	1.37327	0.0132729	0.870869
MAPRE3	0.0519848	0.0343986	0.961941	0.927542	0.0377713	0.870869
CAD	0.0276296	0.0223911	1.1704	1.14801	0.630382	0.96309
CD59	0.0227447	0.019981	1.26741	1.24743	0.445547	0.937818
CD82	-0.013473	-0.0136627	1.44619	1.45985	0.378738	0.900807
BCORL1	0.051109	0.0418284	1.19176	1.14993	0.0887994	0.870869
ATRX	-0.00230802	-0.00282346	1.75347	1.75629	0.698535	0.976273
AK6	-0.0396124	-0.0276851	0.984522	1.01221	0.404688	0.914585
FCN1	-0.013971	-0.0156703	1.60035	1.61602	0.184772	0.880123
MYNN	-0.00738847	-0.00551875	1.06485	1.07037	0.860259	1
MECOM	-0.0329281	-0.0158534	0.676696	0.692549	0.378738	0.900807
SCAMP1	-0.015118	-0.0126077	1.18685	1.19946	0.378738	0.900807
PREP	0.00260564	0.00194694	1.06896	1.06701	0.597406	0.96309
HACE1	0.0195686	0.0133827	0.983347	0.969965	0.597406	0.96309
SEH1L	0.0227147	0.0174165	1.10492	1.0875	0.264872	0.880123
WDR47	-0.0440793	-0.0347111	1.10881	1.14352	0.102817	0.870869
WDFY1	-0.00640933	-0.00661272	1.47517	1.48179	0.664112	0.971638
OVGP1	0.0587684	0.0302033	0.746659	0.716456	0.264855	0.880123
SLC25A24	-0.0192649	-0.0156306	1.15274	1.16837	0.33	0.880123
MAP3K4	-0.00657151	-0.00569583	1.2376	1.2433	0.953206	1
PILRA	0.0158591	0.0175087	1.59153	1.57402	0.488659	0.96309
IGSF9	-0.00342903	-0.00116568	0.479854	0.48102	0.78622	1
ABCB1	-0.0244235	-0.0174947	1.01469	1.03218	0.751334	0.990695
ZNF213	0.0023356	0.00177135	1.08504	1.08327	0.953206	1
AKR1B1	-0.0120041	-0.00909318	1.07832	1.08741	0.459672	0.948113
CPNE3	0.0206032	0.0215377	1.50892	1.48739	0.378738	0.900807
RRN3	-0.0469858	-0.0369783	1.10703	1.14401	0.13609	0.870869
CTTN	0.0240796	0.0225335	1.35136	1.32882	0.664112	0.971638
WNT11	-0.0614064	-0.0293506	0.664999	0.694349	0.274114	0.880123
MTIF2	-0.0173008	-0.0144922	1.19126	1.20575	0.549472	0.96309
DDHD2	0.00145586	0.00128463	1.26366	1.26237	0.698535	0.976273
TTC39A	0.0379892	0.0175089	0.663719	0.64621	0.418036	0.926318
EPS15	0.00133623	0.00148591	1.59504	1.59355	0.860259	1
ORC1	0.0111466	0.00521713	0.667861	0.662644	0.897279	1
MGST2	0.0358382	0.0230706	0.930307	0.907236	0.17712	0.880123
CHERP	0.0161067	0.0144258	1.28936	1.27494	0.565238	0.96309
ATG16L1	0.00338771	0.00296157	1.2527	1.24974	0.953206	1
USP40	-0.0459101	-0.0349984	1.07239	1.10739	0.200806	0.880123
POMGNT1	-0.0443631	-0.0305534	0.968402	0.998956	0.235872	0.880123
RAD54L	0.00607066	0.00319182	0.750134	0.746942	1	1
MAST2	0.0381027	0.029191	1.10993	1.08074	0.630382	0.96309
DNAJA1	-0.00364948	-0.00411842	1.61602	1.62013	0.549472	0.96309
B4GALT1	0.000818432	0.000783821	1.37208	1.37129	0.823543	1
CHMP5	-0.0442694	-0.0430062	1.37013	1.41314	0.169706	0.871582
NFX1	0.00389231	0.00346262	1.27516	1.2717	0.245278	0.880123
AQP6	0.0233882	0.00854058	0.521106	0.512565	0.869121	1
DIMT1	0.00160777	0.00109148	0.969963	0.968871	0.971913	1
IPO11	0.0145367	0.0115455	1.14162	1.13007	0.459672	0.948113
FOLH1	-0.0988342	-0.0385158	0.533182	0.571697	0.2625	0.880123
EIF2AK1	0.0205517	0.0243155	1.7091	1.68478	0.341786	0.880123
NME8	-0.10277	-0.0701779	0.940493	1.01067	0.0356585	0.870869
EPDR1	0.00582214	0.00312536	0.766011	0.762885	0.647156	0.968722
SNX10	0.0151879	0.0160355	1.52124	1.5052	0.698535	0.976273
SEPHS1	-0.0236012	-0.017834	1.07126	1.0891	0.445547	0.937818
MRPL28	-0.0116517	-0.00945192	1.1556	1.16505	0.549472	0.96309
HBQ1	0.101375	0.0788541	1.15208	1.07323	0.13003	0.870869
ITPKC	0.017699	0.0132692	1.07826	1.06499	0.860259	1
CEACAM6	0.0859068	0.0560085	0.958873	0.902864	0.459672	0.948113
FAT2	-0.00784842	-0.00277185	0.498137	0.500909	0.971893	1
RBM22	0.00916042	0.00878837	1.3785	1.36971	0.459672	0.948113
TMED2	-0.00759651	-0.00797398	1.5004	1.50837	0.897279	1
ERO1B	0.0220418	0.0168685	1.10254	1.08567	0.431672	0.93296
ZFAND6	0.00790478	0.00817295	1.48573	1.47756	0.533926	0.96309
HSD17B2	0.101489	0.0443536	0.642939	0.598586	0.359921	0.890475
TXLNG	-0.0180582	-0.0119361	0.937633	0.949569	0.474044	0.956493
PPEF1	0.0576099	0.0275684	0.694257	0.666688	0.473981	0.956493
LAT2	0.0111234	0.0122848	1.58948	1.5772	0.733591	0.985049
HUWE1	0.022605	0.024861	1.58914	1.56428	0.209194	0.880123
ZW10	-0.0359647	-0.0241155	0.945364	0.96948	0.217832	0.880123
ALG9	-0.0118421	-0.0083988	1.00901	1.01741	0.613797	0.96309
MYBPC2	-0.0196339	-0.0076526	0.548495	0.556147	0.725388	0.985049
NOX4	0.0535198	0.0194226	0.523333	0.50391	0.26287	0.880123
ACOX3	0.00437203	0.00315533	1.03278	1.02963	0.990636	1
MTMR2	-0.032964	-0.0245409	1.05183	1.07637	0.459672	0.948113
PPP1R15A	0.0286017	0.0288571	1.46006	1.4312	0.254944	0.880123
HSD17B14	0.0746038	0.0293295	0.571968	0.542638	0.0938463	0.870869
TRIP6	0.0279663	0.0168714	0.868807	0.851936	0.613797	0.96309
ACHE	0.0368362	0.0184941	0.723612	0.705118	0.459608	0.948113
FTL	0.00665897	0.00944293	2.04058	2.03114	0.581218	0.96309
SRRT	0.00604299	0.00609416	1.44796	1.44187	0.503515	0.96309
BAX	-0.0320982	-0.0267851	1.18055	1.20733	0.09329	0.870869
NLK	0.0226745	0.0194054	1.23442	1.21502	0.378738	0.900807
PIGS	-0.00871499	-0.00726013	1.18823	1.19549	0.431672	0.93296
ADAMTS2	0.00809145	0.004805	0.849131	0.844326	0.915878	1
TMPRSS11E	-0.00250766	-0.000971894	0.54866	0.549632	0.639087	0.968722
ATXN7L3	0.00618545	0.00612625	1.42195	1.41583	0.971913	1
PGS1	0.0244567	0.0261248	1.54419	1.51807	0.664112	0.971638
PSMC5	-0.0076698	-0.00692027	1.28825	1.29517	0.630382	0.96309
UIMC1	0.0209547	0.0229782	1.58353	1.56055	0.217832	0.880123
CETP	0.0708466	0.0337451	0.694185	0.66044	0.285451	0.880123
MMP2	-0.123588	-0.0508278	0.558285	0.609113	0.0639799	0.870869
MT3	0.0299983	0.0118472	0.565707	0.55386	0.179724	0.880123
LPCAT2	0.0188652	0.0202117	1.54579	1.52558	0.533926	0.96309
GNAO1	-0.0728324	-0.0486567	0.929689	0.978346	0.15558	0.870869
OGFOD1	0.00539887	0.00443956	1.17857	1.17413	0.915878	1
SH3BP2	0.0183014	0.0218095	1.72016	1.69835	0.296239	0.880123
NOP14	-0.00258347	-0.00213367	1.18045	1.18258	0.823543	1
ADD1	0.0158956	0.0185724	1.68494	1.66637	0.184772	0.880123
L2HGDH	-0.015572	-0.00922294	0.839874	0.849097	0.878736	1
TXNDC16	-0.0124531	-0.0108422	1.24066	1.2515	0.878736	1
RTRAF	-0.0104489	-0.00978767	1.33651	1.3463	0.518605	0.96309
NID2	-0.0145299	-0.00693641	0.675262	0.682199	0.565224	0.96309
GMCL1	0.0306181	0.0272769	1.28895	1.26167	0.097961	0.870869
SF3B2	0.0130283	0.015591	1.72428	1.70869	0.148861	0.870869
KLHL42	-0.0224908	-0.0168781	1.06424	1.08112	0.68124	0.976228
GNAS	0.0114292	0.0147641	1.86104	1.84628	0.533926	0.96309
DNM1L	-0.036076	-0.0322359	1.26308	1.29532	0.0447593	0.870869
PTHLH	0.00967896	0.00350219	0.513772	0.51027	0.397626	0.913866
PHACTR3	0.022251	0.0094325	0.606305	0.596873	0.841748	1
ERGIC2	-0.0435646	-0.0428601	1.38804	1.4309	0.192667	0.880123
TFAP2C	0.0934805	0.0349803	0.547533	0.512553	0.0555164	0.870869
AURKA	-0.0186985	-0.0124926	0.947642	0.960134	0.581218	0.96309
CASS4	0.0680134	0.0556693	1.19891	1.14324	0.0151231	0.870869
PIR	0.0486913	0.0223088	0.662213	0.639904	0.485256	0.96309
AAMDC	0.0146333	0.00849388	0.831664	0.82317	0.971913	1
RFX2	0.0635644	0.05724	1.31798	1.26074	0.15558	0.870869
METTL2A	-0.00351165	-0.00220666	0.895462	0.897669	0.990636	1
SULT2B1	-0.0417195	-0.0153136	0.511938	0.527251	0.449512	0.944892
ALG6	0.00267855	0.00198869	1.06213	1.06014	0.953206	1
CNOT3	0.0593626	0.0588575	1.45005	1.39119	0.000344153	0.870869
GP6	-0.00310426	-0.00203029	0.932557	0.934587	0.733591	0.985049
PTPN4	-0.037037	-0.0398721	1.52328	1.56315	0.0653873	0.870869
DDX18	-0.0150394	-0.0137297	1.30021	1.31394	0.431672	0.93296
KHSRP	0.0196433	0.0207437	1.52391	1.50316	0.353839	0.883482
GNA11	-0.0336577	-0.0205241	0.859518	0.880042	0.715988	0.982167
ASAP3	0.0248772	0.0124018	0.715433	0.703031	0.518605	0.96309
EDEM2	-0.0134034	-0.0106541	1.13145	1.1421	0.549472	0.96309
DNMT3B	-0.0114385	-0.004791	0.59188	0.596671	0.733591	0.985049
REM1	-0.00477283	-0.00163925	0.48468	0.486319	1	1
TPX2	0.0149409	0.00917176	0.880221	0.871049	0.715988	0.982167
FER1L4	-0.0813849	-0.0361597	0.613086	0.649245	0.533637	0.96309
PDRG1	-0.0541426	-0.0311641	0.804921	0.836085	0.0124251	0.870869
EPB41L1	0.0329313	0.0142906	0.623233	0.608943	0.429715	0.93296
SLC15A1	-0.0310658	-0.0105602	0.475154	0.485714	0.374718	0.900807
DOCK9	0.0188927	0.0165003	1.25827	1.24177	0.68124	0.976228
ANKRD10	-0.00853946	-0.00865584	1.44803	1.45669	0.445547	0.937818
TGDS	0.000705274	0.00047859	0.969234	0.968755	0.664112	0.971638
DOCK3	-0.00266573	-0.00120259	0.640241	0.641444	0.953206	1
C3orf18	0.00894857	0.00522993	0.835791	0.830561	0.915878	1
COQ9	-0.00319456	-0.00248904	1.11283	1.11532	0.76921	0.996505
TMEM40	0.0786684	0.0558846	1.04306	0.987176	0.307226	0.880123
KIF9	0.0447087	0.0238516	0.771649	0.747797	0.431672	0.93296
ARHGAP28	0.0710326	0.029448	0.602942	0.573495	0.648285	0.968722
CRLS1	-0.0334104	-0.0272813	1.15445	1.18173	0.148861	0.870869
PPP1R13B	-0.00100038	-0.000695339	0.992436	0.993132	0.841858	1
ATRN	0.0231625	0.0160464	0.997509	0.981463	0.264872	0.880123
SMOX	0.0407597	0.0332261	1.18273	1.14951	0.353839	0.883482
SIGLEC1	-0.291084	-0.209043	0.925065	1.13411	0.0151231	0.870869
FKBP1A	0.0234211	0.0259965	1.60437	1.57837	0.209194	0.880123
NSFL1C	0.0313959	0.0313044	1.4442	1.4129	0.102817	0.870869
SLC4A11	0.0723753	0.03019	0.607016	0.576825	0.277678	0.880123
C20orf194	-0.0010672	-0.000693498	0.927159	0.927852	0.715988	0.982167
ZNF343	0.0376034	0.0240804	0.925962	0.901882	0.209194	0.880123
EBF4	0.112871	0.0541614	0.709713	0.655552	0.0619943	0.870869
CPXM1	-0.0349757	-0.0130923	0.523517	0.536609	0.831003	1
MAVS	0.0346034	0.027322	1.14283	1.11551	0.00322105	0.870869
LZTS3	0.0340926	0.0138825	0.584433	0.570551	0.823519	1
F11	-0.013697	-0.00540076	0.556163	0.561564	0.585884	0.96309
XRN2	0.0184084	0.0174291	1.36468	1.34725	0.169706	0.871582
KIZ	0.0176297	0.0153292	1.25212	1.23679	0.097961	0.870869
DYNLL1	0.00903437	0.00892958	1.42043	1.4115	0.474044	0.956493
TESC	0.0291951	0.0286546	1.42036	1.39171	0.235872	0.880123
SNX5	-0.00864445	-0.00836999	1.38271	1.39108	0.971913	1
RPL6	0.00569693	0.00682942	1.72291	1.71608	0.404688	0.914585
SIRPG	0.0168555	0.0117413	1.00084	0.989103	0.733591	0.985049
MAPKAPK5	-0.00297214	-0.00281961	1.35725	1.36007	0.68124	0.976228
P2RX7	-0.00215211	-0.00172013	1.14225	1.14397	0.990636	1
ESF1	-0.0263275	-0.0191431	1.02946	1.0486	0.76921	0.996505
RBBP9	-0.0632092	-0.0393259	0.868059	0.907385	0.33	0.880123
ANAPC5	-0.00213863	-0.00208523	1.39563	1.39771	0.934524	1
SLC23A2	0.0010587	0.000883082	1.19382	1.19294	0.518605	0.96309
SLC8B1	-0.0107851	-0.00951969	1.25867	1.26819	0.715988	0.982167
TMEM230	-0.00964373	-0.00834445	1.23416	1.2425	0.474044	0.956493
DZANK1	0.0636171	0.0307898	0.703753	0.672963	0.31848	0.880123
KDM2B	-0.000911093	-0.0007764	1.21902	1.2198	0.860259	1
CFAP61	0.0699233	0.0305722	0.636192	0.605619	0.240941	0.880123
LHX5	0.0320639	0.0114531	0.511071	0.499618	0.433343	0.934561
TASP1	-0.0457143	-0.0321234	0.987805	1.01993	0.169706	0.871582
OAS1	-0.116127	-0.132219	1.56739	1.69961	0.0423177	0.870869
GCN1	0.0156458	0.0164643	1.51641	1.49995	0.549472	0.96309
RPLP0	0.00104323	0.0013033	1.793	1.7917	0.630382	0.96309
PXN	0.0106294	0.0126028	1.70686	1.69425	0.76921	0.996505
SIRT4	0.0136901	0.00619846	0.646313	0.640115	0.915221	1
RPH3A	0.0232445	0.0196115	1.21704	1.19743	0.68124	0.976228
KIF16B	-0.00312609	-0.00227552	1.03902	1.04129	0.751334	0.990695
TRMT6	-0.00514403	-0.00366591	1.01631	1.01997	0.613797	0.96309
CHGB	0.0224103	0.00889521	0.567101	0.558205	0.558866	0.96309
PEBP1	-0.0342382	-0.0279435	1.15354	1.18148	0.13003	0.870869
TBX5	0.020813	0.00734824	0.503041	0.495693	0.363499	0.891301
BRAP	0.0112876	0.00949101	1.20782	1.19833	0.296239	0.880123
ERP29	-0.000123793	-0.000127893	1.48041	1.48054	0.990636	1
NOS1	-0.0113238	-0.00435259	0.542365	0.546718	0.706412	0.982167
FUS	0.00251729	0.00271541	1.5476	1.54488	0.68124	0.976228
IGBP1	0.0124921	0.0109087	1.25529	1.24438	0.245278	0.880123
FXYD5	0.00680169	0.00708636	1.49662	1.48954	0.474044	0.956493
ZNF302	-0.0519638	-0.0409583	1.10679	1.14774	0.107863	0.870869
GRAMD1A	0.0237667	0.0255299	1.55253	1.527	0.341786	0.880123
FXYD3	-0.0245747	-0.00942571	0.538652	0.548078	0.29347	0.880123
HEPH	0.0823698	0.0352552	0.625284	0.590029	0.292467	0.880123
CDIP1	0.0315636	0.0235154	1.07663	1.05312	0.31848	0.880123
CMTM1	-0.00276057	-0.00242508	1.25615	1.25858	0.76921	0.996505
KCNH4	0.00538709	0.00181086	0.475864	0.474053	0.833995	1
GANAB	0.0152232	0.0150093	1.41994	1.40493	0.404688	0.914585
GMIP	0.0301825	0.0357111	1.71487	1.67916	0.184772	0.880123
RBM41	0.00073497	0.000602058	1.1721	1.1715	0.715988	0.982167
BIRC5	-0.0859006	-0.0534873	0.861837	0.915325	0.124181	0.870869
LAG3	-0.147636	-0.0924445	0.847932	0.940377	0.0151231	0.870869
MLF2	0.0130446	0.0128125	1.41345	1.40063	0.581218	0.96309
OTUB2	0.0969265	0.0420411	0.637013	0.594972	0.113051	0.870869
DDX24	-0.00451713	-0.00439816	1.3925	1.3969	0.915878	1
ZBTB25	0.00105503	0.00085967	1.16598	1.16512	0.841858	1
NECAP1	0.00867287	0.00724479	1.19877	1.19152	0.647156	0.968722
ARHGAP4	0.0172902	0.0182245	1.51978	1.50156	0.226724	0.880123
ANKRD24	-0.0501958	-0.0212166	0.589248	0.610465	0.630141	0.96309
DHX32	-0.00757039	-0.00499594	0.939584	0.94458	0.698535	0.976273
RCOR1	0.0306966	0.0343771	1.62292	1.58855	0.0473186	0.870869
GPATCH2L	0.00900536	0.00924143	1.47514	1.4659	0.597406	0.96309
LTBP4	-0.0209305	-0.0166315	1.12808	1.14471	0.78721	1
BLVRB	0.0349972	0.0351262	1.45565	1.42052	0.113102	0.870869
SLC9A1	0.0203191	0.0186561	1.32397	1.30531	0.597406	0.96309
SPTLC1	-0.0115811	-0.0106081	1.30619	1.3168	0.445547	0.937818
PAPOLA	0.00160326	0.00194952	1.74525	1.74331	0.76921	0.996505
CCNK	0.000307316	0.000308949	1.44052	1.44021	0.78721	1
PCBP4	-0.0407542	-0.0236749	0.816309	0.839984	0.751334	0.990695
RGS1	0.0351609	0.0186489	0.764548	0.745899	0.953204	1
YPEL3	0.030286	0.0378298	1.81103	1.7732	0.102817	0.870869
MRPS33	-0.028027	-0.0195671	0.98747	1.00704	0.597406	0.96309
NDUFB2	-0.0334321	-0.0277833	1.17509	1.20288	0.209194	0.880123
NUDC	0.00315199	0.00296578	1.34895	1.34598	0.990636	1
MAEA	0.0229225	0.0230773	1.45401	1.43093	0.254944	0.880123
ICAM1	0.0234374	0.0224013	1.38015	1.35775	0.431672	0.93296
STRN4	0.0375839	0.039379	1.52138	1.482	0.0447593	0.870869
IRAK3	0.017739	0.0185144	1.50503	1.48652	0.860259	1
LYZ	-0.0256389	-0.0397674	2.20788	2.24765	0.162527	0.870869
SI	-0.0147589	-0.00566334	0.540769	0.546433	0.659821	0.971638
MUL1	0.00850999	0.0059486	1.00144	0.995493	0.549472	0.96309
TFAP4	-0.00196561	-0.00136835	0.99364	0.995009	0.934524	1
PDCD7	-0.00283117	-0.00246741	1.2461	1.24857	0.733591	0.985049
SPG21	0.0128759	0.0124171	1.38751	1.37509	0.13003	0.870869
FETUB	0.0552709	0.0201054	0.524913	0.504808	0.040641	0.870869
DNAJB11	-0.0113149	-0.00983354	1.2389	1.24873	0.76921	0.996505
P3H2	-0.0551341	-0.0281704	0.71314	0.74131	0.417888	0.926318
THPO	0.0407466	0.0150358	0.529918	0.514882	0.0808757	0.870869
CHRD	0.0785103	0.0288265	0.534256	0.505429	0.362085	0.891301
FLT3LG	-0.00519029	-0.00419153	1.15298	1.15718	0.897279	1
RAB11FIP3	0.0082316	0.0068038	1.18586	1.17906	0.860259	1
GNPTG	0.0224424	0.0195748	1.25817	1.23859	0.264872	0.880123
ZNF268	-0.0336984	-0.027659	1.16036	1.18802	0.264872	0.880123
GOLGA3	0.00626453	0.00608235	1.39378	1.3877	0.733591	0.985049
PABPC4	0.0137867	0.0138212	1.44323	1.4294	0.751334	0.990695
CD209	0.0325065	0.0149062	0.659044	0.644138	0.597148	0.96309
CERS4	-0.0203828	-0.0149538	1.04097	1.05592	0.68124	0.976228
MCOLN1	0.0375701	0.0331535	1.27974	1.24659	0.0844846	0.870869
USP48	0.0117309	0.0124635	1.52903	1.51657	0.184772	0.880123
EFNB1	0.0508738	0.0285289	0.813378	0.78485	0.264872	0.880123
PDPR	0.0115327	0.00995787	1.24067	1.23072	0.647156	0.968722
AARS	0.00863061	0.00777286	1.2932	1.28543	0.549472	0.96309
GLG1	0.0180594	0.0190348	1.52015	1.50112	0.245278	0.880123
KIF4A	-0.0109595	-0.00620647	0.803909	0.810116	0.878736	1
TNRC6A	0.0125871	0.0128535	1.46966	1.45681	0.581218	0.96309
PLEKHG2	0.00125954	0.00105733	1.20162	1.20056	0.953206	1
DLL3	0.0602999	0.0225287	0.540349	0.517821	0.200208	0.880123
NAT14	-0.0497202	-0.0251437	0.707077	0.732221	0.391566	0.911043
PITPNM2	0.00922895	0.00729476	1.13399	1.12669	0.990636	1
EXOC1	-0.0072496	-0.00699286	1.37811	1.3851	0.366157	0.891301
RBM27	-0.0267592	-0.024985	1.32459	1.34957	0.0688918	0.870869
POU4F3	-0.0109229	-0.00376561	0.485482	0.489247	1	1
OSBPL8	0.0211033	0.0257108	1.76056	1.73485	0.17712	0.880123
DTX2	0.0229098	0.0218952	1.37978	1.35788	0.751334	0.990695
NLRC4	0.0521279	0.0422229	1.1798	1.13758	0.296239	0.880123
PUS7	0.0233832	0.0159355	0.981178	0.965242	0.488659	0.96309
LAMB4	0.0509942	0.0189875	0.536732	0.517745	0.243112	0.880123
NRCAM	0.0390936	0.0186791	0.688708	0.670029	0.7335	0.985049
LAMB1	0.0648286	0.0278042	0.622761	0.594956	0.185459	0.880123
SLC26A4	-0.0232418	-0.0100679	0.60993	0.619998	0.627703	0.96309
SLC26A3	0.00798647	0.00285202	0.506623	0.503771	0.339808	0.880123
DLD	0.00140575	0.0013359	1.36168	1.36035	0.733591	0.985049
WDR7	-0.0294055	-0.028665	1.38208	1.41075	0.162527	0.870869
TXNL1	-0.0143023	-0.0126554	1.26024	1.2729	0.68124	0.976228
IL5RA	0.152938	0.103221	1.01623	0.913005	0.0473186	0.870869
ABCC6	-0.029188	-0.0170257	0.823054	0.840079	0.897279	1
CMTM6	0.0086509	0.00990473	1.64675	1.63685	0.78721	1
ITGA6	0.0207589	0.0190828	1.32578	1.3067	0.404688	0.914585
RAPGEF4	-0.0475355	-0.0226276	0.665492	0.68812	0.733555	0.985049
MAP3K20	0.00348483	0.00288347	1.18518	1.1823	1	1
SMPX	0.00808089	0.0031051	0.545913	0.542808	0.654729	0.968722
FH	-0.0720041	-0.0574264	1.11214	1.16956	0.09329	0.870869
SEL1L3	-0.0240486	-0.0234878	1.38734	1.41083	0.15558	0.870869
TF	0.0337656	0.0238286	1.02008	0.99625	0.698535	0.976273
CDV3	-0.00103027	-0.00121415	1.68957	1.69079	0.581218	0.96309
MYO15A	-0.0340489	-0.0156948	0.647191	0.662886	0.51859	0.96309
ALKBH5	-0.00379325	-0.00344344	1.29793	1.30137	0.878736	1
APOH	-0.0354807	-0.01374	0.541845	0.555585	0.594461	0.96309
NLRP1	0.0390153	0.0395747	1.47326	1.43368	0.0132729	0.870869
PITPNM3	0.00946712	0.0041051	0.617631	0.613526	0.742437	0.990695
SPAG7	0.016098	0.0136464	1.21982	1.20617	0.353839	0.883482
ORC6	0.00812095	0.00684559	1.20955	1.20271	0.565238	0.96309
ZFHX4	0.0401895	0.0178337	0.639139	0.621305	0.642861	0.968722
SLC17A6	-0.0135488	-0.00493083	0.512582	0.517513	0.828632	1
CPA1	0.00265991	0.000995386	0.530379	0.529384	0.754038	0.990695
ZC3HC1	-0.0117625	-0.00740663	0.89474	0.902146	0.860259	1
ESR1	-0.104693	-0.0591966	0.776505	0.835702	0.13003	0.870869
RGS17	0.00935527	0.00317437	0.481115	0.477941	0.906457	1
ANGPT2	-0.01621	-0.0060805	0.528133	0.534213	0.896478	1
TMEM101	-0.0105063	-0.00775667	1.05125	1.05901	0.459672	0.948113
CD200	0.0711874	0.0403063	0.827173	0.786867	0.097961	0.870869
CCDC80	0.0716498	0.0329516	0.670105	0.637154	0.689504	0.976273
CMA1	-0.00885498	-0.00338885	0.540434	0.543823	0.937283	1
PSME1	-0.00731865	-0.00901056	1.76171	1.77072	0.597406	0.96309
PPP2R3C	-0.00800533	-0.0078336	1.39783	1.40567	0.733591	0.985049
HAUS4	0.00642922	0.00598023	1.33493	1.32895	0.971913	1
JPH4	-0.0328652	-0.013613	0.580793	0.594406	0.664067	0.971638
MYH7	0.0525771	0.0158658	0.433333	0.417467	0.299966	0.880123
CEBPE	0.0650601	0.0382461	0.857366	0.81912	0.13003	0.870869
SLC7A8	0.0996673	0.053847	0.796675	0.742828	0.148861	0.870869
OSGEP	0.00414744	0.0033887	1.17046	1.16707	0.613797	0.96309
SLC22A17	0.0469724	0.0235003	0.723594	0.700094	0.335843	0.880123
RNF31	0.012082	0.0114691	1.36525	1.35378	0.860259	1
SCFD1	-0.00739135	-0.00732468	1.41602	1.42335	0.613797	0.96309
G2E3	-0.0260857	-0.0218603	1.18811	1.20997	0.200806	0.880123
HECTD1	0.0105011	0.0112854	1.5461	1.53481	0.664112	0.971638
HNRNPC	-0.00121218	-0.0014594	1.7262	1.72766	1	1
RPGRIP1	0.0487117	0.031574	0.941005	0.909431	0.192667	0.880123
SUPT16H	0.000576562	0.000583838	1.45119	1.45061	0.953206	1
TOX4	-0.000900655	-0.00091454	1.45448	1.45539	1	1
GEMIN2	-0.0854441	-0.0524142	0.849048	0.901462	0.0171969	0.870869
TGM1	0.0172053	0.00929782	0.774298	0.765001	0.71595	0.982167
TINF2	0.0061701	0.00586221	1.36364	1.35778	0.76921	0.996505
DAZL	0.0146459	0.00525644	0.51042	0.505163	0.384382	0.908219
TBL1Y	-0.0296967	-0.0101133	0.476273	0.486386	0.0808757	0.870869
SEMA6A	-0.0724345	-0.037392	0.716206	0.753598	0.459656	0.948113
TRPM7	-0.0333629	-0.0338388	1.43642	1.47026	0.353839	0.883482
TYRO3	0.0514661	0.0217255	0.609934	0.588209	0.603183	0.96309
WDR76	0.00536132	0.00369979	0.987439	0.983739	0.715988	0.982167
CAPN3	-0.0265023	-0.0184132	0.983174	1.00159	0.285518	0.880123
SNAP23	0.0275737	0.0321062	1.68595	1.65384	0.13003	0.870869
TBX15	0.04223	0.0135703	0.46042	0.446849	0.315783	0.880123
PHGDH	0.0353144	0.0212184	0.867487	0.846269	0.445547	0.937818
COL9A3	0.0854845	0.0543613	0.934887	0.880526	0.378738	0.900807
EZR	0.00237507	0.0023795	1.43657	1.43419	1	1
MYL6	0.00132619	0.00178809	1.93607	1.93428	0.68124	0.976228
AGO1	0.0208934	0.0178387	1.23071	1.21287	0.113102	0.870869
TEKT2	0.0514558	0.019397	0.543601	0.524204	0.181035	0.880123
CLSPN	0.0152299	0.00994529	0.937078	0.927132	0.533926	0.96309
RFFL	0.00906638	0.00947238	1.50204	1.49257	0.581218	0.96309
UNC13D	0.0277054	0.0314864	1.64537	1.61388	0.366157	0.891301
MFSD11	-0.00297779	-0.00245583	1.17859	1.18104	0.915878	1
DPYSL2	-0.0165039	-0.0166039	1.43315	1.44976	0.378738	0.900807
TGFB2	0.010003	0.00451438	0.643349	0.638834	0.897275	1
GPATCH2	-0.00318474	-0.00252954	1.13462	1.13715	0.934524	1
NUP50	0.0229668	0.0280937	1.76883	1.74074	0.235872	0.880123
CDC45	-0.0418071	-0.0222146	0.745536	0.76775	0.698535	0.976273
COMT	-0.0179842	-0.015692	1.24099	1.25668	0.366157	0.891301
ADA2	-0.0168073	-0.0172566	1.46265	1.47991	0.33	0.880123
AC016026.1	0.0677437	0.0260285	0.557429	0.531401	0.359921	0.890475
VNN3	0.0229255	0.0225087	1.41775	1.39524	0.647156	0.968722
ECHDC1	-0.0167181	-0.0153796	1.30952	1.3249	0.860259	1
LRRFIP2	-0.00372432	-0.00388644	1.49355	1.49744	0.581218	0.96309
SEC22C	-0.0328421	-0.0272096	1.17171	1.19892	0.0844846	0.870869
XYLB	0.0131353	0.00710038	0.773413	0.766312	0.733591	0.985049
HDAC6	-0.0063338	-0.00534676	1.2052	1.21054	0.971913	1
OR1I1	-0.0308093	-0.0109914	0.499213	0.510205	0.892129	1
GABRP	0.0217275	0.00897895	0.590698	0.581719	0.807869	1
KRT31	0.0239331	0.00828998	0.49388	0.48559	0.276859	0.880123
CDC6	-0.0364336	-0.0235535	0.91094	0.934494	0.341786	0.880123
UPRT	-0.0105817	-0.0072494	0.974757	0.982006	1	1
[truncated: 46,247 more rows]

## Sheet: S2.4
	log2fc	diff	mean_2a	mean_2c	p	fdr
TSPAN6	-0.0240332	-0.0100749	0.589767	0.599842	0.805531	0.962365
TNMD	-0.012108	-0.00361497	0.418925	0.42254	0.550013	0.875072
DPM1	0.0159331	0.0161441	1.45989	1.44375	0.0888515	0.510176
SCYL3	0.010234	0.00875339	1.22836	1.2196	0.19217	0.630906
C1orf112	-0.00232323	-0.00174001	1.06965	1.07139	0.931172	1
FGR	0.0184355	0.016141	1.26122	1.24508	0.407019	0.793253
CFH	0.0170834	0.0108898	0.915101	0.904212	0.749295	0.936555
FUCA2	0.0167302	0.0143213	1.23214	1.21782	0.189243	0.627229
GCLC	-0.00376791	-0.00351322	1.33342	1.33693	0.320586	0.731734
NFYA	-0.0137689	-0.0124226	1.28543	1.29786	0.320586	0.731734
STPG1	-0.0149808	-0.00723259	0.682909	0.690142	0.604305	0.889919
NIPAL3	-0.0107512	-0.00833261	1.10399	1.11232	0.284175	0.731734
LAS1L	0.00666264	0.003703	0.793682	0.789979	0.903756	1
ENPP4	-0.00187947	-0.00158636	1.2069	1.20849	0.931172	1
CFTR	0.142385	0.0518256	0.541454	0.489629	0.10273	0.537282
ANKIB1	-0.017906	-0.0197189	1.56893	1.58865	0.00780957	0.219776
CYP51A1	0.0464494	0.0413914	1.2964	1.25501	0.000166064	0.0393215
KRIT1	-0.00942812	-0.00996014	1.50913	1.51909	0.161755	0.599168
RAD52	0.0565644	0.0337804	0.868582	0.834801	0.0152245	0.28679
MYH16	0.0210078	0.00615398	0.415704	0.40955	0.381548	0.777547
BAD	-0.0327952	-0.0114463	0.487834	0.499281	0.395467	0.787192
LAP3	0.080732	0.0937911	1.7134	1.61961	0.027031	0.358212
CD99	0.02662	0.0198275	1.07451	1.05468	0.653342	0.908102
HS3ST1	0.0519224	0.0255891	0.71388	0.68829	0.161755	0.599168
AOC1	0.0313421	0.0085021	0.385623	0.377121	0.18209	0.621193
WNT16	0.0170429	0.00800983	0.672051	0.664041	0.50602	0.858552
HECW1	0.044474	0.0165797	0.536163	0.519583	0.719938	0.92705
MAD1L1	-0.00289006	-0.00126863	0.622658	0.623927	0.955228	1
LASP1	-0.0163375	-0.01434	1.24915	1.26349	0.653342	0.908102
SNX11	0.00565892	0.00438331	1.10968	1.1053	0.775628	0.946975
TMEM176A	0.119695	0.0510777	0.631538	0.580461	0.166556	0.604239
M6PR	0.0210464	0.0255962	1.7574	1.73181	0.0011642	0.0909107
KLHL13	-0.0691919	-0.0305087	0.610993	0.641502	0.146776	0.596627
CYP26B1	0.0532988	0.0152499	0.410457	0.395207	0.45108	0.822075
ICA1	-0.0640504	-0.0368249	0.801181	0.838005	0.0683935	0.498398
DBNDD1	-0.0467067	-0.01333	0.395112	0.408442	0.114036	0.564755
ALS2	-0.0228108	-0.0185017	1.15093	1.16944	0.0551856	0.455234
CASP10	0.0313048	0.0305063	1.4112	1.3807	0.07663	0.498398
CFLAR	-0.00300437	-0.00400701	1.91216	1.91617	1	1
TFPI	-0.019631	-0.0159015	1.15068	1.16658	0.308125	0.731734
NDUFAF7	-0.0133053	-0.0109702	1.17403	1.185	0.383025	0.777547
RBM5	0.00158026	0.00189015	1.71656	1.71467	1	1
MTMR7	-0.0970994	-0.0405605	0.572592	0.613153	0.159071	0.596627
SLC7A2	-0.0617791	-0.0179448	0.400147	0.418092	0.181538	0.620608
ARF5	0.00636932	0.00409341	0.919235	0.915142	0.993109	1
SARM1	-0.0303847	-0.0155715	0.721593	0.737164	0.169665	0.609293
POLDIP2	0.0352949	0.0208876	0.854275	0.833387	0.0683935	0.498398
PLXND1	-0.0278512	-0.0114335	0.576556	0.587989	0.556927	0.875191
AK2	0.0256753	0.0269456	1.51759	1.49064	0.0105716	0.249247
CD38	0.0597642	0.0536551	1.31224	1.25858	0.0179554	0.311704
FKBP4	0.00812029	0.00634188	1.11991	1.11356	0.665851	0.911588
KDM1A	-0.00654871	-0.00549615	1.19807	1.20356	0.397316	0.787763
RBM6	-0.00803454	-0.00782128	1.39049	1.39832	0.110078	0.554443
CAMKK1	-0.045959	-0.0175733	0.532901	0.550474	0.0780783	0.498398
RECQL	0.0192555	0.0226273	1.69666	1.67403	0.000568614	0.0673196
VPS50	-0.0102617	-0.0111854	1.55698	1.56816	0.110078	0.554443
HSPB6	0.0393388	0.0117477	0.426733	0.414985	0.0226878	0.332407
ARHGAP33	-0.000678251	-0.000195823	0.406433	0.406629	1	1
NDUFAB1	0.040666	0.0358074	1.27832	1.24251	0.000568614	0.0673196
PDK4	0.0279358	0.0269732	1.39652	1.36954	0.359918	0.758518
SLC22A16	0.0301299	0.0171058	0.817652	0.800546	0.312242	0.731734
ZMYND10	-0.00752018	-0.00228713	0.427627	0.429915	0.494528	0.851919
ABCB5	-0.0537066	-0.0220197	0.570564	0.592583	0.436964	0.813539
ARX	0.00196157	0.000731948	0.528698	0.527967	1	1
SLC25A13	-0.0619633	-0.0495842	1.11986	1.16944	0.0046123	0.172294
ST7	-0.0169831	-0.01165	0.973845	0.985495	0.40215	0.792282
CDC27	-0.0201074	-0.0251228	1.78002	1.80514	0.0597188	0.468423
SLC4A1	-0.0186431	-0.0164325	1.25343	1.26986	0.457614	0.826089
CALCR	-0.178064	-0.0507866	0.376608	0.427394	3.92092e-05	0.0236774
HCCS	0.0158515	0.0119593	1.08444	1.07249	0.2136	0.662025
DVL2	0.0511641	0.0196194	0.553085	0.533465	0.0824765	0.498881
UPF1	0.00149085	0.000839955	0.803242	0.802402	0.97244	1
SKAP2	-0.0143477	-0.0177978	1.77073	1.78853	0.421836	0.803325
SLC25A5	0.0352764	0.0345324	1.41961	1.38507	0.0175407	0.30778
MCUB	0.0100841	0.0104411	1.489	1.47856	0.28031	0.731734
HOXA11	-0.0216789	-0.00563733	0.362343	0.367981	0.159734	0.596627
POLR2J	0.055723	0.0308885	0.805263	0.774374	0.261519	0.719368
DHX33	-0.00225075	-0.00134091	0.848833	0.850174	0.93804	1
MEOX1	0.0579796	0.0195042	0.485137	0.465633	0.254865	0.712457
THSD7A	-0.190801	-0.0806926	0.560679	0.641371	0.00402599	0.160029
LIG3	0.0384517	0.0296238	1.11635	1.08673	0.128483	0.596213
RPAP3	0.00313788	0.00341086	1.55991	1.5565	0.723251	0.92705
ACSM3	-0.055662	-0.0422614	1.06437	1.10663	0.117983	0.572761
REXO5	-0.015527	-0.00896566	0.818572	0.827538	0.551207	0.875072
CIAPIN1	0.0211425	0.0150674	1.0257	1.01063	0.333373	0.731814
SPPL2B	0.0231721	0.00736601	0.4523	0.444934	0.433267	0.810146
FAM214B	-0.00182593	-0.00101379	0.790505	0.791519	0.580423	0.876827
COPZ2	0.000323368	0.000127087	0.557057	0.55693	0.882416	0.999354
PRKAR2B	-0.00470398	-0.0055352	1.68486	1.69039	0.856072	0.986089
MSL3	0.00365826	0.00361472	1.41733	1.41372	0.539727	0.875072
CREBBP	-0.0323729	-0.0318689	1.39436	1.42623	0.0519771	0.443668
TSPOAP1	0.0358008	0.0130262	0.521468	0.508441	0.735562	0.931493
MPO	-0.0186435	-0.00827368	0.626116	0.634389	0.517111	0.86668
PON1	0.133229	0.0432488	0.480285	0.437037	0.00408226	0.161537
GCFC2	0.00501841	0.00443042	1.26588	1.26145	0.659585	0.910269
WDR54	-0.0123867	-0.00480171	0.546865	0.551667	0.762116	0.941032
CROT	0.00204319	0.00162765	1.1401	1.13847	0.849298	0.982475
ABCB4	-0.0283226	-0.0175318	0.874298	0.89183	0.534032	0.875072
KMT2E	-0.0203253	-0.0236742	1.6586	1.68227	0.00821945	0.225362
RHBDD2	0.0330569	0.0128004	0.555067	0.542267	0.181895	0.621193
SOX8	0.0202817	0.00530918	0.370318	0.365009	0.608013	0.891095
IBTK	0.00755618	0.00723823	1.37561	1.36837	0.250671	0.70744
ZNF195	-0.000285029	-0.000281259	1.41347	1.41375	0.917452	1
MYCBP2	-0.00789113	-0.00966833	1.75278	1.76245	0.183486	0.622046
FBXL3	-0.00658035	-0.00826232	1.79733	1.80559	0.137395	0.596627
ITGAL	-0.0104603	-0.00873472	1.19034	1.19908	0.392517	0.785533
PDK2	0.0289987	0.011831	0.584531	0.5727	1	1
ITGA3	0.0234905	0.00794962	0.48222	0.474271	0.58755	0.87748
ZFX	-0.0239418	-0.025988	1.54304	1.56903	0.0138341	0.276193
LAMP2	-0.00156449	-0.00191059	1.75089	1.7528	0.903756	1
ITGA2B	-0.028786	-0.0125366	0.61206	0.624596	0.719911	0.92705
ASB4	0.031487	0.0108824	0.49408	0.483198	0.517552	0.867287
GDE1	-0.00107335	-0.00102324	1.36483	1.36585	0.862856	0.989607
REX1BD	0.0103752	0.00346173	0.473095	0.469634	0.797983	0.958641
CRLF1	0.0189252	0.0057578	0.431811	0.426053	0.308788	0.731734
OSBPL7	0.0424228	0.0147358	0.498532	0.483797	0.346486	0.744714
TMEM98	-0.0350941	-0.0122296	0.486659	0.498889	0.422111	0.80371
YBX2	0.0776538	0.0226827	0.422856	0.400173	0.0155848	0.290092
MAP3K14	-0.0616969	-0.0211536	0.474144	0.495298	0.0487503	0.434525
ABCC8	-0.0220802	-0.00598268	0.377917	0.3839	0.721194	0.92705
CACNG3	-0.0599415	-0.0153929	0.352839	0.368232	0.0565518	0.4586
TMEM132A	0.0218143	0.00634475	0.412792	0.406447	0.384165	0.777547
AP2B1	-0.0205024	-0.0216476	1.50248	1.52413	0.0128661	0.265491
TAC1	0.0399532	0.0122417	0.438194	0.425952	0.18959	0.627513
ZNF263	0.00523589	0.003858	1.05496	1.0511	0.426844	0.807728
CX3CL1	0.0355819	0.00951375	0.380518	0.371005	0.160465	0.598205
SPATA20	-0.0221272	-0.00799265	0.507136	0.515128	0.395491	0.787192
CACNA1G	-0.0325341	-0.00770093	0.327654	0.335355	0.153464	0.596627
TNFRSF12A	-0.0459265	-0.0169184	0.513047	0.529966	0.180115	0.617837
DLX6	-0.0407752	-0.0118007	0.401657	0.413457	0.480564	0.843474
MAP3K9	-0.053505	-0.0217502	0.565659	0.587409	0.320586	0.731734
RALA	0.00424665	0.00402412	1.35911	1.35509	0.775628	0.946975
BAIAP2L1	-0.00388145	-0.00126658	0.460141	0.461408	0.595767	0.884431
KDM7A	-0.00954941	-0.0102574	1.53453	1.54479	0.113976	0.564525
ETV1	-0.192239	-0.0707375	0.486279	0.557016	0.000813177	0.0791623
AGK	0.0314573	0.0265462	1.22079	1.19424	0.0119586	0.257086
ALDH3B1	-0.0128621	-0.00556586	0.611526	0.617091	0.842536	0.97967
TTC22	-0.0159165	-0.00647471	0.573647	0.580122	0.500503	0.854798
PHTF2	-0.00249385	-0.0024201	1.38882	1.39124	0.82232	0.970175
FARP2	-0.00388288	-0.00308264	1.13382	1.1369	0.769019	0.94443
USH1C	-0.0337785	-0.00975205	0.401657	0.411409	0.222345	0.673998
GGCT	0.0323358	0.0258857	1.15791	1.13202	0.00704432	0.208816
DBF4	-0.00107568	-0.000997646	1.32753	1.32853	0.862856	0.989607
TBXA2R	0.0177984	0.00585609	0.467613	0.461757	0.713405	0.924741
IFRD1	-0.00654095	-0.00765558	1.67472	1.68237	0.944913	1
LGALS14	0.132512	0.04372	0.488187	0.444467	0.000829909	0.0791623
COX10	-0.00763128	-0.00477245	0.889849	0.894622	0.40215	0.792282
GTF2IRD1	-0.0222968	-0.00593496	0.371056	0.376991	0.450764	0.822075
PAF1	0.0249381	0.0149815	0.864207	0.849226	0.265205	0.723499
VPS41	0.00615748	0.00730405	1.70499	1.69769	0.4788	0.841944
ARHGAP44	0.0520331	0.016813	0.464622	0.447809	0.27802	0.731734
ELAC2	0.00800932	0.00541242	0.967631	0.962218	0.684788	0.915303
SCIN	-0.0151863	-0.00739852	0.689164	0.696563	0.455001	0.825632
ARSD	-0.0457575	-0.0307824	0.945233	0.976015	0.0620987	0.476735
PNPLA4	0.0263418	0.0127939	0.697115	0.684321	0.56865	0.875191
MYH13	-0.0104779	-0.00246376	0.328002	0.330466	0.993162	1
ADIPOR2	-0.0237625	-0.0239099	1.42972	1.45363	0.0519771	0.443668
CDKL3	-0.0142388	-0.00731337	0.727348	0.734661	0.691145	0.916132
UPP2	-0.0245546	-0.00734679	0.417995	0.425342	0.650529	0.908102
PRSS21	-0.0122451	-0.0039594	0.454514	0.458474	0.883178	0.999354
MARK4	-0.00442321	-0.00197388	0.632824	0.634798	0.795551	0.956476
PROM1	-0.0413031	-0.0148963	0.502909	0.517805	0.881217	0.999354
CCDC124	-0.00230651	-0.000700767	0.427972	0.428673	0.74508	0.934363
CEACAM21	0.0532774	0.0285751	0.778159	0.749584	0.07663	0.498398
PAFAH1B1	-0.0136315	-0.0156745	1.64109	1.65677	0.177861	0.617837
NOS2	-0.0144516	-0.00357289	0.344895	0.348467	0.911293	1
DNAH9	0.0470433	0.0148717	0.453552	0.438681	0.309831	0.731734
KIAA0100	-0.00469738	-0.0042842	1.30365	1.30794	0.97244	1
SLC13A2	-0.00666038	-0.00175421	0.369101	0.370855	0.971678	1
GAS7	0.00688168	0.0051854	1.07968	1.07449	0.749295	0.936555
TRAPPC6A	-0.000652716	-0.00021512	0.465372	0.465587	0.852456	0.985402
MATK	0.0243579	0.00839584	0.491487	0.483092	0.681683	0.915303
CEACAM7	0.0113229	0.00382549	0.479336	0.475511	0.550745	0.875072
CD79B	0.11242	0.0573628	0.755197	0.697834	0.0972548	0.527382
SCN4A	0.0130543	0.00366619	0.397005	0.393339	0.243746	0.697715
ST7L	-0.0125975	-0.0101209	1.14402	1.15414	0.517131	0.86668
TKTL1	-0.0199274	-0.0112131	0.796203	0.807416	0.755853	0.939082
PAX6	-0.0362371	-0.0146715	0.566808	0.58148	0.982772	1
RPUSD1	0.0350202	0.0101764	0.414335	0.404159	0.127406	0.59466
RHBDF1	-0.00868839	-0.00254579	0.411454	0.414	0.639421	0.903437
LUC7L	-0.00253122	-0.00205777	1.16182	1.16388	0.775628	0.946975
CACNA2D2	-0.0482868	-0.0130685	0.373959	0.387028	0.122645	0.583635
BAIAP3	0.0265491	0.00737212	0.394302	0.38693	0.152386	0.596627
TSR3	0.0456417	0.0168505	0.531099	0.514248	0.579419	0.876827
PIGQ	-0.011373	-0.0034752	0.429103	0.432578	0.892475	1
CRAMP1	-0.0184982	-0.00982798	0.751592	0.76142	0.562806	0.875191
TEAD3	-0.0102012	-0.00263108	0.360782	0.363413	0.550013	0.875072
SELE	-0.110651	-0.0335869	0.411333	0.44492	0.0463514	0.424498
DNAJC11	0.0336238	0.0186427	0.799258	0.780615	0.337707	0.73641
FMO3	0.0408316	0.0124371	0.435686	0.423249	0.120589	0.578995
MYLIP	-0.00983432	-0.00925201	1.34265	1.3519	0.723251	0.92705
NOX1	-0.0629874	-0.0181632	0.397002	0.415166	0.0813052	0.498398
E2F2	-0.0246162	-0.0148989	0.85576	0.870659	0.233299	0.687424
PSMB1	0.0246905	0.0239044	1.39875	1.37484	0.00112936	0.0897818
SYN1	0.0258446	0.00747457	0.410993	0.403519	0.205205	0.650317
JARID2	-0.0126031	-0.0103932	1.17454	1.18493	0.240142	0.695629
CDKL5	-0.0172603	-0.0148951	1.22757	1.24247	0.40215	0.792282
CAMK1G	-0.0430704	-0.0120205	0.386661	0.398681	0.0708554	0.498398
CDK11A	-0.00841272	-0.00566273	0.958272	0.963935	0.965554	1
NADK	0.00541514	0.00488516	1.29394	1.28906	0.808907	0.963122
TFAP2B	0.0487926	0.0153227	0.450764	0.435442	0.054141	0.451691
TFAP2D	0.00257705	0.000741779	0.405636	0.404895	0.968801	1
DLEC1	-0.0235221	-0.00880871	0.525877	0.534686	0.550981	0.875072
CYTH3	0.00856407	0.00505764	0.844537	0.839479	1	1
ADAM22	-0.0614924	-0.0356245	0.808113	0.843738	0.110078	0.554443
SYPL1	-0.000517871	-0.000524228	1.45014	1.45067	0.965554	1
CYB561	-0.0271036	-0.0144338	0.751101	0.765534	0.628619	0.900369
SPAG9	-0.0257624	-0.0305408	1.68506	1.71561	0.100791	0.533028
CELSR3	-0.063549	-0.0189373	0.410517	0.429454	0.139437	0.596627
AASS	-0.0424243	-0.0225892	0.746936	0.769526	0.243617	0.697715
PLEKHG6	0.00898226	0.0026154	0.411384	0.408769	0.568291	0.875191
SS18L2	0.0243553	0.0208329	1.23449	1.21366	0.0116689	0.257086
MPND	0.0709955	0.0224932	0.458422	0.435929	0.08266	0.499248
MGST1	0.0392952	0.0333041	1.22946	1.19616	0.243617	0.697715
CRY1	-0.0144324	-0.0114424	1.1281	1.13954	0.442076	0.815186
PGLYRP1	0.0406715	0.0125041	0.439827	0.427322	0.0888714	0.510176
NFIX	-0.0017727	-0.00085902	0.688676	0.689535	0.628619	0.900369
ST3GAL1	0.00564214	0.00466969	1.18638	1.18171	0.910601	1
MMP25	-0.0375019	-0.0221812	0.832267	0.854448	0.373675	0.769829
IL32	-0.0348364	-0.0189078	0.763621	0.782528	0.369054	0.766894
PKD1	0.0619792	0.0188688	0.438712	0.419843	0.0671262	0.493085
MAPK8IP2	-0.00128486	-0.000299085	0.325677	0.325976	0.990558	1
MED24	0.0183756	0.00979433	0.763874	0.75408	0.462861	0.829447
RHOBTB2	0.029507	0.0115273	0.559393	0.547866	0.478792	0.841944
HEATR5B	-0.0239401	-0.0258448	1.53459	1.56044	0.000105315	0.030717
SEC62	-0.00898454	-0.0117445	1.87001	1.88175	0.308125	0.731734
RPS20	0.0106854	0.014187	1.91258	1.89839	0.50602	0.858552
CSDE1	-0.00473581	-0.00634784	1.9206	1.92695	0.240142	0.695629
UBE3C	-0.0134321	-0.0132324	1.40464	1.41787	0.0415169	0.412526
REV3L	-0.044238	-0.0443566	1.4145	1.45886	0.00216847	0.120738
TENM1	-0.0231492	-0.0153929	0.941636	0.957029	0.457614	0.826089
PAX7	-0.0992341	-0.0278799	0.381546	0.409426	0.0545785	0.454308
MASP2	-0.0145449	-0.00442648	0.426851	0.431277	0.605203	0.890646
IYD	-0.00626836	-0.00225491	0.507853	0.510108	0.896588	1
FAM76A	0.0176579	0.013857	1.1291	1.11524	0.130668	0.596627
TRAF3IP3	0.00856569	0.00902001	1.51373	1.50471	0.468141	0.833921
POMT2	0.0594998	0.0257773	0.628001	0.602224	0.328994	0.731734
VTA1	0.0144607	0.0142991	1.42373	1.40943	0.122099	0.581351
MLXIPL	0.0138704	0.00379378	0.386501	0.382707	0.979489	1
BAZ1B	-0.00888458	-0.00769497	1.23568	1.24338	0.0710541	0.498398
RANBP9	-0.0134413	-0.014454	1.53418	1.54863	0.149196	0.596627
ETV7	0.059205	0.037887	0.932295	0.894408	0.562806	0.875191
SPRTN	-0.00178344	-0.00159919	1.28285	1.28445	0.910601	1
EEF1AKNMT	0.022529	0.0153911	0.983321	0.96793	0.299997	0.731734
DYRK4	0.0121551	0.00771494	0.909554	0.901839	0.876454	0.996658
ZNF207	-0.00245493	-0.00311967	1.82179	1.82491	0.598293	0.885566
UQCRC1	0.0706663	0.0415904	0.860057	0.818467	0.110078	0.554443
STARD3NL	0.0239537	0.022951	1.38381	1.36086	0.0381836	0.412526
CD9	-0.0614562	-0.0488753	1.11309	1.16197	0.0373868	0.412162
HHATL	-0.00715874	-0.0022314	0.438577	0.440809	0.631404	0.903307
NCAPD2	-0.00763086	-0.005887	1.10006	1.10595	0.522734	0.870208
IFFO1	0.0190239	0.00793472	0.595711	0.587777	0.604305	0.889919
GIPR	0.0123928	0.00412877	0.472715	0.468586	0.935423	1
PHF7	-0.0356445	-0.0230275	0.910564	0.933592	0.16436	0.602627
SEMA3G	0.00189303	0.000608492	0.454041	0.453433	0.730086	0.929011
NISCH	-0.00850067	-0.00459878	0.768188	0.772787	0.56865	0.875191
STAB1	0.0666946	0.0271064	0.590006	0.562899	0.240098	0.695629
FUZ	-0.0247025	-0.00992494	0.564695	0.57462	0.29586	0.731734
SLC6A13	-0.0471643	-0.0185448	0.548039	0.566584	0.285085	0.731734
IDS	-0.0397072	-0.0409074	1.45594	1.49685	0.00322731	0.146836
PRSS3	-0.0148211	-0.00470611	0.445748	0.450454	0.528166	0.874016
ZNF200	-0.00428778	-0.00409054	1.36429	1.36838	0.95179	1
CD4	-0.0164683	-0.0111952	0.965161	0.976356	0.195131	0.634803
LRRC23	0.0781208	0.0346219	0.646847	0.612225	0.0211039	0.332407
BTK	0.0232682	0.026123	1.62279	1.59667	0.00980985	0.240025
HFE	-0.0192775	-0.0120594	0.886489	0.898549	0.288077	0.731734
SCMH1	-0.0296771	-0.0154706	0.734362	0.749832	0.19217	0.630906
FYN	-0.00931465	-0.00957595	1.46838	1.47796	0.312242	0.731734
HIVEP2	-0.0247489	-0.0232451	1.33344	1.35669	0.0220908	0.332407
FMO1	-0.0224259	-0.006957	0.434086	0.441043	0.720956	0.92705
ELOA	0.0106903	0.00794691	1.06644	1.05849	0.364468	0.762416
LYPLA2	0.0215967	0.00867154	0.573619	0.564947	0.468141	0.833921
CLCN6	-0.0484123	-0.0227216	0.655812	0.678534	0.304043	0.731734
MRC2	0.00409789	0.00149466	0.516956	0.515461	0.781888	0.950131
NME1-NME2	0.145842	0.0457837	0.466179	0.420395	0.179714	0.617837
TSPAN9	-0.0255018	-0.00938397	0.516195	0.525579	0.477635	0.841911
BTBD7	-0.0444605	-0.0364696	1.15526	1.19173	7.0811e-06	0.0098413
APBA3	-0.0269957	-0.0125269	0.653214	0.66574	0.329074	0.731734
MKS1	-0.0567217	-0.0278683	0.684976	0.712845	0.0366041	0.408545
ABHD5	-0.0113464	-0.0128266	1.61451	1.62733	0.592309	0.881271
ANOS1	0.128323	0.0487824	0.563196	0.514413	0.0017432	0.10933
AKAP8L	0.0191903	0.0123358	0.923571	0.911235	0.324812	0.731734
MBTD1	-0.0191144	-0.0182736	1.36012	1.37839	0.0888515	0.510176
UTP18	0.00693442	0.00712537	1.47599	1.46886	0.28031	0.731734
RNF216	-0.0368416	-0.0308422	1.18241	1.21325	0.00370754	0.155216
TTC19	0.0100846	0.00868369	1.23663	1.22795	0.598293	0.885566
PTBP1	0.0288741	0.0173502	0.865606	0.848256	0.07663	0.498398
DPF1	0.109297	0.0342913	0.46	0.425709	0.0177956	0.311261
SYT7	0.012525	0.00343949	0.387899	0.38446	0.492976	0.851735
LARS2	-0.00241906	-0.00161192	0.950521	0.952133	0.93804	1
PIK3C2A	-0.00070368	-0.000779369	1.58748	1.58826	0.93804	1
PLAUR	0.0452739	0.0333054	1.06804	1.03474	0.383025	0.777547
ANLN	-0.0618178	-0.0492602	1.11517	1.16443	0.0211063	0.332407
WIZ	0.0358069	0.0126206	0.504832	0.492211	0.697497	0.919255
RABGAP1	-0.00442111	-0.00441978	1.43005	1.43447	0.896919	1
DCN	0.0483578	0.0218903	0.654076	0.632186	0.373549	0.769829
QPCTL	0.0382963	0.0124709	0.466065	0.453594	0.438653	0.815186
PPP5C	0.0404052	0.0218251	0.780242	0.758417	0.0479432	0.429859
CEP68	-0.0573743	-0.0407411	0.994212	1.03495	0.0138341	0.276193
MAP4K3	-0.00619193	-0.00579218	1.33666	1.34245	0.842536	0.97967
ZBTB32	0.0999701	0.0322538	0.471777	0.439523	0.00995011	0.242648
TYROBP	0.0364094	0.033189	1.32175	1.28856	0.495035	0.851919
TMEM159	0.0352297	0.0243105	0.997749	0.973439	0.0955264	0.525487
GABRA3	-0.00154097	-0.000453627	0.414472	0.414925	0.186721	0.623674
BRCA1	-0.0124144	-0.0116476	1.33778	1.34942	0.528367	0.874016
ERCC1	0.0335676	0.0176446	0.757199	0.739555	0.50602	0.858552
CD22	0.0362723	0.0229223	0.913222	0.8903	0.397316	0.787763
SEMA3B	0.031867	0.00870088	0.388276	0.379575	0.153464	0.596627
MBTPS2	-0.0156761	-0.0104165	0.943442	0.953859	0.337707	0.73641
PRICKLE3	0.0312729	0.0114775	0.525243	0.513765	0.106147	0.543798
LTF	0.0398734	0.0217569	0.788135	0.766379	0.397316	0.787763
EXTL3	0.000124199	9.59943e-05	1.10512	1.10502	0.917452	1
NR1H4	-0.028924	-0.0087383	0.421501	0.430239	0.96205	1
ELOVL5	-0.00843574	-0.0103874	1.76128	1.77167	0.468141	0.833921
ALOX5	-0.0171011	-0.0152325	1.26746	1.28269	0.634762	0.903437
KDM5D	0.190704	0.128707	1.02945	0.900743	0.220007	0.670977
CALCOCO1	-0.0259964	-0.019983	1.08902	1.109	0.0197013	0.32632
UBR7	0.0062638	0.00605495	1.38762	1.38157	0.647124	0.908011
MAP4K5	-0.0254329	-0.0282027	1.57575	1.60396	0.00761158	0.215946
EHD3	-0.0036835	-0.00176458	0.680242	0.682006	0.856072	0.986089
PSMC4	0.0459481	0.0297312	0.938454	0.908723	0.0921404	0.518029
MAN2B2	-0.0416859	-0.027845	0.939824	0.967669	0.0752036	0.498398
SLC7A14	0.0261898	0.00883605	0.481176	0.47234	0.105685	0.543249
CLDN11	0.0103071	0.00358242	0.493229	0.489647	0.853265	0.985951
SLC25A39	-0.0374158	-0.0281467	1.06128	1.08943	0.257867	0.716123
MVP	0.0512642	0.035934	1.01934	0.983405	0.416862	0.80013
NUB1	0.0108557	0.0114322	1.51503	1.5036	0.97244	1
PGM3	0.00305123	0.00270367	1.26971	1.26701	0.586352	0.876827
RWDD2A	-0.00320104	-0.00165451	0.734853	0.736507	0.965554	1
CLK1	-0.00106846	-0.00140441	1.88561	1.88702	0.862856	0.989607
POLR3B	0.00637373	0.00457035	1.02679	1.02222	0.979328	1
ANGEL1	0.0155602	0.00861412	0.792992	0.784378	0.736235	0.931493
RNF14	-0.00612341	-0.00642735	1.50109	1.50752	0.40215	0.792282
DNASE1L1	0.0335311	0.0217134	0.93513	0.913416	0.329074	0.731734
DDX11	0.00498364	0.00210612	0.600747	0.598641	0.986218	1
HEBP1	0.010678	0.00637662	0.854732	0.848356	0.910601	1
GPRC5A	-0.00947774	-0.00308566	0.458156	0.461241	0.700557	0.919255
MAMLD1	-0.0191286	-0.00629712	0.461794	0.468091	0.671321	0.911853
CD6	-0.0365964	-0.0171654	0.658143	0.675308	0.16436	0.602627
TACC3	-0.00333767	-0.0019635	0.837733	0.839697	0.849298	0.982475
UFL1	0.00904175	0.00943291	1.49983	1.4904	0.346483	0.744714
POLA2	0.0201446	0.0108542	0.772786	0.761932	0.397313	0.787763
ZC3H3	0.0359127	0.010663	0.423708	0.413045	0.333482	0.731957
CAPN1	0.0363021	0.0163439	0.647737	0.631393	0.369054	0.766894
ACPP	-0.0400423	-0.0334474	1.17844	1.21189	0.0398207	0.412526
MDH1	0.014598	0.0152311	1.5029	1.48767	0.0670942	0.492987
SLC30A9	0.000931886	0.000932624	1.4343	1.43337	0.691145	0.916132
MTMR11	0.0899294	0.0579308	0.948622	0.890691	0.00243274	0.127855
COX15	0.00654624	0.00574753	1.25955	1.2538	0.144386	0.596627
CCDC88C	0.0186841	0.0148456	1.14374	1.12889	0.0724159	0.498398
YAF2	-0.00410004	-0.00434259	1.51587	1.52021	0.782253	0.950131
ZMYND11	-9.55986e-05	-8.82298e-05	1.32145	1.32154	0.876454	0.996658
WAS	-0.00794795	-0.00348029	0.619996	0.623477	0.634746	0.903437
BID	0.00266003	0.00257623	1.38853	1.38596	0.829046	0.973598
NPC1L1	0.00954261	0.00231467	0.341101	0.338786	0.331832	0.731734
XYLT2	0.0381369	0.0145413	0.547391	0.53285	0.378206	0.774778
RGPD5	-0.051965	-0.0405886	1.09668	1.13727	0.108168	0.548771
STMN4	0.00565348	0.00172013	0.429815	0.428095	0.983802	1
NUDCD3	0.015513	0.0114336	1.05904	1.04761	0.431887	0.809033
ISL1	-0.0163187	-0.00484782	0.416165	0.421013	0.817385	0.967983
CHDH	-0.0182586	-0.00638048	0.490966	0.497346	0.585359	0.876827
IL20RA	0.140518	0.0445083	0.469583	0.425075	0.00876196	0.231003
CLCA1	-0.0560688	-0.0150727	0.370344	0.385416	0.101556	0.535667
CLCA4	-0.0179681	-0.00601797	0.470191	0.476209	0.292186	0.731734
GLT8D1	0.0162982	0.0144358	1.27507	1.26064	0.186348	0.623674
ATP2C1	0.00196486	0.00192816	1.40671	1.40478	0.484179	0.844357
IGF1	0.160256	0.0792596	0.743892	0.664633	0.0105716	0.249247
SLC38A5	0.0669794	0.0325563	0.707647	0.675091	0.146776	0.596627
RALBP1	-0.0135337	-0.0129631	1.36539	1.37836	0.204214	0.648635
RUFY3	0.0374486	0.0370735	1.43686	1.39979	7.99473e-06	0.00990773
CNTN1	-0.0746404	-0.0243544	0.448665	0.473019	0.114522	0.566135
SLC11A1	0.0507593	0.0344527	0.98655	0.952097	0.172365	0.610179
WWTR1	-0.117548	-0.0529882	0.614203	0.667191	0.00243274	0.127855
AGPS	0.00197357	0.00203039	1.47525	1.47321	0.586352	0.876827
ZNF806	-0.0337134	-0.00987048	0.40747	0.417341	0.502183	0.857288
CXorf56	-0.00394333	-0.00312848	1.13301	1.13614	0.993109	1
ATP1A2	-0.0293327	-0.00896702	0.426564	0.435531	0.923176	1
TTC27	-0.00150181	-0.00133532	1.2721	1.27343	0.729734	0.928842
ZNF582	0.0256068	0.017486	0.983934	0.966448	0.27648	0.731734
VSIG2	0.00707088	0.00202991	0.405184	0.403154	0.965822	1
PHLDB1	-0.0648573	-0.0219523	0.467416	0.489368	0.386629	0.781851
MARCO	0.0315811	0.0147021	0.669001	0.654299	0.628612	0.900369
CYP24A1	-0.0708136	-0.0275726	0.538066	0.565639	0.158749	0.596627
PRDM11	0.000566355	0.000249068	0.624583	0.624334	0.944913	1
SYT13	-0.0246827	-0.00744837	0.421641	0.42909	0.970388	1
SNAI2	-0.0118137	-0.00349915	0.415569	0.419068	0.853505	0.986089
CD74	0.0274718	0.0219125	1.15174	1.12983	0.431887	0.809033
HGF	0.00393489	0.00341857	1.2451	1.24168	0.903756	1
ZRANB1	-0.0173143	-0.0173906	1.43037	1.44776	0.0710541	0.498398
NCDN	-0.0210615	-0.00634501	0.421464	0.427809	0.422994	0.805147
ADGRA2	0.0157141	0.00501443	0.45288	0.447866	0.652785	0.908102
CCT8L1P	-0.00533151	-0.00145979	0.384287	0.385747	0.757415	0.939082
ZFP64	-0.00117004	-0.000570215	0.692808	0.693378	0.958671	1
MNAT1	0.0095826	0.00787321	1.17928	1.17141	0.534032	0.875072
SAMD4A	0.077996	0.0598643	1.12751	1.06765	0.236703	0.690023
RUNX3	-0.0374016	-0.0215916	0.812108	0.833699	0.0633178	0.481592
MRE11	-0.0170546	-0.0174977	1.46144	1.47894	0.0938212	0.520806
PLEKHB1	-0.051415	-0.0215262	0.583321	0.604847	0.268657	0.727235
SERPINB1	0.0130083	0.0161342	1.78745	1.77132	0.320586	0.731734
CYP3A43	-0.0749924	-0.0233573	0.427767	0.451124	0.0361409	0.406569
SLC7A9	-0.0510785	-0.015361	0.416233	0.431594	0.162381	0.600137
SPAST	-0.00457987	-0.00473547	1.47935	1.48408	0.539727	0.875072
NRXN3	-0.143261	-0.0635044	0.59829	0.661794	0.00112936	0.0897818
OSBPL5	0.0394005	0.014613	0.532412	0.517799	0.478206	0.841944
AQR	0.00260037	0.00271663	1.49855	1.49583	0.862856	0.989607
CPS1	0.0770156	0.0329435	0.623733	0.59079	0.467794	0.833921
C8B	-0.0332157	-0.010499	0.440785	0.451284	0.37645	0.773736
FHL1	-0.0338846	-0.0239368	0.997231	1.02117	0.556992	0.875191
RTF2	-0.00295437	-0.00294174	1.42506	1.428	0.944913	1
GABRA1	-0.0782153	-0.0260251	0.457143	0.483168	0.0802606	0.498398
NLRP2	-0.0231342	-0.0109751	0.668955	0.67993	0.628619	0.900369
SLC45A4	-0.0137786	-0.0102535	1.05848	1.06873	0.495035	0.851919
RNF10	-0.0374572	-0.0428732	1.61995	1.66283	0.00956703	0.237515
ZNF839	-0.0222919	-0.0122196	0.774738	0.786958	0.0904839	0.51394
ZDHHC6	0.00366692	0.00354879	1.38799	1.38444	0.628619	0.900369
GRAMD1B	0.0379856	0.025484	0.970684	0.9452	0.411923	0.797605
RNH1	0.0666575	0.0316965	0.69199	0.660293	0.0562911	0.457919
NDUFS1	0.00444754	0.00429686	1.38597	1.38167	0.775628	0.946975
RB1CC1	-0.00518241	-0.00640285	1.76925	1.77565	0.261519	0.719368
ERP44	0.00678384	0.00618126	1.30764	1.30146	0.489591	0.84911
ALAS1	-0.00547866	-0.00382203	0.994545	0.998367	0.710347	0.922389
BIRC3	0.0196899	0.0241942	1.77485	1.75066	0.0710541	0.498398
AKAP11	-0.0153537	-0.0131638	1.22035	1.23351	0.195131	0.634803
GLRX2	0.0212508	0.0184932	1.25476	1.23626	0.0159647	0.294562
SNAPC1	0.0203756	0.0145492	1.02744	1.0129	0.102597	0.536648
DERA	0.0235942	0.0213296	1.30492	1.28359	0.0343394	0.395872
STRAP	-0.0121213	-0.0108435	1.2752	1.28604	0.240142	0.695629
ABCC2	-0.0174015	-0.0104715	0.852929	0.8634	0.468141	0.833921
DEF6	0.00721257	0.00459563	0.911541	0.906945	0.910601	1
PLEKHO1	0.0304456	0.0258295	1.22692	1.20109	0.0670942	0.492987
GCLM	0.00277574	0.00260599	1.34577	1.34316	0.896919	1
UBR2	-0.0125185	-0.0133426	1.521	1.53435	0.106285	0.543798
EHD2	0.00751833	0.00219646	0.412579	0.410383	0.715654	0.924741
DEPDC1	0.0312921	0.019538	0.900587	0.881049	0.198125	0.639676
CCDC28A	-0.00230432	-0.00210694	1.30806	1.31017	0.883267	0.999354
RRAGD	0.00544994	0.00479664	1.26216	1.25736	0.883267	0.999354
HSF2	-0.027803	-0.022446	1.14353	1.16598	0.159181	0.596627
PHF20	-0.0116979	-0.0127109	1.55129	1.564	0.0724159	0.498398
HSD17B6	-0.0376088	-0.0159789	0.595004	0.610983	0.684788	0.915303
NR1H3	0.028281	0.0114766	0.58121	0.569733	0.703878	0.91943
TYMP	0.047476	0.0286305	0.874414	0.845784	0.592309	0.881271
NCAPH2	0.00305035	0.00114832	0.533682	0.532534	0.792062	0.956082
TOMM34	0.0435487	0.0208549	0.691367	0.670512	0.0904839	0.51394
SEC63	-0.0302264	-0.0315955	1.4823	1.51389	0.00980985	0.240025
KPNA6	-0.00940031	-0.00775814	1.17679	1.18455	0.180657	0.617837
VIM	0.00379841	0.00469679	1.77626	1.77156	0.829046	0.973598
RTEL1-TNFRSF6B	0.0154819	0.00362388	0.329511	0.325887	0.297673	0.731734
FAS	0.00917803	0.0106502	1.66943	1.65878	0.634762	0.903437
RNASET2	-0.0246669	-0.0230449	1.32634	1.34939	0.0155907	0.290092
CD44	-0.0491868	-0.0599	1.71714	1.77704	3.14052e-05	0.0209568
KCNG1	-0.0291297	-0.00958102	0.459741	0.469322	0.55549	0.875191
AGPAT4	0.036879	0.0236455	0.926877	0.903232	0.161755	0.599168
SLAMF7	0.0570297	0.0512547	1.3124	1.26114	0.0128661	0.265491
BTN3A1	-0.00861664	-0.00963404	1.59823	1.60786	0.562806	0.875191
MIPEP	0.00984638	0.00659751	0.959973	0.953375	0.986218	1
PRKCH	-0.00308335	-0.00358608	1.66613	1.66972	0.640931	0.903437
IFNGR1	0.00213428	0.00267949	1.80258	1.7999	0.795551	0.956476
B4GALT7	-0.0204928	-0.0065614	0.44865	0.455211	0.650966	0.908102
SH2D2A	-0.00777373	-0.0029014	0.52701	0.529911	0.76896	0.94443
VRK2	0.00711267	0.00722728	1.45956	1.45233	0.697524	0.919255
TNFRSF1B	0.0154849	0.0110901	1.0288	1.01771	0.574522	0.876827
VEZT	-0.012403	-0.0120187	1.382	1.39402	0.146776	0.596627
POU2F2	-0.026844	-0.0145707	0.765819	0.78039	0.442076	0.815186
BRD9	0.000958574	0.000627704	0.935035	0.934407	0.640931	0.903437
SNX1	0.00905327	0.00937383	1.48847	1.4791	0.392517	0.785533
TBPL1	0.0137163	0.0145531	1.528	1.51345	0.226594	0.679073
ARNTL2	0.0114165	0.00732616	0.91947	0.912144	0.876454	0.996658
BCLAF1	-0.0165168	-0.0200012	1.72707	1.74707	0.00602232	0.199564
SLC39A9	0.00513767	0.00479651	1.3393	1.3345	0.447222	0.820005
ANK1	-0.077348	-0.0521312	0.936518	0.988649	0.0171344	0.303676
IBSP	-0.0241635	-0.00689721	0.398363	0.405261	0.677161	0.91316
TFB1M	0.00129417	0.00102246	1.13031	1.12929	0.634762	0.903437
RABEP1	0.00222087	0.00245168	1.58386	1.58141	0.769019	0.94443
HMGB3	0.00832488	0.00474458	0.814606	0.809862	0.979328	1
NUP160	-0.00485949	-0.00501386	1.47602	1.48103	0.749295	0.936555
BAK1	0.0859624	0.0487187	0.832241	0.783522	0.0389949	0.412526
MUSK	-0.0599314	-0.0207321	0.478779	0.499511	0.444762	0.818427
IKZF2	-0.0265491	-0.026961	1.44164	1.4686	0.151646	0.596627
GRN	0.0673122	0.0341892	0.740002	0.705813	0.337698	0.73641
FAM13B	-0.0229885	-0.0274535	1.69921	1.72667	0.0295162	0.370569
ARHGAP31	-0.00965485	-0.00604706	0.890573	0.89662	0.545452	0.875072
CENPQ	0.0229823	0.0168068	1.05346	1.03665	0.0264387	0.356962
SARS	0.00745392	0.00644144	1.23996	1.23351	0.511559	0.86266
RANBP3	-0.0107041	-0.0058286	0.772663	0.778492	0.640931	0.903437
ARID4A	-0.0136445	-0.0150781	1.57674	1.59182	0.210437	0.655973
EIPR1	-0.00196835	-0.0010842	0.784117	0.785201	0.965554	1
PNPLA6	-0.0012934	-0.000499569	0.546983	0.547482	0.653006	0.908102
IFT88	-0.000942689	-0.000795175	1.20654	1.20734	1	1
ALG1	0.0428598	0.0228113	0.769308	0.746497	0.0282501	0.364118
ZCCHC8	-0.0536815	-0.0439513	1.14936	1.19331	0.0113855	0.257086
CHPF2	0.00722408	0.00373731	0.738236	0.734498	0.775628	0.946975
LRRC7	-0.0465839	-0.0205674	0.616739	0.637306	0.769009	0.94443
FUT8	0.0135299	0.0125383	1.33324	1.3207	0.562806	0.875191
UBA6	0.00331462	0.00381939	1.65431	1.65049	0.416862	0.80013
GAB2	-0.0264607	-0.0211319	1.13162	1.15275	0.511559	0.86266
ATP6V0A1	-0.0481519	-0.0476658	1.39443	1.4421	0.0052749	0.185595
PIAS1	-0.0157987	-0.0187241	1.69049	1.70922	0.189243	0.627229
SLC4A7	-0.0149363	-0.0141949	1.354	1.36819	0.304043	0.731734
APBA2	-0.0630478	-0.0283403	0.624431	0.652771	0.0530243	0.448875
MAP2K3	-0.0696346	-0.0432207	0.864014	0.907234	0.0046123	0.172294
EFCAB1	-0.0247305	-0.00898843	0.509874	0.518862	0.810697	0.964628
TMSB10	0.0423187	0.0531597	1.82899	1.77583	0.0752036	0.498398
ASTE1	0.0126188	0.0113184	1.28969	1.27837	0.236703	0.690023
RNF19A	-0.015126	-0.0191851	1.81027	1.82945	0.0258576	0.352539
PEX3	0.00477396	0.00413314	1.2411	1.23697	0.842536	0.97967
GABARAPL2	-0.00356876	-0.00396111	1.58932	1.59328	0.640931	0.903437
MYOC	0.00173091	0.000463705	0.376724	0.376261	0.701479	0.919255
SH3YL1	-0.0077132	-0.00685145	1.26809	1.27494	0.562806	0.875191
FAM136A	0.030523	0.0247654	1.17298	1.14822	0.00909741	0.234583
VCL	-0.0224068	-0.0213814	1.35601	1.37739	0.0904839	0.51394
DEPDC1B	0.0552826	0.0353759	0.930996	0.89562	0.0258576	0.352539
DAPK2	-0.0532814	-0.0379379	0.998389	1.03633	0.0724159	0.498398
NSMAF	-0.0171222	-0.0194062	1.61545	1.63486	0.592309	0.881271
ADSS	0.00808941	0.00843006	1.49767	1.48924	0.149196	0.596627
STAP1	0.0338918	0.0319636	1.36666	1.3347	0.0921404	0.518029
TIMP2	-0.0611978	-0.042413	0.968799	1.01121	0.0116689	0.257086
RFC1	0.000946916	0.00104949	1.5895	1.58845	0.903756	1
TBC1D23	0.000952682	0.0010399	1.56529	1.56425	0.697524	0.919255
CUL3	-0.00615152	-0.00707052	1.64469	1.65176	0.426844	0.807728
MYOM2	0.377023	0.285927	1.2333	0.947369	4.51293e-06	0.0094647
OTC	0.055129	0.0161808	0.421583	0.405403	0.0363848	0.40827
CYP46A1	-0.0336059	-0.0136056	0.567307	0.580912	0.589325	0.879504
AC118549.1	-0.00136017	-0.0014243	1.50001	1.50143	0.528367	0.874016
SLC18A1	0.0142886	0.00484357	0.481472	0.476629	0.951635	1
USP2	0.0175825	0.00499765	0.402577	0.397579	0.308788	0.731734
CASR	0.0794816	0.0245448	0.447906	0.423361	0.198479	0.640382
TUBG2	-0.093572	-0.032526	0.475399	0.507925	0.0344966	0.397217
RPL26L1	0.0793573	0.0520657	0.962812	0.910747	7.62973e-05	0.0270991
FLT4	-0.0175519	-0.00480634	0.382664	0.387471	0.232202	0.687424
NSUN2	0.00932236	0.00841175	1.29598	1.28757	0.113976	0.564525
FBXO42	-0.0187921	-0.0140575	1.06219	1.07625	0.151646	0.596627
MFAP3	0.0036457	0.00386511	1.52145	1.51759	0.545452	0.875072
MRI1	0.0288014	0.0156839	0.783493	0.767809	0.172365	0.610179
METTL1	0.0360716	0.0151124	0.602015	0.586902	0.452358	0.822075
HOXC8	0.0235025	0.00658812	0.397714	0.391126	0.587052	0.87698
AGA	0.020056	0.0182583	1.31253	1.29428	0.489591	0.84911
PI4K2B	0.0239788	0.0240095	1.44658	1.42257	0.175097	0.613786
BOD1L1	-0.0215053	-0.0256439	1.69754	1.72319	0.0358355	0.403855
MAT2B	0.014112	0.0168304	1.71904	1.70221	0.00370754	0.155216
TLL1	0.112018	0.0328283	0.429426	0.396598	0.045513	0.422638
EDC4	-0.0412129	-0.0196081	0.666642	0.68625	0.117983	0.572761
TRIO	-0.00301285	-0.0022928	1.08676	1.08905	0.647124	0.908011
VCAN	-0.0153895	-0.018693	1.73305	1.75174	0.104428	0.539715
CLEC16A	-0.0287543	-0.0206464	1.01561	1.03626	0.142026	0.596627
MSR1	0.0799613	0.0736611	1.3562	1.28253	0.28031	0.731734
CDH1	-0.115231	-0.0659797	0.783518	0.849497	0.000113046	0.0315113
MTREX	0.0109009	0.0122605	1.61876	1.6065	0.383025	0.777547
DNAH5	-0.0210942	-0.00681292	0.452558	0.459371	0.842584	0.979701
ZFYVE16	-0.0164354	-0.0190128	1.64945	1.66846	0.295988	0.731734
RIPOR1	-0.00537785	-0.00208072	0.547147	0.549228	0.80889	0.963122
C6	-0.0107152	-0.00334576	0.438802	0.442147	0.865179	0.99129
RAI14	-0.0241339	-0.0100283	0.584478	0.594507	0.862715	0.989607
SOX30	-0.00263788	-0.000771588	0.411607	0.412379	0.848331	0.982475
PNKP	0.0321069	0.0155875	0.698233	0.682646	0.55699	0.875191
BEST2	0.00539237	0.00147029	0.384102	0.382631	0.586854	0.876827
PHLPP2	-0.0402881	-0.0335044	1.1731	1.20661	0.0872429	0.508651
SPDL1	-0.00428837	-0.0034656	1.15417	1.15763	0.703925	0.91943
STAU2	-0.0167819	-0.0176442	1.49802	1.51566	0.0633178	0.481592
SLC66A1	0.046806	0.0151766	0.465417	0.45024	0.301533	0.731734
CTNS	0.00866015	0.00433744	0.714745	0.710408	0.986218	1
PHF23	0.0109839	0.00844077	1.10289	1.09445	0.610344	0.891095
CDH10	0.0621729	0.0177794	0.411517	0.393738	0.0742723	0.498398
INPP4A	-0.0254268	-0.0229509	1.28078	1.30373	0.00402599	0.160029
RAB27B	-0.00396385	-0.00470988	1.70187	1.70658	1	1
PSMA4	0.0337533	0.0406978	1.74994	1.70925	0.0381836	0.412526
MYO16	-0.0403203	-0.0134174	0.463409	0.476826	0.301823	0.731734
LSG1	0.0122247	0.0106076	1.24717	1.23656	0.247127	0.703188
PARP3	-0.00843751	-0.00333655	0.558836	0.562172	0.986218	1
TNC	0.0168687	0.00524308	0.441041	0.435798	0.977403	1
THAP3	0.087056	0.0324975	0.544961	0.512464	0.0252882	0.350344
RIPOR3	0.000982261	0.000356438	0.513696	0.51334	0.924302	1
TDP1	0.00993412	0.00776032	1.12089	1.11313	0.856072	0.986089
AIFM2	-0.022562	-0.00739454	0.459145	0.46654	0.528598	0.874287
C2orf83	-0.00450322	-0.00142206	0.444875	0.446298	0.815904	0.966656
SPATA7	-0.0224292	-0.0156464	0.988604	1.00425	0.250671	0.70744
MED17	0.00138719	0.00132148	1.36502	1.3637	0.862856	0.989607
RETSAT	0.0256099	0.0161366	0.907124	0.890987	0.057415	0.461605
CAPG	0.0180199	0.0102749	0.817768	0.807493	1	1
AP2S1	0.0505399	0.0354289	1.01916	0.98373	0.16436	0.602627
USH2A	-0.118716	-0.0377314	0.429922	0.467654	0.14964	0.596627
ZPBP	0.0637164	0.0200259	0.453522	0.433496	0.0201017	0.330074
TG	-0.00120222	-0.000613057	0.725377	0.72599	0.910601	1
ADAM28	-0.0144139	-0.013052	1.28987	1.30292	0.484179	0.844357
BARX2	0.010822	0.00297905	0.388632	0.385653	0.536119	0.875072
DCUN1D1	-0.0291114	-0.0358533	1.74895	1.7848	0.049926	0.436301
JADE2	-0.00708572	-0.00481225	0.967399	0.972212	0.729734	0.928842
ZIC2	0.0652603	0.0213607	0.472976	0.451616	0.016256	0.297494
LCP2	-0.0250918	-0.0279928	1.58554	1.61353	0.0697134	0.498398
TRIT1	0.0134988	0.0106651	1.13518	1.12452	0.284175	0.731734
ADRB1	-0.115872	-0.038381	0.44894	0.487321	0.00928962	0.236282
CUL7	0.0151369	0.00490958	0.46039	0.45548	0.767987	0.94443
CTNNA1	-0.00994741	-0.0101079	1.45092	1.46102	0.653342	0.908102
PHKA2	0.00832251	0.00659142	1.13591	1.12932	0.782253	0.950131
CNTLN	-0.0135141	-0.0117745	1.24111	1.25289	0.452401	0.822075
EPHA3	-0.0344295	-0.00980001	0.395768	0.405568	0.302999	0.731734
HSPA5	0.0128329	0.0115057	1.28925	1.27775	0.40215	0.792282
DSG2	-0.0112474	-0.00450316	0.565366	0.569869	0.795551	0.956476
GEMIN8	-0.0323135	-0.0157976	0.687441	0.703238	0.299997	0.731734
OFD1	-0.0278358	-0.0253418	1.2908	1.31615	0.000316233	0.0525461
GPM6B	-0.129015	-0.0580784	0.610848	0.668926	0.0125554	0.262227
MAGEC2	-0.0118169	-0.00320437	0.379614	0.382819	0.882503	0.999354
PREX2	0.022767	0.00800804	0.501466	0.493458	0.862496	0.989607
WDR37	-0.0119816	-0.00938676	1.11556	1.12495	0.0780783	0.498398
YTHDC2	-0.0234706	-0.0224395	1.35813	1.38057	0.000911183	0.0807451
CTPS2	0.00839489	0.00562328	0.959198	0.953574	0.580423	0.876827
ATP6V1H	0.00269605	0.0026096	1.38774	1.38513	0.856072	0.986089
POLR2B	-0.00163586	-0.0019069	1.67077	1.67268	0.729734	0.928842
FAM214A	-0.0208081	-0.0226926	1.55203	1.57473	0.128483	0.596213
ARAP2	0.00452506	0.00565724	1.79649	1.79084	0.829046	0.973598
TPR	-0.00856528	-0.0106821	1.7839	1.79458	0.132881	0.596627
CP	0.0149247	0.00550239	0.524645	0.519143	0.714165	0.924741
KIAA0556	-0.0453558	-0.0266244	0.823637	0.850262	0.233299	0.687424
DTNBP1	-0.00752141	-0.0043516	0.822515	0.826866	0.736235	0.931493
XK	-0.026094	-0.0210661	1.14421	1.16528	0.247127	0.703188
ANO2	-0.0302209	-0.0115728	0.536698	0.548271	0.664636	0.911588
C12orf4	0.0230482	0.0223409	1.39962	1.37728	0.0135045	0.272329
SCML1	0.0170755	0.013786	1.16168	1.14789	0.369054	0.766894
WWC3	-0.0356645	-0.0273352	1.08215	1.10948	0.0113855	0.257086
ARHGAP6	-0.00704109	-0.0040835	0.824654	0.828738	0.903756	1
FAM184B	-0.000189684	-6.1108e-05	0.454742	0.454804	0.808907	0.963122
MAP4	-0.0553497	-0.0391152	0.990108	1.02922	0.0152245	0.28679
GOPC	0.0109178	0.00980994	1.29121	1.2814	0.0119586	0.257086
ROS1	0.0669392	0.0179551	0.38602	0.368065	0.131565	0.596627
USP28	0.0229054	0.0218588	1.37773	1.35588	0.126327	0.590688
HDAC9	0.0119184	0.0113433	1.36876	1.35742	0.534032	0.875072
TSPAN17	0.077236	0.0367591	0.695169	0.65841	0.00541731	0.188584
NOP16	0.0551913	0.031504	0.829365	0.797861	0.0301674	0.374791
CC2D2A	0.0120185	0.00514457	0.61013	0.604985	0.684786	0.915303
RRM2B	-0.00544084	-0.00691853	1.82106	1.82798	0.545452	0.875072
ZNF800	-0.0107521	-0.0114146	1.5159	1.52731	0.392517	0.785533
TNFRSF17	0.167414	0.131799	1.19296	1.06116	0.000190584	0.0423925
SNX29	-0.0294696	-0.020995	1.00736	1.02835	0.132881	0.596627
LMO3	-0.0314861	-0.0115616	0.513994	0.525555	0.617841	0.895836
MRPS10	0.0154218	0.0135706	1.26631	1.25274	0.16436	0.602627
GUCA1A	0.0109529	0.00300625	0.387482	0.384475	0.568291	0.875191
RSF1	-0.0169487	-0.019103	1.60654	1.62564	0.0315069	0.381531
VPS13D	-0.0285448	-0.0268251	1.33241	1.35923	0.0328971	0.38815
CELF2	-0.0259385	-0.0268346	1.46916	1.49599	0.0159647	0.294562
FAM120A	-0.0131346	-0.0139102	1.51095	1.52486	0.489591	0.84911
R3HDM1	-0.019651	-0.0174885	1.2652	1.28269	0.195131	0.634803
COL9A2	-0.0106235	-0.00391359	0.519523	0.523436	1	1
KITLG	-0.0559419	-0.0286223	0.713927	0.742549	0.16436	0.602627
ERCC8	0.0118999	0.00930715	1.12302	1.11371	0.562806	0.875191
ADAMTS6	-0.00890465	-0.00600781	0.960361	0.966369	0.802222	0.960406
H6PD	9.04644e-06	4.21611e-06	0.662373	0.662369	0.795551	0.956476
VAMP3	0.00740038	0.00859662	1.6702	1.6616	0.86965	0.992437
PER3	0.0131485	0.00781022	0.850871	0.843061	0.261519	0.719368
UTS2	0.00419062	0.00288728	0.98544	0.982553	0.710341	0.922389
TNFRSF9	-0.0968834	-0.0549536	0.781147	0.836101	0.0105716	0.249247
EPN3	0.00648439	0.00191921	0.41796	0.41604	0.654722	0.908102
LTBP1	-0.0178499	-0.0137498	1.09445	1.1082	0.495035	0.851919
RCN1	0.0314898	0.0249389	1.14508	1.12014	0.0211063	0.332407
ELN	-0.0403936	-0.0117195	0.402742	0.414462	0.187927	0.625694
RFC2	0.0325581	0.0204694	0.907301	0.886831	0.126327	0.590688
ARID1B	-0.026415	-0.0251138	1.34911	1.37422	0.00402599	0.160029
CLPTM1L	0.0410997	0.0317349	1.11991	1.08818	0.00686385	0.207765
NEDD4L	-0.0420068	-0.0304184	1.01956	1.04998	0.299997	0.731734
FOXP3	-0.0407621	-0.0117001	0.398279	0.409979	0.153453	0.596627
PPP1R3F	-0.0309115	-0.0120213	0.545068	0.557089	0.199632	0.642612
HEXB	0.00832574	0.00958193	1.65517	1.64558	0.333373	0.731814
PTCD2	0.0375266	0.0272597	1.05168	1.02442	0.0519771	0.443668
NEXMIF	-0.0534039	-0.0193578	0.503327	0.522685	0.299988	0.731734
JKAMP	0.0159211	0.0170093	1.53982	1.52281	0.124199	0.586782
DKK3	-0.0926434	-0.0433546	0.643697	0.687051	0.139677	0.596627
ARHGEF5	-0.0176875	-0.00636608	0.506079	0.512445	0.5338	0.875072
NFE2L3	0.00693917	0.00528858	1.09217	1.08689	0.397316	0.787763
MCUR1	0.0181566	0.0140302	1.11185	1.09782	0.355404	0.753875
LIMA1	-0.0425355	-0.0330917	1.09592	1.12901	0.169665	0.609293
LETMD1	-0.00536146	-0.00472338	1.25863	1.26336	0.640931	0.903437
SLC4A8	-0.062667	-0.039377	0.876977	0.916354	0.00486772	0.177617
LAMC3	0.00378413	0.000979797	0.364037	0.363057	0.715654	0.924741
PTGER3	-0.130413	-0.0662925	0.690713	0.757006	0.00073264	0.075744
TNIP3	-0.0308742	-0.0136777	0.622317	0.635995	0.314312	0.731734
MAPK9	0.0165288	0.0140105	1.21991	1.2059	0.0469769	0.426849
COL23A1	-0.00426785	-0.00125497	0.413601	0.414856	0.788776	0.952896
BCAR1	0.0214139	0.00595277	0.394034	0.388081	0.373572	0.769829
FAM160A2	-0.0224864	-0.0110627	0.69425	0.705312	0.457614	0.826089
HERPUD1	0.018814	0.0193166	1.48091	1.4616	0.0389949	0.412526
HOMER3	0.0399393	0.0134352	0.482056	0.46862	0.290567	0.731734
RAD51	0.044571	0.0213965	0.693326	0.671929	0.28031	0.731734
POLQ	0.00335384	0.00233303	0.994749	0.992416	0.749295	0.936555
PIK3CB	-0.0302079	-0.0296866	1.393	1.42269	0.00051646	0.0649883
CYBA	0.023034	0.0117895	0.734326	0.722536	0.586352	0.876827
THOC3	0.0249707	0.0188231	1.08696	1.06813	0.539727	0.875072
HEBP2	0.0199965	0.0207391	1.49666	1.47592	0.369054	0.766894
MPHOSPH9	-0.00991213	-0.010568	1.52288	1.53345	0.468141	0.833921
PLEKHA5	-0.0164064	-0.0106228	0.918813	0.929435	0.616409	0.894288
PRSS8	-0.00625525	-0.00182493	0.409985	0.41181	0.550013	0.875072
SIKE1	0.0134842	0.0159715	1.70682	1.69085	0.010837	0.25253
RRP12	0.000423722	0.000198171	0.664834	0.664636	0.802222	0.960406
FNIP2	0.00952849	0.0084257	1.26994	1.26152	0.835785	0.976402
MSMO1	0.0229295	0.0213751	1.34561	1.32423	0.0017172	0.108042
TTC17	-0.0128533	-0.0137346	1.52476	1.53849	0.0258576	0.352539
ALX4	-0.0141344	-0.00345061	0.34048	0.34393	0.888024	1
FSTL4	0.0274471	0.00871097	0.452242	0.443531	0.916191	1
FOXN3	-0.0171402	-0.0189032	1.57165	1.59056	0.046027	0.423641
METTL24	-0.0282846	-0.0090275	0.44596	0.454988	0.356385	0.754499
AKR7A2	0.0181416	0.00932912	0.736564	0.727234	0.815607	0.966501
MRTO4	0.0375106	0.0218871	0.842789	0.820902	0.149196	0.596627
NNAT	-0.00156468	-0.00046349	0.417125	0.417589	0.950513	1
USE1	0.0217018	0.00844836	0.555865	0.547417	0.91048	1
MCF2L2	-0.049165	-0.0263737	0.750796	0.77717	0.108168	0.548771
NRIP2	0.0105649	0.00321449	0.430567	0.427352	0.520826	0.870208
LAMA3	-0.171196	-0.0590436	0.45863	0.517674	0.0889746	0.510503
AP5M1	-0.000450619	-0.000541002	1.72179	1.72233	0.710347	0.922389
ANAPC4	-0.0124097	-0.012459	1.4322	1.44466	0.046027	0.423641
KCNQ1	0.0754511	0.0292501	0.564041	0.534791	0.121712	0.581351
TRAPPC3	0.0160522	0.0141321	1.26721	1.25308	0.0540982	0.45142
THRAP3	-0.0103768	-0.00985064	1.35462	1.36447	0.284175	0.731734
PHPT1	0.00900045	0.00311974	0.491629	0.48851	0.95425	1
LY75	-0.0253212	-0.0260442	1.46091	1.48695	0.00602232	0.199564
ARID4B	-0.00758484	-0.00866677	1.63416	1.64282	0.691145	0.916132
OPN3	0.0450347	0.038076	1.22891	1.19083	0.0006458	0.0720058
SDCCAG8	-0.0210493	-0.0199035	1.34424	1.36414	0.0938212	0.520806
PTPRN	0.0358886	0.0116445	0.463947	0.452302	0.432295	0.809728
HHAT	-0.0193764	-0.00952315	0.694308	0.703831	0.166997	0.604543
KIF1B	-0.0217656	-0.0190451	1.24287	1.26192	0.484179	0.844357
FOXC1	0.0561143	0.0196994	0.506383	0.486684	0.350275	0.749442
TBC1D22A	0.0114146	0.00596504	0.746907	0.740942	0.769019	0.94443
SYNE2	-0.0193923	-0.02301	1.69035	1.71336	0.0358355	0.403855
PLEKHH1	0.00499541	0.00178149	0.505392	0.503611	0.724828	0.928395
ATP9A	-0.0129945	-0.00743921	0.812212	0.819651	0.556992	0.875191
SPO11	-0.0029039	-0.000815498	0.394742	0.395558	0.715654	0.924741
CBLN4	-0.0395104	-0.0104356	0.365855	0.37629	0.371395	0.769829
CHRDL2	0.0371684	0.010522	0.403695	0.393173	0.0451232	0.419796
FAM168A	-0.0213408	-0.0154634	1.02766	1.04312	0.104428	0.539715
RELT	0.0136729	0.00755719	0.791181	0.783623	0.736235	0.931493
GALC	-0.0058857	-0.00598074	1.453	1.45898	0.736235	0.931493
NOP58	0.0103052	0.0108553	1.51514	1.50428	0.144386	0.596627
SZRD1	0.0224346	0.016548	1.06244	1.04589	0.177861	0.617837
KCNH2	-0.0453085	-0.0123194	0.376141	0.38846	0.178448	0.617837
CUL1	0.023249	0.0211425	1.31257	1.29143	0.0840961	0.503845
FAM114A2	0.0133184	0.0136226	1.47248	1.45885	0.86965	0.992437
CYFIP2	-0.0304421	-0.0292149	1.35998	1.38919	0.0308309	0.377812
TAB2	-0.0144037	-0.0158863	1.57326	1.58915	0.142026	0.596627
GINM1	0.0063083	0.00583439	1.32723	1.3214	0.261519	0.719368
EIF2AK2	0.0417624	0.0506663	1.76574	1.71507	0.622501	0.897568
USP36	-0.0458737	-0.0256619	0.784284	0.809946	0.0415169	0.412526
KMT2C	-0.0351249	-0.0377332	1.52104	1.55877	6.36302e-05	0.0270991
MCOLN3	-0.109177	-0.0385748	0.480693	0.519267	0.0072137	0.211549
CCDC85A	-0.0151274	-0.00364063	0.335387	0.339028	0.159734	0.596627
PUM2	-0.0138695	-0.0163853	1.6862	1.70259	0.00123688	0.0932789
MRPL43	0.0524305	0.0364954	1.01258	0.976082	0.00223195	0.123337
ITIH4	0.0594148	0.0236657	0.576559	0.552894	0.115822	0.569131
ITIH1	0.021448	0.00648388	0.429387	0.422903	0.446473	0.820005
HPF1	0.00241712	0.00209703	1.24269	1.2406	0.551207	0.875072
ZFR	0.0130616	0.0139232	1.53484	1.52091	0.00350815	0.150737
ZNF280C	0.00426218	0.00269707	0.904275	0.901578	0.97244	1
NPFFR2	-0.0505164	-0.014276	0.390611	0.404887	0.0558193	0.456449
PHF21B	0.00355245	0.00103377	0.410344	0.40931	0.451504	0.822075
TRAF1	-0.0463189	-0.0221563	0.669083	0.691239	0.130668	0.596627
RC3H2	-0.00838575	-0.00931202	1.5874	1.59671	0.113976	0.564525
IL17RB	-0.0625201	-0.0212318	0.469401	0.490632	0.134461	0.596627
TRAF3IP2	0.0250001	0.0134259	0.771511	0.758085	0.411923	0.797605
GYG2	-0.0293393	-0.00844072	0.400848	0.409289	0.779977	0.950131
DCBLD2	0.0447764	0.0264928	0.856912	0.83042	0.195131	0.634803
SERPINB3	0.0266572	0.00727536	0.387394	0.380119	0.100442	0.533028
SOAT1	0.00186958	0.00176724	1.35461	1.35284	0.97244	1
PKP2	-0.00795182	-0.00400892	0.715334	0.719343	0.93804	1
MSH4	0.107552	0.0460719	0.631325	0.585253	0.0441748	0.417841
F7	0.0358081	0.0101216	0.402875	0.392754	0.0791361	0.498398
GDI2	0.0167473	0.021574	1.8593	1.83773	0.00166732	0.10783
PRDM1	-0.0299045	-0.0242204	1.14641	1.17063	0.180657	0.617837
ATG5	-0.00618307	-0.00592531	1.36959	1.37552	0.320586	0.731734
TMCC3	-0.0139585	-0.0134312	1.37149	1.38492	0.678453	0.91316
PITHD1	-0.028896	-0.0279669	1.37237	1.40034	0.156639	0.596627
MTA3	-0.0018116	-0.00124201	0.978475	0.979717	0.762427	0.941032
USP13	0.000535082	0.0003386	0.903108	0.90277	0.808907	0.963122
ATP11B	-0.00845193	-0.0107216	1.81476	1.82548	0.407019	0.793253
LAMC2	0.00635805	0.00194639	0.432626	0.430679	0.693468	0.918438
CDK14	0.00821744	0.00757915	1.32443	1.31685	0.528367	0.874016
SEC61A1	0.00394634	0.0034607	1.25689	1.25343	0.782253	0.950131
PPP1R12A	-0.0154729	-0.0193741	1.78677	1.80615	0.0972564	0.527382
RASGRF1	-0.148458	-0.0457665	0.412261	0.458027	0.00242428	0.127855
CAMK2B	-0.00223034	-0.000635255	0.400597	0.401232	0.971678	1
CROCC	0.0590891	0.0187175	0.456422	0.437704	0.17765	0.617837
POLR3E	0.00183689	0.00128162	0.997224	0.995943	0.958671	1
ATP2B4	-0.0369408	-0.0328844	1.2579	1.29079	0.0018752	0.112646
ZC3H11A	-0.0107449	-0.0123138	1.6372	1.64951	0.243617	0.697715
RIOK2	0.00117926	0.00118133	1.43581	1.43463	0.979328	1
YIPF1	0.000767942	0.000692633	1.29156	1.29087	0.684788	0.915303
NDC1	0.0119716	0.0105242	1.26354	1.25302	0.511559	0.86266
DGKG	-0.0423014	-0.0268282	0.891629	0.918457	0.0752036	0.498398
FLYWCH1	0.0559278	0.0184178	0.474369	0.455951	0.231168	0.685521
UNKL	-0.0142412	-0.00837802	0.83455	0.842928	0.369054	0.766894
TBXAS1	-0.0285737	-0.0270653	1.34305	1.37011	0.0904839	0.51394
PARP12	0.0318005	0.0331434	1.51025	1.47711	0.788894	0.952896
ALDH18A1	0.0206498	0.0142123	0.990062	0.97585	0.729734	0.928842
TARBP1	-0.0285327	-0.0276987	1.37672	1.40442	0.0423877	0.412526
GATB	0.0439325	0.0264719	0.87261	0.846138	0.0197013	0.32632
MXD1	-0.00450838	-0.00594232	1.88859	1.89453	0.82232	0.970175
CDK17	0.000197953	0.000248582	1.8018	1.80156	0.815607	0.966501
DNAJC25	-0.00542464	-0.00345675	0.907603	0.91106	0.842536	0.97967
SLC2A3	0.000546375	0.000691534	1.81633	1.81564	0.93804	1
PSD	-0.010161	-0.00290199	0.400585	0.403487	0.69878	0.919255
CTDP1	-0.0196662	-0.0103919	0.74716	0.757552	0.580423	0.876827
YBX3	-0.0457861	-0.0553757	1.70732	1.76269	0.00980985	0.240025
STYK1	-0.0671592	-0.0361857	0.749379	0.785564	0.0288772	0.367362
WNK1	-0.0553376	-0.0619214	1.57358	1.6355	7.62973e-05	0.0270991
RPS17P5	-0.0128548	-0.00424617	0.464427	0.468673	0.328696	0.731734
CCAR1	-0.00801204	-0.00817978	1.45881	1.46699	0.610344	0.891095
OGFR	0.0706113	0.0369994	0.764603	0.727604	0.102597	0.536648
GNA15	0.00210789	0.000932219	0.628501	0.627569	0.755848	0.939082
CREB3L3	0.0218728	0.00611294	0.396263	0.39015	0.104556	0.539715
PIGV	0.0186106	0.01309	1.0113	0.998208	0.161755	0.599168
PTPRU	0.075641	0.021977	0.42025	0.398273	0.0329783	0.388871
SNRNP40	0.0115649	0.0103756	1.28953	1.27915	0.522734	0.870208
RIMBP2	0.140601	0.0485978	0.513352	0.464754	0.193454	0.633465
COL11A1	-0.0181933	-0.00541321	0.416556	0.42197	0.911777	1
QSER1	0.00264014	0.00246108	1.33608	1.33362	0.883267	0.999354
MPC1	0.0205707	0.0183311	1.28481	1.26648	0.00243274	0.127855
ACAA1	0.0476951	0.0327765	0.997912	0.965135	0.154127	0.596627
BCAT1	0.0376093	0.0316998	1.22192	1.19022	0.0167364	0.301722
HDAC7	0.0311495	0.0171774	0.794191	0.777014	0.359918	0.758518
LZTS1	0.0106326	0.00284947	0.378059	0.37521	0.624273	0.897568
PRDM6	0.023259	0.00856757	0.52572	0.517152	0.821516	0.970175
WNT8A	-0.0145094	-0.00401991	0.387701	0.391721	0.675279	0.912223
SPAG4	0.00452991	0.0013651	0.425442	0.424076	0.971678	1
NCKAP1	-0.0353743	-0.0301346	1.20399	1.23413	0.0597188	0.468423
MRPS35	0.0236261	0.0234604	1.43434	1.41088	0.027031	0.358212
GUCY1B1	0.0141968	0.0111428	1.12793	1.11679	0.447222	0.820005
SFSWAP	-0.0163032	-0.0127274	1.10991	1.12264	0.0241801	0.342645
TNK2	-0.0114296	-0.00489543	0.605476	0.610372	0.684788	0.915303
MON2	-0.0258503	-0.0272685	1.49825	1.52552	4.15415e-06	0.00914786
CDH3	-1.42464e-05	-4.34746e-06	0.430254	0.430259	0.995346	1
ARSF	-0.0247119	-0.00655405	0.369362	0.375916	0.405898	0.793253
GPBP1	-0.000861917	-0.0010636	1.76974	1.77081	0.545452	0.875072
DGAT2	-0.048124	-0.0357458	1.04384	1.07958	0.0921404	0.518029
ZNF112	0.0471371	0.0262004	0.805072	0.778871	0.130668	0.596627
CS	-0.0423308	-0.0319042	1.06147	1.09337	0.0856578	0.504688
LTK	-0.0396865	-0.0113196	0.39586	0.40718	0.263701	0.723499
MRPS24	0.0296706	0.020322	0.988327	0.968005	0.149188	0.596627
ELMO2	0.0121455	0.0102012	1.20685	1.19665	0.82232	0.970175
WAPL	-0.0116827	-0.0123199	1.50523	1.51755	0.00143732	0.100004
VMP1	-0.0129119	-0.0182932	2.02483	2.04313	0.616409	0.894288
APPBP2	0.000655281	0.000696673	1.52417	1.52348	0.924309	1
POLD1	-0.0234325	-0.00703383	0.419553	0.426586	0.607809	0.891095
SEZ6	0.0122141	0.00329862	0.381275	0.377977	0.732112	0.929777
EIF4B	-0.00910543	-0.0115661	1.81679	1.82836	0.729734	0.928842
SLC6A16	-0.00320018	-0.00138076	0.611779	0.61316	0.893502	1
BICRA	0.0541992	0.0165673	0.439329	0.422762	0.194116	0.634803
SPHK2	0.0601201	0.0186193	0.44618	0.427561	0.20915	0.655896
RPL18	0.0275486	0.0221259	1.15981	1.13768	0.802222	0.960406
CA11	0.0103394	0.00363377	0.498853	0.495219	0.827	0.973598
ISOC2	0.0488337	0.0148392	0.435855	0.421016	0.0832165	0.501614
U2AF2	0.0480115	0.0233094	0.70214	0.678831	0.139696	0.596627
EPN1	0.0267867	0.0149061	0.8003	0.785394	0.684788	0.915303
MED29	-0.0204977	-0.0117273	0.809557	0.821284	0.337707	0.73641
ZNF275	-0.0223134	-0.0125739	0.796708	0.809282	0.250671	0.70744
MTMR1	-0.0197289	-0.0180326	1.29966	1.31769	0.0519771	0.443668
GPC1	-6.79642e-05	-1.88497e-05	0.390118	0.390137	1	1
ADCK1	0.0299799	0.0108983	0.519916	0.509017	0.255413	0.713084
HAGH	-0.00924801	-0.00560196	0.861111	0.866713	0.484179	0.844357
RNF4	0.00541379	0.00486867	1.28986	1.285	0.426844	0.807728
CASP8	-0.00398483	-0.0048598	1.74705	1.75191	1	1
LIMCH1	0.0318806	0.0117934	0.529608	0.517814	0.508455	0.861563
INTS13	0.0126811	0.0125039	1.4188	1.4063	0.195131	0.634803
TM7SF3	0.0175036	0.0173215	1.42636	1.40904	0.0406613	0.412526
DLX3	-0.00773081	-0.00213527	0.38741	0.389546	0.7021	0.919255
SPA17	0.0325332	0.0167542	0.741377	0.724623	0.207309	0.653283
TSPAN32	-0.00353486	-0.00147728	0.592189	0.593667	0.782249	0.950131
CCN5	-0.0331738	-0.00950821	0.398766	0.408274	0.440344	0.815186
DMRT3	-0.0844613	-0.0254019	0.411316	0.436718	0.0345722	0.397761
ST3GAL6	-0.020074	-0.0206453	1.46346	1.4841	0.616409	0.894288
ATP2C2	0.0475737	0.015398	0.464694	0.449296	0.314133	0.731734
NGFR	0.00639419	0.00171974	0.378878	0.377159	0.328696	0.731734
CDON	-0.0769228	-0.0327911	0.588751	0.621542	0.254243	0.711713
TAF2	-0.0163335	-0.0178918	1.5614	1.57929	0.0441758	0.417841
HIPK2	-0.0369969	-0.0248149	0.945303	0.970118	0.0321956	0.384896
TNPO3	-0.000676986	-0.000570648	1.2058	1.20637	0.95179	1
BORCS8-MEF2B	0.0473949	0.0137687	0.416039	0.40227	0.0258709	0.352539
RFXANK	0.0541615	0.0252848	0.676229	0.650945	0.426842	0.807728
TMEM161A	0.0539035	0.0165987	0.442606	0.426007	0.0741411	0.498398
LPAR2	-0.035668	-0.0182276	0.718191	0.736419	0.312242	0.731734
CTSA	0.00826056	0.00589778	1.02299	1.01709	0.742756	0.933988
SUGP2	0.00965619	0.00748952	1.11273	1.10524	0.551207	0.875072
SLC12A2	-0.0149166	-0.0120524	1.14966	1.16171	0.201153	0.644349
SNX24	-0.0394018	-0.0257504	0.920033	0.945783	0.126327	0.590688
EYA2	-0.0254432	-0.00835214	0.459424	0.467776	0.443438	0.816904
CNN2	-0.0396581	-0.0246504	0.874473	0.899123	0.124199	0.586782
ABCA7	0.0319229	0.0142538	0.641326	0.627073	0.419342	0.803196
SNCAIP	-0.0369975	-0.0115486	0.43458	0.446128	0.963523	1
DDX20	0.002458	0.00227401	1.32584	1.32357	0.986218	1
BTBD1	0.00518818	0.00570487	1.57923	1.57352	0.204214	0.648635
FAR2	-0.0183196	-0.0191793	1.49083	1.51001	0.586352	0.876827
BCAS1	-0.0324291	-0.0115356	0.497444	0.508979	0.484107	0.844357
POU1F1	0.00216684	0.000679247	0.442586	0.441907	0.986929	1
CHI3L2	0.0575468	0.0482881	1.22489	1.1766	0.0840961	0.503845
SBNO2	0.0426194	0.0164321	0.554496	0.538064	0.439335	0.815186
PMS1	0.0333455	0.0299935	1.30272	1.27273	0.0423877	0.412526
HMG20B	-0.00223619	-0.000964509	0.611779	0.612744	0.82232	0.970175
CALCRL	0.0167745	0.0128382	1.10058	1.08774	0.416862	0.80013
TAF11	0.0330886	0.0260189	1.13751	1.11149	0.000709967	0.0755274
ANKS1A	-0.0106108	-0.00597805	0.799822	0.8058	0.917452	1
AP3D1	-0.0233266	-0.0133432	0.80859	0.821933	0.580423	0.876827
ZNF76	0.0156412	0.00737899	0.674309	0.66693	0.910601	1
SLC9A3R2	-0.0140929	-0.00408296	0.405937	0.41002	0.297673	0.731734
NTHL1	0.00555584	0.00176594	0.449449	0.447683	0.714245	0.924741
UHRF1BP1	-0.0128759	-0.00867968	0.958192	0.966872	0.292014	0.731734
GNAI3	-0.00453422	-0.00400469	1.26221	1.26621	0.769019	0.94443
IPO5	0.00272924	0.00288158	1.51466	1.51178	0.775628	0.946975
OAT	0.00180441	0.00187733	1.49193	1.49006	0.534032	0.875072
WDR3	0.0322111	0.0298057	1.33992	1.31011	0.56865	0.875191
PKN2	-0.0229761	-0.0284088	1.75966	1.78807	0.012557	0.262227
WDR18	0.000111114	3.59362e-05	0.456612	0.456576	0.966315	1
TRAM2	0.001302	0.000649584	0.710105	0.709455	0.665851	0.911588
NTN1	-0.0366827	-0.00990845	0.374756	0.384665	0.187927	0.625694
GLP2R	-0.0410271	-0.0120804	0.408789	0.420869	0.358409	0.757804
MCM10	0.0334397	0.0196498	0.847616	0.827967	0.156639	0.596627
DGKA	-0.0211198	-0.0187463	1.26121	1.27996	0.272686	0.731734
ERBB3	0.0347277	0.0134067	0.553686	0.540279	0.855026	0.986089
ROPN1	-0.102252	-0.0338983	0.451529	0.485428	0.137575	0.596627
ANKRD44	-0.0144854	-0.0186039	1.83359	1.8522	0.00391718	0.159388
KARS	0.0237922	0.0250872	1.5238	1.49871	0.00932958	0.236282
ADAT1	-0.019352	-0.0153363	1.12567	1.14101	0.0856578	0.504688
PDIA5	0.0422849	0.0219459	0.749788	0.727842	0.110078	0.554443
TBC1D22B	-0.0423734	-0.026175	0.868162	0.894337	0.0183787	0.316062
NDUFB4	0.028381	0.0256839	1.30848	1.28279	0.000316233	0.0525461
SPEN	-0.0257137	-0.0257229	1.42039	1.44611	0.00448919	0.16942
MYLK	-0.0050192	-0.00415654	1.18266	1.18682	0.835785	0.976402
ZC3H15	0.0191056	0.0224185	1.69409	1.67167	0.00050009	0.0642745
MAP2K4	-0.0159833	-0.0175758	1.56766	1.58524	0.189243	0.627229
PACC1	0.034723	0.0260756	1.0865	1.06042	0.000337916	0.0535322
SNAP91	-0.0196213	-0.00583292	0.415967	0.4218	0.261518	0.719368
SLK	-0.007512	-0.00861019	1.6393	1.64791	0.522734	0.870208
CYB5R4	0.00528809	0.00613154	1.66587	1.65974	0.604305	0.889919
COL17A1	0.020449	0.0077978	0.544051	0.536253	0.243127	0.697715
GSTO2	-0.0315657	-0.0131829	0.585949	0.599132	0.625541	0.898944
SEC61A2	-0.0244503	-0.0144582	0.835901	0.85036	0.337707	0.73641
PRKCQ	-0.0157426	-0.0122813	1.10937	1.12165	0.177861	0.617837
TLE2	-0.0211327	-0.00635765	0.420856	0.427213	0.298142	0.731734
ASB1	-0.00359302	-0.00242367	0.961959	0.964382	0.762427	0.941032
FAM107B	-0.00775292	-0.00959951	1.77152	1.78112	0.308125	0.731734
ME1	-0.0671624	-0.0298866	0.617157	0.647044	0.0955264	0.525487
TBC1D1	0.000637146	0.000653441	1.46992	1.46927	0.890089	1
CDK13	-0.0106766	-0.0108561	1.45152	1.46238	0.0282501	0.364118
MTHFD2	0.0636746	0.0670251	1.54237	1.47534	0.00541731	0.188584
SLC9A7	0.0198113	0.0165271	1.20182	1.18529	0.416862	0.80013
FOXJ2	-0.0655994	-0.0418858	0.890388	0.932274	0.000373063	0.0556964
YBX1	-0.0126276	-0.0149424	1.6897	1.70465	0.342077	0.740223
PDE4A	0.00315438	0.00101225	0.453472	0.45246	0.51252	0.864048
PPP2R5A	0.0156158	0.0182082	1.68132	1.66311	0.0585575	0.464647
CTNNA2	-0.0744467	-0.0262338	0.485378	0.511612	0.0928032	0.518948
ELAVL1	0.00158128	0.00123832	1.12041	1.11917	0.93804	1
TIE1	0.0410786	0.0125708	0.437805	0.425235	0.298632	0.731734
DIP2B	-0.00625583	-0.00657628	1.50331	1.50989	0.647124	0.908011
SMARCD1	-0.04051	-0.0261258	0.907424	0.933549	0.0175407	0.30778
KDM4A	-0.00233099	-0.00192617	1.18118	1.18311	0.659585	0.910269
NFYC	-0.0183661	-0.0135249	1.04566	1.05919	0.426844	0.807728
ZMYND12	0.0170046	0.00860336	0.724233	0.715629	0.622501	0.897568
SLC9A3	0.0678468	0.0258631	0.552987	0.527124	0.272188	0.731734
NGEF	-0.00571415	-0.00168379	0.414277	0.415961	0.328696	0.731734
ASPM	-0.00192421	-0.00143608	1.06599	1.06743	0.616409	0.894288
CD84	-0.0330062	-0.0311769	1.33721	1.36839	0.000149656	0.036822
ELOVL1	0.0260103	0.0182614	1.01205	0.993787	0.236703	0.690023
SPI1	0.00722381	0.00331816	0.654342	0.651024	0.856072	0.986089
ZNRD1	0.035491	0.0236369	0.962696	0.939059	0.0683935	0.498398
MPPED2	0.0167577	0.00723053	0.616111	0.60888	0.95523	1
CLDN18	-0.0460076	-0.0126262	0.379649	0.392276	0.455608	0.826089
ZBTB11	-0.00289301	-0.0030327	1.50084	1.50387	0.944913	1
ATXN3	0.00893471	0.00963933	1.5513	1.54166	0.407019	0.793253
GOLGA5	-0.000808602	-0.000795482	1.40889	1.40968	0.986218	1
FGFR2	-0.0976855	-0.0403688	0.566241	0.60661	0.0954952	0.525487
LRRC40	0.0222774	0.0193738	1.25437	1.235	0.00980985	0.240025
ISOC1	0.014281	0.0115758	1.16521	1.15363	0.132881	0.596627
EML1	-0.0135441	-0.00426219	0.441873	0.446135	0.587809	0.877806
TRMT11	0.00804213	0.00707146	1.2621	1.25503	0.426844	0.807728
THUMPD1	0.00632704	0.00664239	1.50792	1.50128	0.324812	0.731734
MSANTD3	0.000841835	0.00055406	0.939797	0.939243	0.678453	0.91316
KIF26A	0.0301272	0.00699052	0.328261	0.321271	0.0513117	0.442713
ATG2B	-0.0352838	-0.0378655	1.5194	1.55727	0.00296711	0.140968
ARFGEF1	-0.0264713	-0.0295846	1.58763	1.61721	8.1592e-08	0.000718695
ACSM2B	-0.0985102	-0.0377281	0.523883	0.561612	0.0491173	0.434712
ZFAT	-0.0149974	-0.00970009	0.918273	0.927973	0.122099	0.581351
MTFR1	-0.00379239	-0.00284231	1.06984	1.07269	0.769019	0.94443
STAG3	0.0301218	0.0124088	0.590553	0.578144	0.198123	0.639676
FECH	-0.0329876	-0.0320338	1.37502	1.40706	0.175097	0.613786
MYO9A	-0.019825	-0.0195027	1.39951	1.41902	0.159181	0.596627
DDX3Y	0.206682	0.20839	1.5513	1.34291	0.16436	0.602627
PFKP	0.0621598	0.0359822	0.843248	0.807265	0.0241801	0.342645
IDI1	0.00792063	0.00853603	1.54906	1.54052	0.236703	0.690023
SP100	0.0117314	0.015219	1.86921	1.85399	0.628619	0.900369
KLF6	-0.00484397	-0.00574547	1.69832	1.70407	0.742756	0.933988
PLPP1	-0.0360557	-0.0202272	0.789277	0.809504	0.292014	0.731734
NEO1	-0.0314724	-0.0155182	0.693623	0.709141	0.468141	0.833921
TRAM1	0.0141018	0.0182221	1.86335	1.84513	0.0152245	0.28679
PHKA1	0.0402066	0.0116732	0.414723	0.40305	0.352802	0.752815
TNFRSF1A	-0.00236358	-0.00182047	1.10028	1.1021	0.944913	1
CACNB1	0.00718209	0.00236913	0.467083	0.464714	0.89258	1
EVI5	-0.0187532	-0.0181301	1.37571	1.39384	0.0645566	0.484857
STOML1	0.0174381	0.00927246	0.761778	0.752505	0.723251	0.92705
PKM	-0.0170812	-0.0123081	1.02342	1.03572	0.0990114	0.531399
DHX29	-0.00257908	-0.00245037	1.35947	1.36193	0.511559	0.86266
DNTTIP2	0.0131505	0.0139762	1.53028	1.51631	0.0697134	0.498398
METTL22	0.00593352	0.0035359	0.8515	0.847964	0.993109	1
TP53BP1	-0.0106097	-0.0093978	1.26321	1.2726	0.183486	0.622046
TRO	0.0387492	0.0131132	0.484809	0.471696	0.337789	0.736554
RRP15	0.00566738	0.00454953	1.15041	1.14586	0.678453	0.91316
RHOA	0.00518576	0.00695008	1.92701	1.92006	0.337707	0.73641
DHX8	-0.0118518	-0.0105733	1.27179	1.28236	0.421836	0.803325
PMS2P4	-0.0141416	-0.00673599	0.673829	0.680565	0.268926	0.727235
PRKCZ	-0.00889066	-0.00405758	0.646401	0.650458	0.592307	0.881271
ZFY	0.213354	0.174324	1.25808	1.08376	0.0148658	0.283674
IARS2	0.00139016	0.00148088	1.52758	1.5261	0.95179	1
SYT1	0.0681175	0.0286782	0.611843	0.583165	0.174761	0.613786
NAV3	-0.226794	-0.104359	0.603041	0.7074	9.46468e-05	0.0297745
IDH3G	0.0554029	0.0212519	0.554095	0.532843	0.323531	0.731734
ROGDI	0.0485099	0.0184713	0.548629	0.530158	0.379649	0.776464
PDZD4	-0.087717	-0.0277385	0.43249	0.460229	0.0117073	0.257086
ATP2B3	-0.0336236	-0.00863159	0.356059	0.36469	0.18209	0.621193
ROCK1	-0.0118869	-0.01508	1.8127	1.82778	0.0608991	0.472204
CBFB	0.0083365	0.00873773	1.50651	1.49777	0.0171344	0.303676
PDK3	-0.00835809	-0.00840878	1.43725	1.44565	0.355404	0.753875
HYAL2	0.0773501	0.0274	0.514874	0.487474	0.177294	0.617837
HDAC4	-5.34822e-05	-4.39485e-05	1.1755	1.17554	0.775628	0.946975
RASSF1	0.00468196	0.0028921	0.882617	0.879725	0.835785	0.976402
FGFR3	-0.0230588	-0.0062191	0.376002	0.382221	0.100442	0.533028
IFI35	0.160746	0.100841	0.946401	0.845561	0.047457	0.429571
HEATR6	0.0102252	0.00740646	1.0387	1.0313	0.457614	0.826089
COASY	0.027348	0.0113229	0.592998	0.581675	0.522694	0.870208
PLEKHH3	-0.0156251	-0.00433212	0.38783	0.392162	0.482374	0.844357
MEF2A	-0.0187616	-0.0194511	1.47601	1.49546	0.272686	0.731734
OTUD5	-0.0120134	-0.00685429	0.809712	0.816567	0.489591	0.84911
TFE3	0.0129912	0.00830983	0.91698	0.90867	0.586352	0.876827
TBC1D25	-0.0632387	-0.0290143	0.637515	0.66653	0.0620987	0.476735
ACSL4	0.00434813	0.00535092	1.76809	1.76274	0.691145	0.916132
INPP5A	-0.0154957	-0.010863	0.995952	1.00682	0.40215	0.792282
GPKOW	0.0630632	0.0334462	0.771993	0.738547	0.0220908	0.332407
GRIPAP1	0.0182726	0.0120171	0.944817	0.9328	0.511559	0.86266
FTSJ1	-0.0019919	-0.00134537	0.963752	0.965098	0.958671	1
PRR11	-0.010176	-0.00643288	0.898806	0.905239	0.775628	0.946975
REEP1	0.00870077	0.00364158	0.595641	0.591999	0.75579	0.939082
ATP11A	-0.0353034	-0.0311683	1.24819	1.27936	0.0904839	0.51394
POLR1A	-0.0426754	-0.0264315	0.870401	0.896833	0.166997	0.604543
LAPTM4A	0.0098367	0.010648	1.55701	1.54636	0.342077	0.740223
TTC7A	-0.004577	-0.00243475	0.756229	0.758664	0.769019	0.94443
IP6K2	0.00299153	0.00246879	1.18183	1.17937	0.729734	0.928842
STON1-GTF2A1L	0.138308	0.0493168	0.529479	0.480162	0.0495402	0.436301
SRBD1	-0.0130585	-0.0139081	1.51962	1.53353	0.574522	0.876827
KIF2A	-0.0205682	-0.0240566	1.66537	1.68943	0.0282501	0.364118
RASGRP2	0.0668477	0.0383811	0.837673	0.799292	0.132881	0.596627
PSME4	-0.0150154	-0.0164935	1.56648	1.58298	0.073799	0.498398
IFT80	-0.0131838	-0.0137002	1.48236	1.49606	0.149196	0.596627
SIRT2	0.0706524	0.0333586	0.687985	0.654626	0.0423877	0.412526
ERLEC1	0.0299403	0.0295547	1.42895	1.39939	0.000687947	0.073899
PPP2R5B	0.0146666	0.00767629	0.748931	0.741255	0.782253	0.950131
PYGM	-0.0337624	-0.0127706	0.529337	0.542107	0.424152	0.806789
PAGE1	0.00750885	0.00231478	0.435903	0.433588	0.331832	0.731734
PITX1	-0.00698864	-0.00204626	0.411395	0.413441	0.550013	0.875072
TRPC7	-0.0211348	-0.00557829	0.368001	0.37358	0.440541	0.815186
MAST4	-0.0668075	-0.0504212	1.05382	1.10424	0.00651532	0.202647
ADGRF5	-0.11975	-0.0406139	0.459274	0.499888	0.0249318	0.348591
SDK2	-0.0504061	-0.0143203	0.392749	0.40707	0.245513	0.701133
ADAM7	-0.00824934	-0.00239722	0.408042	0.410439	0.690605	0.916132
NUP133	0.00602002	0.0059655	1.42261	1.41665	0.762427	0.941032
NUCKS1	-0.0127634	-0.0144475	1.61584	1.63029	0.421836	0.803325
VPS35	0.0060924	0.00736477	1.73768	1.73032	0.229929	0.682887
DNAJA2	0.0171604	0.0171494	1.44036	1.42321	0.000468793	0.0620017
BCL3	-0.0370762	-0.0145247	0.547948	0.562472	0.401883	0.792282
KCNAB2	0.00675205	0.00361678	0.764599	0.760982	0.580423	0.876827
ABCC9	-0.0370662	-0.0180065	0.681884	0.69989	0.534032	0.875072
GAL	-0.0191772	-0.0058444	0.426758	0.432602	0.159734	0.596627
CLEC2D	0.00997466	0.0127186	1.83593	1.82321	0.788894	0.952896
FUNDC1	-0.00696804	-0.00569102	1.16545	1.17114	0.808907	0.963122
MAOB	0.051487	0.0210136	0.589383	0.568369	0.0716855	0.498398
RORA	-0.0305596	-0.0366259	1.70083	1.73745	0.0441758	0.417841
TGFBR3	-0.00812386	-0.00693086	1.21737	1.2243	0.710347	0.922389
HES2	0.0248332	0.00753281	0.431399	0.423866	0.540973	0.875072
ATP1B3	0.0425151	0.0436147	1.49192	1.44831	0.0017172	0.108042
NEDD4	-0.00903479	-0.00765324	1.20826	1.21592	0.562806	0.875191
PIGB	-0.0267053	-0.0265649	1.41187	1.43844	0.0825576	0.498881
MAPK6	0.0184584	0.0194624	1.52092	1.50146	0.00280443	0.137236
GNB5	0.0105397	0.00800928	1.09034	1.08233	0.653342	0.908102
RAB27A	-0.000139043	-0.000164171	1.69333	1.6935	0.815607	0.966501
HDHD5	0.014718	0.00753329	0.732205	0.724672	0.586352	0.876827
UFD1	0.020615	0.0167289	1.16912	1.15239	0.342077	0.740223
LRP6	0.0270064	0.0160606	0.856022	0.839961	0.610344	0.891095
GUCY2C	0.0184179	0.00599155	0.462328	0.456336	0.512407	0.863963
PHRF1	0.0423068	0.0160279	0.544616	0.528588	0.265205	0.723499
ELP1	-0.0105344	-0.00875218	1.18425	1.19301	0.421836	0.803325
NUCB2	-0.00801976	-0.00863221	1.53856	1.54719	0.350926	0.749442
PFN2	-0.052253	-0.0283581	0.758868	0.787226	0.146776	0.596627
PTPN3	-0.0161665	-0.00565888	0.492171	0.49783	0.495027	0.851919
SPTB	0.0050541	0.0024774	0.698413	0.695936	0.944913	1
DAPP1	0.00561267	0.00648259	1.65954	1.65306	0.604305	0.889919
FGF10	0.139592	0.0418965	0.444289	0.402392	0.00114501	0.0908623
SLC44A1	0.0238001	0.0226894	1.37674	1.35405	0.00980985	0.240025
TMEM260	-0.0100331	-0.0100856	1.43521	1.4453	0.528367	0.874016
SMG6	-0.0362793	-0.0226266	0.878513	0.90114	0.0530288	0.448875
EXOC5	0.00742433	0.00846882	1.6399	1.63143	0.142026	0.596627
CLTCL1	0.0217564	0.0104306	0.686898	0.676467	0.312242	0.731734
FSTL3	-0.0204664	-0.00717049	0.491879	0.499049	0.650207	0.908102
DGCR2	-0.0113177	-0.0060593	0.759367	0.765426	0.678453	0.91316
RNF126	0.0436306	0.0149627	0.492278	0.477316	0.294939	0.731734
MNT	-0.00903745	-0.0044349	0.695752	0.700187	0.511559	0.86266
ZXDC	-0.0100129	-0.0061131	0.867742	0.873855	0.421836	0.803325
JMJD6	0.012647	0.00851714	0.965851	0.957333	0.204214	0.648635
POLB	0.0267033	0.0283836	1.53771	1.50933	0.102597	0.536648
ST6GALNAC1	0.0305205	0.0114823	0.538527	0.527045	0.504649	0.858552
WIPI1	0.0101693	0.00790376	1.11525	1.10734	0.640931	0.903437
FRMPD1	0.0215464	0.00568158	0.373273	0.367591	0.272753	0.731734
GBA2	-0.00993448	-0.00604794	0.865268	0.871316	0.545452	0.875072
NDST1	-0.0171131	-0.0110156	0.913157	0.924173	0.691145	0.916132
ASNS	-0.014443	-0.0106872	1.05219	1.06288	0.802222	0.960406
AP3M2	-0.00466645	-0.00384457	1.17668	1.18052	0.628619	0.900369
CNGB1	0.0209135	0.00636427	0.432222	0.425858	1	1
ST6GALNAC2	-0.0291679	-0.0193786	0.938842	0.958221	0.742756	0.933988
CHAT	-0.0183126	-0.0051027	0.389452	0.394555	0.320175	0.731734
PABPC1	-0.0289704	-0.0358574	1.75779	1.79365	0.100791	0.533028
TESK2	0.0172783	0.0103088	0.855924	0.845616	0.442076	0.815186
CFAP20	-0.00996006	-0.00711889	1.0176	1.02472	0.749295	0.936555
CSNK2A2	-0.0133767	-0.0111065	1.1823	1.19341	0.0479432	0.429859
PTPN21	-0.0115017	-0.00351166	0.428725	0.432236	0.933774	1
EIF2B3	0.0583695	0.0440761	1.1016	1.05752	9.80839e-05	0.0299987
CAMK2A	-0.0210725	-0.00568445	0.376341	0.382026	0.489913	0.84911
TCOF1	0.0162604	0.00695897	0.610919	0.60396	0.556992	0.875191
CDC42	0.00558711	0.00717587	1.84653	1.83936	0.233299	0.687424
OSBPL3	0.0336175	0.0277352	1.19418	1.16644	0.0441758	0.417841
EPHA8	-0.00174531	-0.000438286	0.352073	0.352511	0.586854	0.876827
SLC12A3	0.0105971	0.00367434	0.492067	0.488393	0.748653	0.936555
RAD18	-0.0379067	-0.0336064	1.2523	1.28591	0.0479432	0.429859
ATP2B1	-0.0197004	-0.0230206	1.66435	1.68737	0.00257564	0.132365
NCK2	-0.0194585	-0.0157184	1.14755	1.16327	0.132881	0.596627
MAP4K4	-0.0201915	-0.0198749	1.40015	1.42003	0.132881	0.596627
MGAT4A	-0.0254308	-0.0295292	1.65048	1.68001	0.0288772	0.367362
RPL31	0.017488	0.0216761	1.78906	1.76738	0.364468	0.762416
WDR1	0.000144247	0.000139086	1.38114	1.381	0.97244	1
SNX13	-0.0140642	-0.0162271	1.64647	1.6627	0.0479432	0.429859
MS4A12	0.0111832	0.00351259	0.444904	0.441391	0.954317	1
ARHGAP10	-0.0649737	-0.0457821	0.983839	1.02962	0.00103053	0.0853129
RPS6KA2	-0.0782863	-0.0323315	0.5698	0.602132	0.299975	0.731734
ING3	0.00263688	0.00243768	1.32493	1.32249	0.95179	1
VASH1	-0.00062305	-0.000263946	0.601045	0.601309	0.896917	1
LMCD1	-0.0185416	-0.00696725	0.528634	0.535602	0.609729	0.891095
BUD23	0.0382431	0.0218965	0.827028	0.805132	0.161755	0.599168
SEL1L	-0.00977092	-0.0115552	1.69037	1.70193	0.257867	0.716123
TRIP13	0.106106	0.0549475	0.764918	0.70997	0.0155907	0.290092
ATP6AP1	-0.00531421	-0.00339952	0.9112	0.9146	0.862856	0.989607
TCF3	-0.00695102	-0.00376765	0.770099	0.773866	0.842536	0.97967
TRIB2	0.012186	0.0116362	1.37343	1.36179	0.40215	0.792282
DAZAP1	0.0502539	0.0310645	0.897425	0.866361	0.00123688	0.0932789
MBD3	0.0669962	0.0204586	0.440864	0.420405	0.160938	0.599168
HLTF	-0.00186459	-0.00178463	1.36994	1.37172	0.944913	1
FAM50A	0.0295751	0.0142525	0.692397	0.678145	0.640929	0.903437
FAM3A	0.0772731	0.0276931	0.521003	0.49331	0.311731	0.731734
CPSF1	-0.00786508	-0.00257881	0.461744	0.464323	0.801189	0.960406
MYO3B	-0.0165404	-0.00637068	0.542487	0.548857	0.4788	0.841944
CYBRD1	-0.0197769	-0.0180227	1.29574	1.31376	0.295988	0.731734
CDH19	-0.0379593	-0.0118488	0.434431	0.446279	0.464255	0.830764
PDCD2	0.0144012	0.0142339	1.42305	1.40882	0.198125	0.639676
SLC6A15	-0.00846564	-0.00314721	0.524769	0.527916	0.66531	0.911588
RDH11	0.0150924	0.0145938	1.39234	1.37774	0.0122546	0.259363
PRKACA	-0.0201847	-0.00933862	0.652815	0.662154	0.4788	0.841944
ADGRL1	-0.0114205	-0.00371447	0.457377	0.461091	0.879156	0.998579
SPP2	-0.000636625	-0.000195961	0.433982	0.434178	1	1
ACTN1	-0.0352676	-0.0302406	1.212	1.24224	0.247127	0.703188
ZFYVE26	-0.00365835	-0.00286366	1.11787	1.12073	0.788894	0.952896
RPS6KA6	-0.00516525	-0.0019476	0.533008	0.534955	0.951789	1
EPN2	-0.0676073	-0.0358521	0.737275	0.773127	0.172365	0.610179
PTPN18	0.00443188	0.00307755	0.993363	0.990286	0.924309	1
LIMS2	0.0268291	0.0073509	0.38897	0.381619	0.637324	0.903437
ASIC4	-0.0126805	-0.00341168	0.376451	0.379863	0.891665	1
SPEG	-0.00952557	-0.00281269	0.414591	0.417403	0.946115	1
LNX1	-0.00884668	-0.00318989	0.508606	0.511796	0.711832	0.923937
ALDH3A2	-0.00440551	-0.00384559	1.24742	1.25126	0.710347	0.922389
TFRC	-0.0238687	-0.028707	1.71082	1.73953	0.0358355	0.403855
SREBF1	0.00528001	0.00193145	0.518711	0.51678	0.69394	0.919034
TRPC5	-0.0401199	-0.0106699	0.368375	0.379044	0.443471	0.816904
AFF4	-0.0186392	-0.0211794	1.61875	1.63993	0.0551856	0.455234
UBE2D1	0.00258061	0.0029746	1.65445	1.65147	0.890089	1
MPP5	-0.0323948	-0.0261491	1.14152	1.16767	0.0225978	0.332407
RHOBTB1	0.00721268	0.00557744	1.1084	1.10283	0.755853	0.939082
SMC1A	-0.0126951	-0.0110749	1.24305	1.25412	0.254252	0.711713
HSD17B10	0.035116	0.0181065	0.742972	0.724866	0.601294	0.888664
MARK2	-0.033597	-0.0220471	0.925749	0.947796	0.175097	0.613786
HMMR	0.0297086	0.0233329	1.13479	1.11146	0.0258576	0.352539
CHFR	0.0157749	0.0118891	1.08327	1.07138	0.337707	0.73641
TRHDE	-0.155465	-0.0717296	0.620423	0.692152	0.0423537	0.412526
P4HA2	0.0284468	0.0122899	0.619456	0.607166	0.755848	0.939082
FCGR2B	0.0379962	0.0330291	1.26068	1.22765	0.295988	0.731734
NFATC3	-0.0121239	-0.0116384	1.36912	1.38076	0.240142	0.695629
TRNT1	0.00460571	0.00447499	1.39399	1.38951	0.40215	0.792282
ACADVL	0.0405313	0.027094	0.968009	0.940915	0.142026	0.596627
STK10	-0.0264003	-0.0224196	1.20399	1.22641	0.0509429	0.442094
FBXW11	-0.003711	-0.00382178	1.47385	1.47767	0.457614	0.826089
ACAP1	0.0406354	0.0253034	0.901068	0.875765	0.236703	0.690023
CRMP1	-0.00308423	-0.000849178	0.386791	0.38764	0.938094	1
EVC	0.00421378	0.00136605	0.458385	0.457019	0.877925	0.99759
DERL2	0.0166003	0.0167343	1.45273	1.43599	0.0343394	0.395872
SIDT1	-0.015742	-0.0124572	1.12544	1.1379	0.364468	0.762416
NDE1	-0.04498	-0.0343866	1.07582	1.1102	0.012557	0.262227
MRVI1	-0.0183609	-0.0156518	1.21202	1.22767	0.762427	0.941032
TMEM38A	-0.0194999	-0.00810806	0.585827	0.593935	0.489571	0.84911
AP1M1	0.0293931	0.0207613	1.01944	0.998677	0.551207	0.875072
PVR	0.0104418	0.00470106	0.641875	0.637174	0.993109	1
XRCC1	0.0263049	0.0107428	0.584579	0.573836	0.825653	0.972544
SCARB1	0.0308083	0.0115796	0.53806	0.52648	0.548307	0.875072
MCM2	0.0406791	0.0178732	0.632856	0.614983	0.152881	0.596627
MOV10L1	0.0213972	0.00700572	0.465869	0.458863	0.795404	0.956476
PANX2	-0.00765415	-0.00200292	0.366521	0.368523	0.702027	0.919255
SELENOO	-0.0108241	-0.00306541	0.397042	0.400107	0.706357	0.921595
TP63	0.0641512	0.0262767	0.594172	0.567895	0.156631	0.596627
ALPK1	-0.0141502	-0.0152444	1.53664	1.55188	0.647124	0.908011
LLGL2	0.0275756	0.00939342	0.486155	0.476762	0.725629	0.928842
PDE8A	-0.00116168	-0.000897419	1.10406	1.10496	0.616409	0.894288
CLCN4	0.0642127	0.0421596	0.958454	0.916295	0.0197013	0.32632
NLE1	-0.00135883	-0.000553984	0.577897	0.578451	0.920876	1
SDHA	0.0204927	0.0159792	1.12295	1.10698	0.16436	0.602627
SMARCE1	0.00621122	0.00620965	1.43544	1.42923	0.431887	0.809033
GSDMB	-0.000257778	-0.000186617	1.03434	1.03453	0.95179	1
KDM5A	-0.0134325	-0.017635	1.87525	1.89289	0.0872429	0.508651
ADAM11	-0.0314963	-0.00811708	0.357761	0.365878	0.043001	0.412526
PPP2R3A	-0.0694774	-0.0321306	0.641255	0.673385	0.0415169	0.412526
FERMT2	-0.0406652	-0.0164603	0.565777	0.582237	0.556955	0.875191
ABCB11	0.0280835	0.0105676	0.538174	0.527606	0.903681	1
DHRS9	-0.00117927	-0.00115307	1.40006	1.40122	0.979328	1
CD5L	-0.0470066	-0.0144284	0.42565	0.440078	0.400353	0.791539
PTGS2	-0.0906248	-0.0870242	1.33232	1.41934	0.00182111	0.11115
IGF2BP2	-0.0495697	-0.0419442	1.18991	1.23185	0.07663	0.498398
MAP3K13	0.0100145	0.00811389	1.16296	1.15484	0.545452	0.875072
ST6GAL1	0.00161453	0.00159948	1.42005	1.41846	0.749295	0.936555
TBX21	0.0204846	0.0122325	0.857643	0.84541	0.50602	0.858552
VDAC1P1	0.0123222	0.00367212	0.421775	0.418103	0.417033	0.80013
FRY	-0.0623169	-0.0606898	1.3649	1.42559	0.00103053	0.0853129
PICALM	-0.0159566	-0.0232985	2.08487	2.10817	0.0432739	0.412526
NSF	0.0105711	0.0117141	1.59456	1.58285	0.468141	0.833921
GLI2	0.0454487	0.0126999	0.39952	0.38682	0.176389	0.616942
CLASP1	-0.0523281	-0.0453233	1.21705	1.26237	7.09681e-05	0.0270991
MRPS34	0.0347588	0.0142861	0.590131	0.575845	0.392494	0.785533
NOTCH3	-0.0458694	-0.0134893	0.407559	0.421048	0.113855	0.564525
CLNS1A	0.00768941	0.00852101	1.59299	1.58446	0.716789	0.924741
PPP2R2C	-0.0211032	-0.00670998	0.445374	0.452084	0.402899	0.793253
TEAD2	0.0196873	0.00573204	0.41292	0.407188	0.500428	0.854798
EED	0.00143627	0.00135673	1.35348	1.35212	0.723251	0.92705
CDHR2	0.0419345	0.0119532	0.407238	0.395285	0.183461	0.622046
TSG101	0.00676798	0.00698636	1.48274	1.47575	0.268928	0.727235
NCBP3	-0.0229861	-0.0201757	1.24624	1.26642	0.00264993	0.134148
ATP2A3	-0.0247026	-0.0120644	0.688577	0.700642	0.132881	0.596627
CA12	0.0014259	0.000573312	0.570352	0.569779	0.979323	1
MGLL	0.0120813	0.00574537	0.678962	0.673216	0.931172	1
NTN4	-0.153642	-0.0610633	0.533394	0.594458	0.00323089	0.146847
BCS1L	0.0587618	0.0291022	0.719156	0.690053	0.0840961	0.503845
NUAK1	-0.0766829	-0.0314975	0.566978	0.598476	0.0393734	0.412526
DPP8	-0.0124013	-0.0137258	1.57992	1.59365	0.0116689	0.257086
SLC24A1	-0.011972	-0.00672498	0.797041	0.803766	0.856072	0.986089
ZNF532	-0.0232595	-0.0153479	0.934315	0.949663	0.397316	0.787763
SCARF1	-0.0242155	-0.012637	0.736575	0.749212	0.755853	0.939082
LMAN1	0.0175186	0.0195282	1.60797	1.58844	0.2136	0.662025
HACD3	0.0172081	0.0152898	1.27952	1.26423	0.350926	0.749442
IPCEF1	-0.0308173	-0.0342197	1.57493	1.60915	9.13237e-05	0.0291455
ZZEF1	-0.0139383	-0.0118549	1.21113	1.22299	0.333373	0.731814
NOX3	0.00237595	0.000629847	0.372763	0.372134	1	1
ENO1	0.0205047	0.0203177	1.42972	1.40941	0.0710541	0.498398
SLC12A1	-0.00831341	-0.00299093	0.507547	0.510538	0.95174	1
MYDGF	0.106457	0.0603235	0.838033	0.777709	0.00264993	0.134148
ANO8	-0.0322184	-0.0096742	0.418379	0.428053	0.452082	0.822075
TUBE1	0.00197312	0.00170265	1.23578	1.23408	1	1
ARHGEF10L	-0.041392	-0.0152116	0.512622	0.527834	0.126327	0.590688
TXK	-0.0159365	-0.0157047	1.40388	1.41958	0.229929	0.682887
WSCD2	0.0108767	0.00365115	0.476118	0.472467	0.649293	0.908102
KCNQ2	-0.0222929	-0.00755791	0.475343	0.482901	0.0820555	0.498398
TACR2	0.00469433	0.00130062	0.390367	0.389067	0.891407	1
ACTR6	0.0322996	0.0322892	1.44844	1.41615	0.00103053	0.0853129
TIPIN	-0.0155789	-0.0110947	1.01189	1.02299	0.257867	0.716123
SRI	0.0214642	0.0208777	1.40374	1.38286	0.0179554	0.311704
EIF4G3	-0.00497512	-0.00470479	1.35196	1.35666	0.965554	1
NUP37	0.0285206	0.0242392	1.22828	1.20405	0.0171344	0.303676
SEMA3A	0.0332441	0.0163133	0.706138	0.689824	0.71032	0.922389
GTSE1	0.073496	0.0240257	0.473729	0.449703	0.149896	0.596627
SEMA3C	-0.0427708	-0.0361932	1.19282	1.22901	0.135123	0.596627
TTC38	0.0265143	0.0176409	0.958724	0.941083	0.220028	0.670977
ACAT1	0.0182163	0.0157828	1.24787	1.23209	0.0724159	0.498398
GRAMD4	0.0553582	0.0294287	0.771752	0.742324	0.0406613	0.412526
CELSR1	0.0850254	0.0339798	0.58372	0.54974	0.000897151	0.0803096
WNT8B	-0.0233426	-0.00641554	0.383314	0.38973	0.693393	0.918366
ZNF638	-0.0143005	-0.018519	1.84903	1.86755	0.00198784	0.114742
SLC25A40	-0.0134715	-0.0139221	1.474	1.48792	0.27648	0.731734
TIMM21	0.0215413	0.0151446	1.01188	0.996732	0.295988	0.731734
ADD2	-0.0363298	-0.0206971	0.801599	0.822296	0.180657	0.617837
FGF4	0.0350331	0.011054	0.450761	0.439707	0.465869	0.832737
RASAL2	-0.0413715	-0.0205531	0.696494	0.717047	0.653342	0.908102
VPS9D1	-0.0157288	-0.00595758	0.533475	0.539433	0.690011	0.916132
ZNF37A	0.00411337	0.00385377	1.34357	1.33972	0.795551	0.956476
MARK3	-0.013801	-0.0153532	1.58729	1.60265	0.261519	0.719368
SLC25A3	0.01039	0.0113154	1.56685	1.55553	0.233299	0.687424
FNDC3B	-0.00794005	-0.0090249	1.6253	1.63433	0.903756	1
FOSL2	-0.0340297	-0.03049	1.26744	1.29793	0.189243	0.627229
CACNG4	-0.023557	-0.00580517	0.34263	0.348436	0.172904	0.610179
FRYL	-0.0149957	-0.0173332	1.64892	1.66626	0.00223195	0.123337
TMEM131	-0.0322613	-0.0343505	1.50901	1.54336	0.0509429	0.442094
FSCN1	-0.0175166	-0.00505339	0.403684	0.408737	0.384165	0.777547
ACTB	-0.00656474	-0.00838121	1.8277	1.83608	0.426844	0.807728
MOCOS	0.0991664	0.033328	0.491719	0.458391	0.209751	0.655973
PLD1	-0.0280733	-0.0236311	1.19263	1.21626	0.201153	0.644349
ATP12A	-0.01981	-0.00481553	0.338297	0.343113	0.172904	0.610179
WDR62	-0.0136685	-0.00434777	0.446731	0.451079	0.813854	0.966501
DLG1	-0.0202499	-0.0187654	1.31757	1.33633	0.00704432	0.208816
RAB7A	-0.014679	-0.0139142	1.35058	1.36449	0.416862	0.80013
BCAP29	0.0124459	0.0125196	1.4475	1.43499	0.110078	0.554443
SEC31B	-0.0602889	-0.0278792	0.643298	0.671177	0.0336116	0.392102
SART3	0.00485858	0.00418405	1.23449	1.23031	0.495035	0.851919
ARHGAP15	-0.0139825	-0.0187209	1.91225	1.93098	0.139696	0.596627
TUBA3D	0.0121111	0.00357689	0.417878	0.414301	0.159734	0.596627
PAX2	0.0896133	0.0259106	0.420227	0.394316	0.040688	0.412526
EXOSC7	0.0221346	0.0157392	1.02374	1.008	0.426844	0.807728
KIFAP3	-0.0033778	-0.00307903	1.30355	1.30663	0.890089	1
MKRN2	-0.00400396	-0.0030246	1.0783	1.08133	0.958671	1
MCM6	-0.00398794	-0.00332614	1.19162	1.19495	0.97244	1
REXO2	0.0100009	0.0092101	1.32322	1.31401	0.604305	0.889919
RBM7	0.0136825	0.014198	1.49417	1.47997	0.204214	0.648635
RBMS2	0.063794	0.0384862	0.879746	0.84126	0.387753	0.781969
BAZ2A	-0.0209652	-0.017274	1.17008	1.18735	0.67214	0.911853
PTPN23	0.0530438	0.0187775	0.51016	0.491382	0.272437	0.731734
MLH1	0.0181068	0.0164526	1.30914	1.29269	0.0597188	0.468423
UNG	0.0405067	0.0245945	0.87832	0.853725	0.169665	0.609293
FMO4	0.0188844	0.0126681	0.964142	0.951474	0.397316	0.787763
KLHL20	-0.0122199	-0.0106489	1.24191	1.25256	0.243617	0.697715
RGS11	0	0	0.378494	0.378494	1	1
SLC46A1	0.0218816	0.0100077	0.65484	0.644832	0.703925	0.91943
PLXNA2	0.0119174	0.005114	0.611653	0.606539	0.665845	0.911588
SPAG5	0.0353668	0.0207772	0.84798	0.827203	0.154127	0.596627
ANKRD13A	0.00276161	0.00321197	1.66958	1.66637	0.815607	0.966501
TPD52	0.0621313	0.0604667	1.42449	1.36403	0.0148658	0.283674
ACACB	-0.111192	-0.0529292	0.650619	0.703548	0.000666564	0.0728457
TRAF4	0.104013	0.0431317	0.610078	0.566946	0.0122317	0.259363
PAG1	-0.0180569	-0.0231645	1.82922	1.85238	0.172365	0.610179
GPATCH1	-0.0111295	-0.00796565	1.0186	1.02656	0.610344	0.891095
ICAM3	0.0355497	0.0235804	0.958792	0.935212	0.616409	0.894288
NT5C2	0.00218572	0.00269257	1.76859	1.7659	0.762427	0.941032
MCAM	0.0266418	0.00849526	0.454292	0.445796	0.355167	0.753875
GPC4	0.0351459	0.0103245	0.418991	0.408667	0.568332	0.875191
MBNL3	-0.0481937	-0.0578246	1.69225	1.75007	0.00161878	0.106251
CAMSAP3	0.0035975	0.000964732	0.377366	0.376401	1	1
RAP1GAP	0.12302	0.0444094	0.533322	0.488913	0.0522133	0.445396
XAB2	0.100342	0.0358145	0.52305	0.487235	0.0115822	0.257086
ARHGEF1	-0.0302823	-0.014178	0.658398	0.672576	0.392517	0.785533
STXBP2	0.0262717	0.0157952	0.865304	0.849509	0.659585	0.910269
MAP2K7	0.0309194	0.0116925	0.541439	0.529747	0.326916	0.731734
DGKD	-0.0094543	-0.00681975	1.02727	1.03409	0.421836	0.803325
CTTNBP2	-0.0196599	-0.00714877	0.511028	0.518177	0.914534	1
RARB	-0.0171976	-0.00491666	0.400003	0.40492	0.86498	0.99129
TOP2B	-0.0108449	-0.0126352	1.66456	1.67719	0.473454	0.836632
TM9SF3	-0.00229657	-0.00283664	1.77054	1.77338	0.703925	0.91943
NFKB2	-0.0049807	-0.00276732	0.79019	0.792957	0.835785	0.976402
UBE2T	0.08417	0.0469849	0.819054	0.772069	0.00229713	0.124747
PPP1R12B	-0.0156732	-0.0142571	1.29523	1.30949	0.316396	0.731734
DNAJC10	0.0162673	0.0177923	1.57686	1.55907	0.115966	0.569131
GTF3C1	0.0136777	0.00873802	0.916042	0.907304	0.539727	0.875072
IL4R	-0.00313025	-0.00237389	1.08291	1.08528	0.944913	1
USP33	-0.00181551	-0.00224814	1.77536	1.77761	0.95179	1
PAK3	-0.0604769	-0.023195	0.531808	0.555003	0.533924	0.875072
CAPN6	-9.5861e-06	-2.45047e-06	0.35879	0.358793	0.567769	0.875191
DCX	-0.131309	-0.0406283	0.416376	0.457004	0.0129411	0.266332
SNRPA	0.0124793	0.00604093	0.691396	0.685355	0.829046	0.973598
SPAG6	0.052204	0.02183	0.604269	0.582439	0.152864	0.596627
EXOSC5	0.0229293	0.00778447	0.483696	0.475912	0.655181	0.90828
DYNC1I2	0.00847329	0.00833279	1.41294	1.40461	0.229929	0.682887
APBB1IP	-0.00961529	-0.00942286	1.39912	1.40854	0.710347	0.922389
LRCH4	0.0113901	0.00495776	0.620443	0.615485	0.849298	0.982475
FAM76B	-0.00203146	-0.00225343	1.58921	1.59146	0.484179	0.844357
SIRT6	-0.00322034	-0.000981773	0.429338	0.43032	0.796047	0.956864
TYR	0.018227	0.00529995	0.412155	0.406855	0.732112	0.929777
POLD3	-0.01546	-0.0129079	1.1881	1.201	0.19217	0.630906
ACTN2	0.0360553	0.0124438	0.494166	0.481722	0.682598	0.915303
CAPZB	-0.010134	-0.00801471	1.12699	1.135	0.320586	0.731734
GPR137B	0.0208632	0.0147189	1.01519	1.00048	0.186348	0.623674
NAALAD2	0.116914	0.0458604	0.579148	0.533287	0.0123703	0.260552
JADE1	-0.021672	-0.0207188	1.35891	1.37962	0.0697134	0.498398
SLC25A43	-0.00131454	-0.000880887	0.956324	0.957205	0.710347	0.922389
UBE2A	0.00314447	0.00310614	1.41666	1.41355	0.710347	0.922389
FGFR1	-0.034233	-0.013621	0.557254	0.570875	0.39965	0.790435
FKBP6	-0.00904863	-0.00265336	0.411721	0.414375	0.976731	1
SMC1B	-0.121363	-0.0491682	0.550246	0.599414	0.0046123	0.172294
FBLN1	-0.00428532	-0.00129256	0.424506	0.425799	0.282551	0.731734
ITGA8	-0.0150236	-0.00594704	0.558116	0.564063	0.839035	0.979103
CST7	-0.0172243	-0.0113345	0.933712	0.945046	0.986218	1
MAP2	-0.00837562	-0.00450663	0.764013	0.76852	0.749295	0.936555
PIAS2	-0.00915293	-0.0089277	1.39273	1.40166	0.484179	0.844357
AMPH	0.00519838	0.00190365	0.519267	0.517364	0.993071	1
ARAF	0.00325429	0.00174483	0.764395	0.76265	0.862856	0.989607
MCCC1	0.0218502	0.0173044	1.14123	1.12392	0.0450934	0.419796
LAMP3	0.0553164	0.0452499	1.19292	1.14767	0.917452	1
FAP	0.116176	0.0682854	0.872582	0.804297	0.186348	0.623674
NEBL	-0.0204662	-0.0114685	0.792715	0.804184	0.910601	1
ACER3	0.0197788	0.0194973	1.42193	1.40243	0.288077	0.731734
UBE2K	-0.0134798	-0.0145085	1.53555	1.55006	0.268928	0.727235
PIK3C3	-0.00784979	-0.00896258	1.63274	1.6417	0.229929	0.682887
N4BP2	-0.0039868	-0.00354209	1.27	1.27354	0.782253	0.950131
TIGAR	0.0122387	0.0102504	1.20345	1.1932	0.604305	0.889919
TULP3	-0.00124012	-0.000620697	0.711776	0.712397	0.979328	1
SYNJ2	-0.0462471	-0.0311675	0.94678	0.977948	0.00073264	0.075744
ADCY2	-0.100347	-0.0327585	0.444783	0.477542	0.227736	0.681608
PPP2R5C	-0.00262877	-0.00341352	1.86167	1.86508	0.288077	0.731734
PMS2P1	0.0192846	0.0111811	0.832075	0.820894	0.364468	0.762416
RBFOX1	-0.0163314	-0.00608811	0.524779	0.530867	1	1
GNB1	-0.000175838	-0.000181613	1.47999	1.48017	0.896919	1
HOXA9	-0.131382	-0.0545736	0.562394	0.616968	0.000968081	0.0832038
EDN1	0.0082339	0.00303418	0.52315	0.520115	0.97588	1
MLLT10	-0.02742	-0.0255282	1.32044	1.34597	0.0258576	0.352539
ZCWPW1	-0.0349222	-0.0201434	0.812126	0.83227	0.0840961	0.503845
ADCYAP1R1	-0.0699834	-0.0204693	0.40182	0.422289	0.125325	0.589446
FGF20	0.0567092	0.0181955	0.462054	0.443859	0.211321	0.658202
P2RY10	0.00368812	0.00389891	1.5171	1.5132	0.910601	1
ITM2A	-0.0197285	-0.0213231	1.53866	1.55999	0.411923	0.797605
NRDC	-0.00431794	-0.00507499	1.6831	1.68817	0.691145	0.916132
VDAC3	0.00654622	0.00736969	1.61786	1.61049	0.149196	0.596627
PCM1	-0.00915904	-0.0112664	1.75901	1.77028	0.122099	0.581351
TNRC6C	-0.0604673	-0.0408165	0.943579	0.984396	0.0011642	0.0909107
CBFA2T2	-0.0218583	-0.011983	0.774928	0.786911	0.383025	0.777547
BRINP1	0.0339084	0.00966639	0.406126	0.39646	0.196018	0.636934
ITCH	-0.000134733	-0.000155895	1.65922	1.65937	0.856072	0.986089
PKD2L2	0.0472982	0.0148272	0.449715	0.434887	0.3078	0.731734
TP53INP2	-0.077206	-0.0332614	0.595051	0.628312	0.0138341	0.276193
SDF4	0.0388961	0.0144241	0.532248	0.517824	0.373596	0.769829
MYH7B	0.000149117	4.20502e-05	0.396854	0.396811	0.685757	0.915303
TP73	-0.0149867	-0.00393075	0.366431	0.370361	0.938163	1
TOLLIP	0.0146468	0.00805865	0.787803	0.779744	0.849298	0.982475
UBE2D4	-0.0326308	-0.0180868	0.780659	0.798746	0.247127	0.703188
CLUL1	-0.0868001	-0.0281834	0.444482	0.472666	0.0545771	0.454308
RUNX1T1	0.0434288	0.0186929	0.620367	0.601674	0.63441	0.903437
CDH17	0.00702396	0.00209043	0.420413	0.418323	0.651757	0.908102
THOC1	-0.00347551	-0.00336443	1.3849	1.38827	0.755853	0.939082
FKBP7	0.0317951	0.0162292	0.73454	0.718311	0.0737936	0.498398
OSBPL6	0.0366157	0.0152556	0.598745	0.583489	0.574515	0.876827
SLC1A3	-0.100726	-0.0589153	0.804725	0.86364	0.189243	0.627229
XRCC5	0.00303789	0.00402413	1.90307	1.89905	0.795551	0.956476
LXN	0.0108382	0.00877793	1.16285	1.15407	0.517131	0.86668
SP140	0.0406934	0.043618	1.55829	1.51467	0.198125	0.639676
MKNK1	-0.0186683	-0.0163521	1.24554	1.26189	0.539727	0.875072
TNS1	-0.0595197	-0.0437144	1.02788	1.0716	0.0479432	0.429859
REXO1	-0.000748194	-0.000232816	0.438808	0.439041	0.8881	1
SAR1A	0.00162747	0.00176918	1.5592	1.55743	0.795551	0.956476
CDC14A	-0.0355224	-0.0322828	1.28505	1.31733	0.00051646	0.0649883
RAPGEF3	-0.045744	-0.0133388	0.404052	0.41739	0.177502	0.617837
CEACAM1	0.0145147	0.0123744	1.22616	1.21379	0.931172	1
SENP1	0.0013016	0.00124775	1.37363	1.37238	0.95179	1
DUSP13	0.0827749	0.0249172	0.436864	0.411947	0.0102053	0.246281
CIC	0.0102756	0.00328839	0.453338	0.450049	0.735452	0.931493
LIPE	0.0173146	0.00523172	0.42854	0.423308	0.697992	0.919255
FDFT1	0.0168748	0.0161731	1.38081	1.36463	0.0308309	0.377812
PAFAH1B3	0.0202414	0.00676282	0.475405	0.468643	0.705169	0.920645
OPHN1	-0.0359974	-0.026844	1.05248	1.07932	0.0519771	0.443668
AFM	-0.0158965	-0.00487136	0.429672	0.434544	0.913512	1
KIF22	-0.0291263	-0.020233	0.982108	1.00234	0.373675	0.769829
SCGN	0.0205485	0.00616287	0.425779	0.419616	0.641478	0.904088
CARMIL1	-0.0283085	-0.0171105	0.853479	0.870589	0.592309	0.881271
PGM1	0.0378403	0.0263045	1.00609	0.979787	0.00381105	0.157307
DDX1	0.0193824	0.0194591	1.44816	1.4287	0.0116689	0.257086
DNM2	0.0251431	0.0167152	0.957488	0.940773	0.534032	0.875072
EPB41L2	0.000687102	0.000472921	0.983219	0.982746	0.986218	1
RIMS1	-0.0459504	-0.0146286	0.442016	0.456645	0.228184	0.682629
MOXD1	0.0795599	0.041521	0.76387	0.722349	0.00761158	0.215946
STX7	0.0198912	0.0245278	1.78128	1.75675	0.0597188	0.468423
RABL2B	-0.0094167	-0.00437742	0.658462	0.662839	0.890089	1
KEAP1	0.0432603	0.0210566	0.702803	0.681746	0.154127	0.596627
DDX43	-0.0768631	-0.0412179	0.74322	0.784438	0.198125	0.639676
PTPRH	-0.0268125	-0.00789397	0.410815	0.418709	0.372116	0.769829
DCT	-0.10591	-0.0418956	0.540005	0.5819	0.00350753	0.150737
SLC35C2	0.055466	0.0278627	0.728743	0.70088	0.169665	0.609293
CRYBG3	0.00712756	0.00661633	1.33253	1.32591	0.416862	0.80013
EPHA6	-0.0557543	-0.0169239	0.419514	0.436438	0.306489	0.731734
SCTR	0.0221208	0.00641184	0.411388	0.404976	0.251191	0.70744
RFX3	-0.0209366	-0.0201594	1.36909	1.38925	0.0872429	0.508651
RIF1	-0.000223888	-0.000245404	1.57122	1.57146	0.342077	0.740223
RAB21	0.00295604	0.00341677	1.65926	1.65585	0.835785	0.976402
SLC4A4	-0.0106145	-0.00601777	0.804918	0.810936	0.883267	0.999354
SMARCA2	-0.0234617	-0.027038	1.63913	1.66616	0.00051646	0.0649883
RDH8	0.000333174	9.70848e-05	0.410441	0.410344	1	1
SESN1	-0.0128332	-0.0118239	1.31333	1.32515	0.104428	0.539715
MID2	-0.130917	-0.0563481	0.583203	0.639551	0.00331841	0.147038
PIH1D3	-0.0060891	-0.00171363	0.395155	0.396868	0.605774	0.89098
COL5A3	0.0400032	0.0109662	0.390998	0.380032	0.29735	0.731734
SRCAP	-0.0128172	-0.00611214	0.674929	0.681041	0.495035	0.851919
PUM3	0.0142852	0.0137842	1.389	1.37522	0.299997	0.731734
CPB2	-0.0967391	-0.0273113	0.383797	0.411108	0.00730052	0.212511
CHRNA3	-0.0349057	-0.0113276	0.452544	0.463872	0.346755	0.745256
KCNN2	-0.00182836	-0.000536481	0.413052	0.413588	0.991012	1
CNOT4	-0.0179875	-0.0151903	1.20077	1.21596	0.0597188	0.468423
PSEN1	0.00561635	0.00662172	1.69426	1.68764	0.473454	0.836632
CPOX	0.0206593	0.0178872	1.24808	1.23019	0.0315069	0.381531
CLDND1	0.012188	0.0134297	1.58641	1.57298	0.00704432	0.208816
MOK	-0.0754005	-0.0291568	0.533428	0.562584	0.0271236	0.358732
HSP90AA1	0.0129936	0.0170436	1.8909	1.87385	0.0620987	0.476735
RBL1	-0.0306294	-0.0305318	1.41289	1.44342	0.0551856	0.455234
DLGAP4	-0.00332936	-0.00126776	0.538719	0.539987	0.962106	1
IGSF9B	-0.0170822	-0.00733157	0.605537	0.612869	0.522734	0.870208
CFHR2	-0.0498369	-0.0163155	0.454197	0.470513	0.494327	0.851919
CROCCP3	-0.0577443	-0.0333516	0.806699	0.84005	0.0540982	0.45142
NDC80	0.0472781	0.0443376	1.36525	1.32092	0.0856578	0.504688
AP4E1	-0.00194864	-0.00171402	1.25814	1.25985	0.883267	0.999354
RSBN1	-0.0116123	-0.0115594	1.42035	1.43191	0.0220908	0.332407
MAGI3	-0.0280819	-0.0152243	0.764554	0.779778	0.421836	0.803325
CXCL2	0.0543963	0.0205671	0.545827	0.52526	0.380165	0.776841
AFP	0.112931	0.0369365	0.480573	0.443637	0.0431529	0.412526
COL4A4	-0.0152931	-0.00670198	0.618895	0.625597	0.610344	0.891095
TCF7	-0.0628204	-0.0426459	0.94821	0.990856	0.0220908	0.332407
OSTM1	0.0096605	0.011889	1.77145	1.75956	0.50602	0.858552
CDH7	0.0494471	0.0163835	0.476253	0.45987	0.560691	0.875191
IMPG2	-0.0417951	-0.0198101	0.663953	0.683763	0.0308309	0.377812
PCNP	0.00905284	0.0111577	1.77372	1.76257	0.0389949	0.412526
EXD2	-0.0273182	-0.0166329	0.860106	0.876739	0.166997	0.604543
ARG2	-0.0130179	-0.00760462	0.828975	0.83658	0.616409	0.894288
MEF2C	-0.0141281	-0.0170859	1.7262	1.74329	0.0990114	0.531399
PTPRC	-0.0112082	-0.0185343	2.36644	2.38497	0.113976	0.564525
PKP1	0.0341311	0.00920479	0.3837	0.374495	0.132782	0.596627
UBA5	0.0154984	0.0142061	1.31951	1.30531	0.240142	0.695629
STK17B	-0.00472287	-0.00706765	2.14542	2.15249	0.586352	0.876827
CDC14B	-0.0357004	-0.0268731	1.06259	1.08947	0.216797	0.665424
ZNF510	0.0134928	0.0125109	1.33397	1.32146	0.342077	0.740223
LRP2	-0.0422341	-0.0135068	0.444665	0.458172	0.31748	0.731734
ZNF506	-0.0127818	-0.0132776	1.48203	1.4953	0.198125	0.639676
JMJD4	0.0299865	0.0116554	0.556606	0.54495	0.473433	0.836632
DUSP12	0.0165221	0.0133792	1.16497	1.15159	0.126327	0.590688
AACS	-0.0105828	-0.00483406	0.646588	0.651422	0.896919	1
DELE1	-0.0228292	-0.0147775	0.916497	0.931275	0.240142	0.695629
SLC13A1	-0.0748562	-0.0203988	0.373033	0.393432	0.0329783	0.388871
CADPS2	0.0481373	0.0150323	0.448082	0.433049	0.128906	0.596627
PCDHB4	0.00770887	0.00221321	0.405303	0.40309	0.712195	0.924157
PCDHA6	0.0589283	0.0155581	0.378727	0.363169	0.198431	0.640382
PCDHGA2	-0.091795	-0.0260221	0.386104	0.412126	0.0186952	0.320379
HSPB11	0.0183906	0.0167568	1.31293	1.29617	0.0551856	0.455234
PHLPP1	-0.0347958	-0.022494	0.91144	0.933934	0.0872429	0.508651
[truncated: 42,520 more rows]

## Sheet: S2.5
	log2fc	diff	mean_2a	mean_2c	p	fdr
[truncated: 35,444 more rows]
