# Supplementary material for: Integrative systems biology reveals NKG2A-biased immune responses correlate with protection in infectious disease, autoimmune disease, and cancer
Source: Cell Rep. 2024 Feb 29;43(3):113872. doi: 10.1016/j.celrep.2024.113872 (PMC10995767; doi:10.1016/j.celrep.2024.113872)
Supplement: Table S3. Flow cytometry percentages of memory-biased and short lived effector cell (SLEC)-like populations from healthy donors and patients with lupus, related to Figure 3 [file mmc4.xlsx]

## Sheet: S3
	Lymphocytes/Single Cells/CD8/NKG2A+/Q1: IL7R- , CD57+ | Freq. of Parent (%)	Lymphocytes/Single Cells/CD8/NKG2C+/Q1: IL7R- , CD57+ | Freq. of Parent (%)
FR_FRESH_H_JX.fcs	28.5	35.8
FR_FRESH_H_1334BW.fcs	7.8	63.8
FR_FRESH_H_2006BW.fcs	26.2	59.5
FR_FRESH_H_6209BW.fcs	36.3	27
FR_FRESH_L_099.fcs	3.89	42.8
FR_FRESH_L_145.fcs	3.59	20
FR_FRESH_L_152.fcs	1.49	15.9
FR_FRESH_L_162.fcs	5.16	42.7
	Lymphocytes/Single Cells/CD8/NKG2A+/Q3: IL7R+ , CD57- | Freq. of Parent (%)	Lymphocytes/Single Cells/CD8/NKG2C+/Q2: IL7R+ , CD57+ | Freq. of Parent (%)
FR_FRESH_H_JX.fcs	24.3	9.52
FR_FRESH_H_1334BW.fcs	72.7	11
FR_FRESH_H_2006BW.fcs	43.7	5.38
FR_FRESH_H_6209BW.fcs	34	10
FR_FRESH_L_099.fcs	70.6	8.65
FR_FRESH_L_145.fcs	65.3	22.5
FR_FRESH_L_152.fcs	88.8	36.1
FR_FRESH_L_162.fcs	78.9	22.7
