# Supplementary material for: Integrative systems biology reveals NKG2A-biased immune responses correlate with protection in infectious disease, autoimmune disease, and cancer
Source: Cell Rep. 2024 Feb 29;43(3):113872. doi: 10.1016/j.celrep.2024.113872 (PMC10995767; doi:10.1016/j.celrep.2024.113872)
Supplement: Table S4. Differentially expressed RNA between NKG2A+ and NKG2C+ tumor-infiltrating CD8+ T cells from the pan-cancer single-cell dataset, related to Figure 4 [file mmc5.xlsx]

## Sheet: S4
gene	diff	mean_2a	mean_2c	pval	fdr
KLRC1	1.51817	1.40961	-0.108558	3.93567e-129	4.35088e-125
THEMIS	0.425278	0.135719	-0.289559	3.12988e-38	8.6502e-35
LGALS3	0.525507	0.461048	-0.0644593	4.89578e-35	1.08246e-31
TOB1	0.4025	0.192084	-0.210416	2.86587e-33	3.16822e-30
CD2	0.464416	0.251332	-0.213083	6.07632e-32	6.10671e-29
ADAM19	0.374157	0.270403	-0.103753	5.0046e-30	4.25583e-27
CAPG	0.518158	0.503955	-0.0142033	9.96826e-28	6.4823e-25
GPR25	0.393826	0.324914	-0.0689129	1.35438e-27	8.31818e-25
TNFRSF25	0.260513	0.0773694	-0.183144	1.98022e-25	9.51799e-23
CXCR6	0.468864	0.433526	-0.035338	1.32386e-24	6.09801e-22
ICOS	0.323262	0.132199	-0.191062	1.48734e-24	6.57701e-22
CD226	0.316319	0.238608	-0.0777109	8.60172e-24	3.65739e-21
ABRACL	0.291299	0.162795	-0.128504	2.04613e-23	7.79999e-21
PAG1	0.285324	0.104884	-0.18044	3.7688e-23	1.344e-20
POLR1E	0.271931	0.175165	-0.0967663	2.83016e-22	9.48103e-20
ITGAE	0.378701	0.3844	0.00569962	8.71297e-22	2.61792e-19
SLAMF1	0.247165	0.0899592	-0.157206	1.01633e-21	2.88091e-19
MGAT4A	0.275709	0.083768	-0.191941	3.21284e-21	8.87948e-19
GPR183	0.349677	0.0199606	-0.329717	5.13287e-21	1.384e-18
RUNX2	0.242555	0.156501	-0.0860537	6.78188e-21	1.78509e-18
SMIM3	0.309244	0.283313	-0.0259311	1.49826e-20	3.76438e-18
ALOX5AP	0.386456	0.367988	-0.0184676	2.1084e-20	5.17965e-18
SUSD3	0.297206	0.182189	-0.115017	1.73803e-19	4.08806e-17
SPOCK2	0.287596	0.0826945	-0.204901	3.62431e-19	8.17689e-17
CD82	0.31192	0.172559	-0.139361	3.74975e-19	8.2907e-17
PDCD1	0.268084	0.130551	-0.137533	4.3923e-19	9.52096e-17
CAMK4	0.278553	0.113946	-0.164607	5.73063e-19	1.21831e-16
RORA	0.288335	0.170262	-0.118074	1.04332e-18	2.17622e-16
GRAP2	0.225474	0.0853744	-0.140099	3.70239e-18	7.30892e-16
FKBP11	0.266014	0.186849	-0.079165	9.80971e-18	1.83807e-15
LAPTM5	0.245727	0.0544972	-0.19123	1.00088e-17	1.84412e-15
RGS10	0.242864	0.127705	-0.115159	1.09003e-17	1.9436e-15
ITGA1	0.316245	0.393458	0.0772132	1.17665e-17	2.06474e-15
CKLF	0.313507	0.357374	0.0438666	1.29412e-17	2.20099e-15
RCAN3	0.258671	0.132276	-0.126395	1.44284e-17	2.41676e-15
NCF4	0.279249	0.247379	-0.0318703	1.61443e-17	2.62464e-15
OXNAD1	0.267225	0.192975	-0.0742494	7.0137e-17	1.03382e-14
SIT1	0.262871	0.0951444	-0.167727	9.66815e-17	1.40633e-14
LAT	0.235546	0.073067	-0.162479	1.42599e-16	2.02107e-14
LDLRAD4	0.350052	0.403604	0.0535525	9.76938e-16	1.33334e-13
VIM	0.290407	0.199116	-0.0912916	1.20727e-15	1.62699e-13
COTL1	0.351134	0.0541657	-0.296968	1.22153e-15	1.62699e-13
TNFAIP3	0.315216	0.196523	-0.118693	1.82288e-15	2.37082e-13
S100A6	0.289595	0.209788	-0.0798067	2.47308e-15	3.14252e-13
SH3BGRL3	0.312126	0.304549	-0.00757674	2.5312e-15	3.17981e-13
SPRY1	0.324215	0.383958	0.0597432	3.51711e-15	4.2727e-13
S100A11	0.260159	0.221544	-0.0386157	4.96948e-15	5.90726e-13
ANTXR2	0.176001	0.0608086	-0.115192	5.50419e-15	6.47327e-13
SAMSN1	0.293444	0.342247	0.048803	7.03268e-15	8.12638e-13
AQP3	0.201419	0.0400095	-0.16141	7.05683e-15	8.12638e-13
FTH1	0.276283	0.132177	-0.144107	1.94433e-14	2.17117e-12
TMEM14C	0.238791	0.216357	-0.0224334	4.02531e-14	4.35894e-12
DPP4	0.232953	0.0753303	-0.157623	5.14309e-14	5.43896e-12
ANKRD28	0.274331	0.310604	0.0362723	5.1659e-14	5.43896e-12
S100A4	0.300118	0.338362	0.0382446	5.31664e-14	5.49303e-12
PDE4D	0.240634	0.222597	-0.0180376	6.68143e-14	6.73706e-12
PFKFB3	0.28773	0.254079	-0.0336508	6.70355e-14	6.73706e-12
CD52	0.303365	0.268981	-0.0343842	7.61627e-14	7.5854e-12
ZNF683	0.33869	0.433135	0.0944446	7.85427e-14	7.75259e-12
TMEM200A	0.182369	0.174019	-0.00835076	1.08156e-13	1.05811e-11
IL7R	0.335278	0.0189468	-0.316331	2.17204e-13	2.08799e-11
NBL1	0.196422	0.216066	0.0196442	7.27532e-13	6.70239e-11
UBXN11	0.178099	0.0859826	-0.0921164	7.96653e-13	7.21885e-11
CD3E	0.204767	0.142442	-0.0623247	1.03194e-12	9.20012e-11
PBX4	0.208713	0.105829	-0.102884	1.10939e-12	9.81141e-11
STK17B	0.228627	0.193084	-0.0355429	1.57419e-12	1.38116e-10
AHR	0.224386	0.160304	-0.0640823	1.85519e-12	1.60227e-10
ITM2C	0.24961	0.083317	-0.166293	3.37889e-12	2.85142e-10
PERP	0.249454	0.221147	-0.0283062	4.94213e-12	3.98797e-10
CLIC5	0.153829	0.129708	-0.0241212	8.34408e-12	6.68433e-10
LEPROTL1	0.248201	0.11561	-0.132591	2.69373e-11	2.068e-09
CCR2	0.175221	0.0640749	-0.111146	4.31749e-11	3.22499e-09
CEBPD	0.165481	0.0982128	-0.0672679	5.22339e-11	3.87548e-09
IL18RAP	0.22238	0.188374	-0.0340052	6.03989e-11	4.4514e-09
LPXN	0.184084	0.142389	-0.0416947	6.79491e-11	4.94196e-09
2023-09-01	0.162523	0.0762755	-0.0862474	1.01205e-10	7.12628e-09
LDHB	0.177197	-0.00571311	-0.18291	1.37009e-10	9.52598e-09
CYTIP	0.212898	0.149801	-0.0630974	1.71962e-10	1.18815e-08
RGS1	0.281618	0.263148	-0.0184704	2.75032e-10	1.84271e-08
MPZL3	0.174956	0.125285	-0.0496716	3.93836e-10	2.6071e-08
ITM2B	0.168413	0.0739672	-0.0944454	4.60862e-10	3.03264e-08
CTSA	0.236759	0.294296	0.0575364	5.47969e-10	3.56341e-08
DSE	0.189668	0.112086	-0.0775816	5.55573e-10	3.59173e-08
FKBP1A	0.210222	0.221236	0.0110144	7.46008e-10	4.76712e-08
PDCL3	0.200742	0.153248	-0.0474931	8.32926e-10	5.27002e-08
PHLDA1	0.224374	0.276709	0.0523343	8.39008e-10	5.27002e-08
GLIPR1	0.193575	0.174674	-0.0189013	1.02898e-09	6.39065e-08
FKBP5	0.155247	0.0794049	-0.0758424	1.12023e-09	6.91849e-08
GNA15	0.174892	0.107515	-0.0673766	1.14579e-09	7.03708e-08
PER1	0.189342	0.110315	-0.0790273	1.25726e-09	7.67902e-08
NUDT14	0.19348	0.236405	0.0429251	1.34139e-09	8.14782e-08
CD9	0.22456	0.298039	0.0734796	1.50469e-09	9.0404e-08
CD8B	0.194782	0.0811016	-0.11368	1.59774e-09	9.54755e-08
PBXIP1	0.177456	0.0337743	-0.143682	1.64707e-09	9.78947e-08
IFI44L	0.211539	0.15141	-0.0601285	1.74556e-09	1.03194e-07
CD8A	0.245671	0.149236	-0.0964357	2.1672e-09	1.26764e-07
DRAP1	0.191787	0.159463	-0.0323239	2.25349e-09	1.30431e-07
CD3D	0.183076	0.19532	0.0122447	2.41477e-09	1.38317e-07
CCR6	0.135847	0.0203907	-0.115456	3.47174e-09	1.97835e-07
PLK3	0.154054	0.0282011	-0.125853	3.53316e-09	2.00303e-07
CTSH	0.158724	0.0848654	-0.073859	4.07829e-09	2.30028e-07
TMSB4X	0.222752	0.326883	0.104131	4.32006e-09	2.41203e-07
NDFIP1	0.147372	0.0238804	-0.123491	5.51977e-09	3.03587e-07
CD96	0.179678	0.216563	0.0368845	9.46327e-09	5.05394e-07
MMD	0.195161	0.18284	-0.012321	1.14509e-08	6.02809e-07
PGK1	0.205287	0.230554	0.0252665	1.1578e-08	6.06608e-07
GSTK1	0.16066	0.0857762	-0.0748834	1.16766e-08	6.08891e-07
NDUFS5	0.177223	0.0964583	-0.0807643	1.19775e-08	6.21649e-07
LTB	0.189722	-0.0392494	-0.228972	1.23904e-08	6.40076e-07
PPA1	0.167174	0.0852993	-0.081875	1.3382e-08	6.88085e-07
HMGB1	0.166741	0.16664	-0.000100873	1.35986e-08	6.95983e-07
ATP10D	0.183814	0.206006	0.0221918	1.60814e-08	8.19261e-07
GALNT2	0.226068	0.271593	0.0455242	2.20648e-08	1.10876e-06
GPR34	0.16503	0.125302	-0.0397278	2.63145e-08	1.31039e-06
ARHGDIB	0.151494	0.0894106	-0.0620836	3.18489e-08	1.56484e-06
ZYX	0.174101	0.133004	-0.0410973	4.34243e-08	2.09631e-06
UQCC2	0.159777	0.122706	-0.0370711	4.38159e-08	2.10602e-06
ANXA5	0.172894	0.136517	-0.0363765	4.89897e-08	2.34451e-06
DUSP16	0.118779	0.0573107	-0.0614678	5.21526e-08	2.47445e-06
FLT3LG	0.144961	0.0440429	-0.100918	5.86545e-08	2.75926e-06
CD6	0.144596	-0.0789434	-0.22354	6.54095e-08	3.0456e-06
CXCR3	0.179237	0.0497451	-0.129492	6.55679e-08	3.0456e-06
CCDC107	0.139958	0.119736	-0.0202213	6.94819e-08	3.2139e-06
TMEM173	0.129332	0.11362	-0.015712	8.34272e-08	3.82692e-06
IFI27	0.168642	0.163301	-0.00534018	8.9719e-08	4.08166e-06
CCR5	0.150149	0.0711233	-0.0790253	9.64691e-08	4.37076e-06
PGLYRP2	0.14975	0.154212	0.0044623	1.18858e-07	5.29829e-06
ANXA1	0.200292	0.106277	-0.0940148	1.31292e-07	5.78259e-06
NFKBIZ	0.156391	0.0990327	-0.057358	1.45436e-07	6.33985e-06
TOMM5	0.138695	0.125461	-0.0132341	1.52212e-07	6.59883e-06
IL2	0.161069	0.112437	-0.0486328	1.5281e-07	6.59888e-06
CD101	0.117885	0.142983	0.0250982	1.57555e-07	6.7773e-06
PNP	0.129158	0.0372877	-0.0918705	2.35982e-07	9.91933e-06
HINT1	0.158196	-0.00731508	-0.165511	2.56107e-07	1.0684e-05
CLEC12A	0.11342	0.0968878	-0.0165325	2.66987e-07	1.10885e-05
CDC14A	0.139124	0.094808	-0.0443165	2.6781e-07	1.10885e-05
OCIAD2	0.12919	0.0613107	-0.0678789	2.94137e-07	1.19988e-05
TXN	0.161869	0.158537	-0.00333183	3.13938e-07	1.26203e-05
SNX9	0.125518	0.122369	-0.00314883	3.2743e-07	1.31077e-05
HERPUD1	0.16649	0.109109	-0.0573814	3.81952e-07	1.50803e-05
MGAT5	0.112301	0.0549147	-0.0573864	4.02814e-07	1.58474e-05
PLEC	0.10519	0.0546751	-0.0505147	4.74711e-07	1.85439e-05
NLRP3	0.101122	0.051261	-0.0498612	5.01946e-07	1.95388e-05
PLOD3	0.118512	0.0845321	-0.0339804	5.72053e-07	2.21896e-05
CD70	0.125112	0.0849429	-0.0401692	6.50582e-07	2.48006e-05
CD27	0.157891	-0.0546683	-0.21256	6.59868e-07	2.50682e-05
G3BP2	0.141905	0.167158	0.0252535	7.52184e-07	2.82837e-05
PLP2	0.174414	0.0602157	-0.114199	7.9402e-07	2.97556e-05
NELL2	0.141017	0.0231544	-0.117863	8.80608e-07	3.27782e-05
FAH	0.0991485	0.0990307	-0.000117793	9.32723e-07	3.42566e-05
FOXP1	0.126998	-0.0201033	-0.147101	1.1075e-06	4.02742e-05
SERINC5	0.144354	0.0454059	-0.098948	1.20104e-06	4.35327e-05
ARHGEF7	0.14942	0.128135	-0.0212845	1.23477e-06	4.44639e-05
PTGER4	0.156732	0.173689	0.0169571	1.35722e-06	4.87143e-05
TPM4	0.172744	0.18462	0.011876	1.40328e-06	4.98817e-05
EML4	0.146859	0.0526039	-0.0942548	1.42686e-06	5.05577e-05
LPCAT4	0.11303	0.0784984	-0.0345317	1.56189e-06	5.48149e-05
CXCL16	0.169646	0.121271	-0.0483759	1.68109e-06	5.84417e-05
KIF5C	0.139546	0.10185	-0.0376965	1.84705e-06	6.37939e-05
SYTL2	0.143336	0.211038	0.0677011	1.85236e-06	6.37939e-05
NPDC1	0.108505	0.0308051	-0.0776998	2.27713e-06	7.67491e-05
CRY1	0.110992	0.0756235	-0.0353689	2.45872e-06	8.26173e-05
CLPP	0.125113	0.0601445	-0.0649689	2.89286e-06	9.69108e-05
ID2	0.133826	0.296142	0.162316	3.16984e-06	0.000105869
TANK	0.132778	0.0802292	-0.052549	3.21691e-06	0.000107117
TPPP	0.106119	0.0512173	-0.0549014	3.6032e-06	0.000118097
LPAR2	0.137085	0.0963167	-0.0407684	3.78353e-06	0.00012302
COX7B	0.124741	0.100212	-0.0245284	3.90128e-06	0.000126107
LGALS1	0.182548	0.242402	0.0598536	3.94222e-06	0.000127059
CCL20	0.190298	0.11663	-0.0736684	4.11298e-06	0.000131794
TMEM50A	0.133474	0.117333	-0.0161413	4.62711e-06	0.000146569
RASGRF2	0.165509	0.0988106	-0.0666987	5.08568e-06	0.000160635
KLRB1	0.15671	0.230744	0.0740342	5.15971e-06	0.000162509
TRIB2	0.12243	0.107429	-0.0150011	5.23117e-06	0.000164277
RGL4	0.128014	0.11282	-0.0151932	5.38434e-06	0.000168147
MSH3	0.125726	0.149551	0.0238244	5.44755e-06	0.000169641
CTLA4	0.14757	0.105441	-0.0421287	5.5494e-06	0.000172328
BRD9	0.129695	0.0911906	-0.0385046	5.59526e-06	0.000173265
CTSD	0.161828	0.31138	0.149552	5.79024e-06	0.000178304
ABCG1	0.127227	0.0579859	-0.0692415	5.94682e-06	0.000182617
SORBS3	0.116396	0.0373492	-0.0790464	6.11998e-06	0.000187414
CD40LG	0.0904938	-0.0107484	-0.101242	6.14091e-06	0.000187535
NOP10	0.139979	0.120602	-0.0193772	6.20412e-06	0.000188944
IRF4	0.140212	0.125812	-0.0144001	6.25941e-06	0.000190104
CLIC1	0.143058	0.234563	0.0915051	6.53407e-06	0.000197902
CPNE2	0.0934564	-0.019549	-0.113005	6.55636e-06	0.000198034
ARHGAP18	0.140716	0.152893	0.012177	6.98437e-06	0.000208682
LTC4S	0.073294	0.0481943	-0.0250997	7.27455e-06	0.000216766
NDUFA4	0.110993	0.0904121	-0.0205805	7.59164e-06	0.000223206
COMMD8	0.12786	0.16906	0.0411997	8.12772e-06	0.000237704
IFI44	0.125496	0.0776654	-0.0478307	8.45743e-06	0.000245399
CPNE7	0.111089	0.0432693	-0.06782	9.16789e-06	0.000265317
GMFG	0.115806	0.0469214	-0.0688849	9.84258e-06	0.000282623
ZC3H12D	0.0972581	0.00879249	-0.0884656	1.01567e-05	0.000290886
FXYD2	0.159394	0.0686191	-0.0907746	1.11723e-05	0.000317506
GAPDH	0.160759	0.244654	0.0838945	1.12993e-05	0.000320291
CLECL1	0.0850323	0.0600314	-0.0250009	1.13671e-05	0.000321389
CD3G	0.12453	0.132134	0.00760375	1.16344e-05	0.000328108
RGS9	0.115867	0.124789	0.00892282	1.30463e-05	0.00036421
KATNAL1	0.0802982	0.0694893	-0.0108088	1.33865e-05	0.000372765
CNN2	0.125176	-0.00456052	-0.129737	1.35642e-05	0.000376764
MYH9	0.120188	0.0804148	-0.0397735	1.39907e-05	0.000385704
NEDD4	0.135994	0.0777533	-0.058241	1.44965e-05	0.000398654
AATF	0.103203	0.0637125	-0.0394905	1.46209e-05	0.000401076
HNRNPLL	0.107205	-0.0448288	-0.152034	1.47269e-05	0.000402984
MZT2A	0.108713	0.057452	-0.0512606	1.5258e-05	0.000415461
EVL	0.136871	0.171934	0.0350628	1.63542e-05	0.000444215
TYMP	0.16235	0.148979	-0.0133711	1.64399e-05	0.000445448
GPD1L	0.113593	0.125241	0.0116481	1.71411e-05	0.000462183
MIF	0.131582	0.155916	0.0243336	1.73096e-05	0.000465589
SNTA1	0.0939293	0.0544619	-0.0394674	1.77087e-05	0.000474019
LINC00649	0.0712677	-0.0354887	-0.106756	1.83418e-05	0.000488599
CAPZB	0.123917	0.100762	-0.023155	1.89349e-05	0.000503185
NAP1L1	0.10666	0.0391053	-0.0675551	1.90829e-05	0.000505902
SETD7	0.105463	0.0579687	-0.0474941	1.95209e-05	0.000516276
PRDX1	0.118286	0.0417561	-0.07653	2.15644e-05	0.000564915
C10orf128	0.101282	0.106674	0.00539149	2.33262e-05	0.000608186
CORO1B	0.104322	0.0497259	-0.0545962	2.44293e-05	0.00063545
UBXN4	0.108799	0.107668	-0.00113127	2.47921e-05	0.000643372
SYNJ2	0.102691	0.0722674	-0.0304235	2.51116e-05	0.000650139
ARRB2	0.118303	0.0621919	-0.0561114	2.57791e-05	0.000665859
ITK	0.0874222	-0.00271491	-0.0901371	2.58782e-05	0.00066686
ADA	0.100989	0.0444708	-0.056518	2.62278e-05	0.000674298
ANXA2	0.151066	0.198144	0.0470786	2.6531e-05	0.000678936
SLC27A2	0.143551	0.137388	-0.0061622	2.95456e-05	0.000749142
ATP2A3	0.0903104	0.0541545	-0.0361559	3.20222e-05	0.000802947
BTG3	0.109947	0.0631629	-0.0467845	3.20222e-05	0.000802947
ATP5L	0.11277	0.0820439	-0.0307259	3.23888e-05	0.000808258
ZNRF1	0.133026	0.104765	-0.0282614	3.26148e-05	0.000810191
LCTL	0.0244584	0.0129783	-0.0114801	3.41099e-05	0.000841707
GFPT2	0.136182	0.0995389	-0.036643	3.63264e-05	0.000886509
EGR1	0.151064	0.125789	-0.025275	3.71807e-05	0.000903367
ARL4C	0.11498	0.114103	-0.000876927	3.79348e-05	0.00091967
FAM104B	0.0693162	0.0777173	0.00840105	3.93143e-05	0.00094895
HTRA1	0.127935	0.175541	0.0476059	3.97597e-05	0.000955529
FXYD5	0.110741	0.0785881	-0.0321529	4.04621e-05	0.0009703
RASSF2	0.120468	0.0622135	-0.0582547	4.52665e-05	0.00108082
CDKN1A	0.132923	0.140979	0.0080555	4.58611e-05	0.00108932
CALCOCO2	0.119115	0.118926	-0.000189774	4.59181e-05	0.00108932
RAB38	0.0376586	0.0173359	-0.0203226	4.87649e-05	0.00114946
IRS2	0.0777813	0.0798806	0.00209923	4.98634e-05	0.00116788
SCUBE1	0.116096	0.133604	0.0175081	5.00178e-05	0.00116902
TMIGD2	0.0627546	0.0949935	0.0322388	5.24538e-05	0.00121823
HOXB.AS1	0.0387175	0.0339849	-0.00473264	5.31702e-05	0.0012297
RBMS1	0.106808	0.0856001	-0.0212082	5.42622e-05	0.00125234
RAB3GAP1	0.107899	0.089545	-0.0183544	5.8379e-05	0.00133619
SYNGR2	0.120733	0.128708	0.00797455	5.85224e-05	0.00133671
TGFBI	0.0998516	0.0438548	-0.0559968	6.04171e-05	0.00137714
A1BG	0.111536	0.0777321	-0.0338037	6.38344e-05	0.00144785
TIMP1	0.130008	0.135894	0.00588637	6.62134e-05	0.00149691
ZFP36L2	0.177452	0.220977	0.0435241	6.75985e-05	0.0015251
PLCG1	0.0758601	0.0138066	-0.0620535	7.14851e-05	0.00160298
POLR2J	0.0985159	0.0877266	-0.0107893	7.22261e-05	0.00161631
TEX264	0.102448	0.0637966	-0.0386509	7.57198e-05	0.00168971
AIF1	0.0819241	-0.0376827	-0.119607	7.58114e-05	0.00168971
SLC22A18AS	0.016619	0.0177885	0.00116943	7.85153e-05	0.00174295
CDR2	0.0938265	0.0485611	-0.0452654	7.96607e-05	0.00176483
ATP1B1	0.0999949	0.161356	0.061361	8.06757e-05	0.00178374
MT1F	0.122592	0.0854201	-0.0371723	8.09192e-05	0.00178555
CD248	0.0992984	0.0387717	-0.0605267	8.14083e-05	0.00179277
LAIR1	0.117328	0.135587	0.0182594	8.19495e-05	0.0018011
ATF7IP2	0.0754247	-0.0113767	-0.0868014	8.31921e-05	0.00181398
APBB1IP	0.107236	0.0964362	-0.0107996	8.56281e-05	0.00186342
CDKL2	0.071038	0.0385667	-0.0324713	8.70278e-05	0.00188389
CERK	0.0568019	-0.0221903	-0.0789923	8.91412e-05	0.00192472
MPC1	0.0931282	0.0838485	-0.00927969	8.98384e-05	0.00193599
LDOC1	0.108132	0.0624916	-0.0456405	9.60624e-05	0.00205808
CYP4F22	0.103118	0.0943205	-0.00879739	9.71578e-05	0.00207475
GPR155	0.11939	0.0604594	-0.0589309	9.72158e-05	0.00207475
ROGDI	0.104	0.105638	0.00163804	9.90885e-05	0.00210254
TRIM47	0.0915593	0.0630664	-0.0284929	0.000100276	0.00212213
GSTM2	0.128765	0.11356	-0.0152042	0.000100396	0.00212213
CLDND1	0.123829	0.0138044	-0.110025	0.00010312	0.00216318
TTC39C	0.0963984	-0.018501	-0.114899	0.000106419	0.00222393
TSPO	0.113298	0.136195	0.022897	0.000107116	0.00223427
HDLBP	0.110535	0.111107	0.000571722	0.000113451	0.00233833
PRNP	0.107923	0.123399	0.0154762	0.00011514	0.00236155
R3HDM4	0.0941827	0.0304946	-0.063688	0.00011706	0.00239205
SRGAP3	0.124454	0.213126	0.0886722	0.0001188	0.00242312
SC5D	0.108461	0.053495	-0.0549657	0.000123075	0.0025011
RBM44	0.0165996	-0.00441587	-0.0210155	0.000123947	0.0025142
TSEN15	0.0975709	0.0658471	-0.0317237	0.000124606	0.00252292
CRIP1	0.13913	0.1624	0.0232695	0.000126674	0.00256011
OLFM2	0.0382469	0.0194809	-0.018766	0.000137189	0.0027575
MINOS1	0.0923233	0.0814441	-0.0108792	0.000143837	0.00287024
DOCK10	0.0972553	0.112093	0.0148381	0.000145439	0.002897
SLC7A6	0.0714487	0.0533385	-0.0181102	0.000145949	0.00290192
CCNH	0.133408	0.0648035	-0.0686043	0.000148869	0.00295465
IL2RG	0.094283	0.145314	0.0510314	0.000151667	0.00299942
RBPJ	0.14484	0.212134	0.0672944	0.000158972	0.00311964
LSP1	0.140793	0.22958	0.0887874	0.000158972	0.00311964
NCF1	0.106099	0.0701343	-0.0359648	0.000159804	0.00312678
MX1	0.0980141	0.0808789	-0.0171352	0.000163645	0.00319065
UQCR11	0.0993369	0.0845668	-0.0147701	0.000165264	0.00321653
CITED2	0.112746	0.0681468	-0.0445993	0.000171789	0.00333766
ESD	0.0963351	0.0370122	-0.0593229	0.000173283	0.00336077
USP36	0.115051	0.0357853	-0.0792661	0.000179691	0.00347281
IVNS1ABP	0.119336	0.160543	0.0412071	0.000183875	0.00354135
CDKN1B	0.0984642	0.0865397	-0.0119245	0.000190213	0.00364643
APRT	0.104599	0.0318644	-0.072735	0.000196531	0.00374594
BTLA	0.0365038	-0.0254715	-0.0619753	0.000198794	0.00378256
MYL12A	0.123462	0.195694	0.0722321	0.000208688	0.00394592
MTM1	0.0746208	0.0710866	-0.00353419	0.000208807	0.00394592
PHLDA3	0.0472563	0.029742	-0.0175143	0.000209404	0.00395044
ARL6IP6	0.0999356	0.116089	0.0161534	0.000212653	0.00399809
THBS1	0.112552	0.0960304	-0.0165214	0.00022067	0.00412078
OSTF1	0.0984518	0.155902	0.0574501	0.00022845	0.00424457
UBE2D2	0.0727908	0.0803867	0.00759596	0.000231976	0.00428845
BOLA3	0.106002	0.0627445	-0.0432576	0.000239451	0.00441189
NMRK1	0.0802143	0.049559	-0.0306553	0.00025725	0.00468518
SLC39A8	0.0690235	-0.0190025	-0.088026	0.000262222	0.00476787
EMB	0.104451	0.130499	0.0260479	0.000263405	0.00478151
YIPF5	0.093187	0.0451133	-0.0480736	0.000265486	0.0048114
GCHFR	0.0955523	0.0866398	-0.00891253	0.000270151	0.00487994
CFD	0.0608901	0.0381036	-0.0227865	0.000272131	0.00490767
DHRS3	0.131017	0.0806442	-0.0503729	0.000274277	0.00493833
D2HGDH	0.0883478	0.047031	-0.0413168	0.000278149	0.00499991
BLOC1S1	0.104838	0.123311	0.0184729	0.000281127	0.00503705
FURIN	0.102175	0.104849	0.00267392	0.000283657	0.0050638
SPEF2	0.0662122	0.0421243	-0.0240879	0.000284293	0.0050638
IGFBP6	0.0874246	0.0880739	0.000649267	0.000291214	0.00515925
TTLL1	0.0702554	0.0586611	-0.0115943	0.00029498	0.00520097
BLMH	0.0766523	0.0525482	-0.0241041	0.000297627	0.00523928
SRP72	0.094526	0.0721742	-0.0223519	0.000313633	0.00550351
FMNL3	0.0995257	0.0839118	-0.0156139	0.000315382	0.00551669
GPR35	0.0835512	0.08682	0.0032688	0.000336726	0.00583465
PMEPA1	0.0822946	0.0412437	-0.0410509	0.000354884	0.00608254
CD38	0.114553	0.0918249	-0.0227284	0.000357044	0.00610066
JMJD6	0.107017	0.0386138	-0.0684028	0.000359217	0.00612832
SMPD1	0.0574952	0.0527864	-0.0047088	0.000360408	0.00613915
IFI27L2	0.112629	0.118671	0.00604204	0.00037519	0.0063518
ZFAND5	0.0965217	0.0801983	-0.0163234	0.000377051	0.00637355
ATP6V0E2	0.100965	0.0454041	-0.0555605	0.00037913	0.0063989
CLEC2B	0.08751	0.122212	0.0347018	0.00039204	0.00658663
LY6E	0.133735	0.143894	0.0101592	0.000394628	0.00662004
KLC2	0.0608408	0.0339555	-0.0268853	0.000400728	0.00671219
P4HTM	0.0926225	0.0647833	-0.0278392	0.000404474	0.00676469
HMOX2	0.0926601	0.0717166	-0.0209436	0.000406248	0.0067841
COL18A1	0.0655366	0.0321725	-0.0333641	0.00041387	0.00689057
COX6C	0.103657	0.110693	0.00703566	0.000417048	0.00693303
P2RY10	0.118246	0.0987225	-0.0195234	0.000424396	0.00703402
SDCBP2	0.0148253	-0.00734437	-0.0221696	0.000426484	0.00705805
ANAPC11	0.0992422	0.117602	0.0183598	0.000459481	0.00750304
RHOD	0.0539059	0.0446146	-0.00929138	0.000468285	0.00762428
ITM2A	0.109438	0.046382	-0.0630555	0.000480095	0.00779361
IFI6	0.123913	0.135887	0.0119738	0.000486629	0.00788811
PSME2	0.130401	0.0976701	-0.0327307	0.000502652	0.00809289
ITGB7	0.108058	0.157206	0.0491482	0.000502923	0.00809289
SPINK2	0.0870219	0.0820307	-0.00499116	0.000502923	0.00809289
PM20D2	0.0818287	0.0730207	-0.00880804	0.000514713	0.00827058
CARS	0.0889764	0.0919068	0.00293037	0.00053131	0.00850019
TMEM204	0.070521	0.0130692	-0.0574518	0.000533885	0.00852905
GGT1	0.0420903	0.00503847	-0.0370518	0.000545179	0.0086969
ARF5	0.130543	0.114393	-0.0161501	0.000549582	0.00875451
NME7	0.104913	0.105166	0.0002529	0.000554018	0.00881247
RAB27A	0.101188	0.12675	0.0255622	0.000558487	0.00887079
CTSB	0.0953794	0.0253412	-0.0700382	0.000574548	0.00906081
TLR10	-0.0202024	-0.0026075	0.0175949	0.000577318	0.00907054
EZR	0.106697	0.0326964	-0.0740001	0.000586015	0.00918921
APOBEC3H	0.077907	0.015357	-0.06255	0.000592933	0.00928453
CD55	0.108828	0.105265	-0.00356321	0.000595468	0.00931103
ATP1B3	0.101698	0.10208	0.000382097	0.000597057	0.00932269
CXCL13	0.0539567	0.0623025	0.00834573	0.00060474	0.00942935
LTK	0.0255413	-0.0275387	-0.05308	0.000610239	0.00950167
BIK	0.09378	0.0642168	-0.0295632	0.000614801	0.00955925
ACAP1	0.0872512	0.111077	0.0238263	0.000627013	0.00973543
ATRAID	0.0890801	0.102026	0.0129455	0.000638095	0.00987116
PHGDH	0.063226	0.017538	-0.045688	0.000638433	0.00987116
MRPL15	0.0902247	0.0655796	-0.0246451	0.000640469	0.0098888
TBL1XR1	0.102161	0.064264	-0.0378973	0.000642169	0.00990123
MAST4	0.10729	0.10102	-0.00627017	0.00065558	0.0100659
GLO1	0.093805	0.109641	0.0158364	0.00065906	0.0101053
PTPN22	0.109034	0.270807	0.161774	0.000667483	0.0102169
MBOAT1	0.0495943	0.00611435	-0.04348	0.000701076	0.0106315
GPRIN3	0.0933731	0.0912795	-0.00209356	0.000707011	0.0107069
ZBTB32	0.0653119	0.0204306	-0.0448814	0.000712618	0.010777
HMGA1	0.0887896	-0.00787873	-0.0966683	0.000720916	0.0108579
SOX4	0.0735179	0.105962	0.0324445	0.000735848	0.0110678
COX7A2	0.0990983	0.0886997	-0.0103986	0.0007405	0.0111226
SP140	0.0977936	0.0578339	-0.0399597	0.000783612	0.0116898
C19orf70	0.104234	0.0820967	-0.0221369	0.000784432	0.0116898
MKNK1	0.0978238	0.0626874	-0.0351363	0.000785663	0.0116898
ARL6IP5	0.094388	0.113731	0.0193428	0.00079226	0.0117721
TIFA	0.0715181	0.00177262	-0.0697455	0.000813211	0.0119867
MYO1C	0.0842215	0.0626515	-0.02157	0.000830772	0.0122293
DDAH2	0.0969607	0.141395	0.0444348	0.000845602	0.012398
PPARG	0.0775476	0.0581559	-0.0193917	0.000856662	0.0125169
DEF6	0.0829055	0.0735428	-0.00936276	0.000857107	0.0125169
SRPRB	0.0971375	0.0846902	-0.0124473	0.000882841	0.0128757
LGALS9	0.0969165	0.102649	0.0057325	0.000884673	0.0128855
MDH2	0.0935746	0.0817015	-0.0118731	0.000898529	0.0130701
KCNN4	0.0610825	0.0260751	-0.0350074	0.000911643	0.013226
TMEM218	0.0839469	0.0845861	0.000639128	0.000929244	0.0133689
WDFY4	0.0303648	0.015577	-0.0147878	0.00093502	0.0133894
TMEM102	0.0340446	0.0312764	-0.00276824	0.000949605	0.0135457
COX7C	0.0847892	-0.0209259	-0.105715	0.00096192	0.0136684
APBB1	0.0667844	0.0259582	-0.0408263	0.000969879	0.0137638
EBAG9	0.0698014	0.0534503	-0.016351	0.000971378	0.0137674
CAMK2D	0.0745082	0.07069	-0.00381827	0.000978906	0.0138531
NLRP6	0.0998727	0.0704615	-0.0294112	0.000980922	0.0138531
CTHRC1	-0.0139276	-0.0240329	-0.0101054	0.000981932	0.0138531
SLC6A6	0.0826813	0.0673547	-0.0153266	0.000982437	0.0138531
B2M	0.132059	0.144439	0.0123797	0.00101841	0.0142874
RNF167	0.083856	0.0743232	-0.00953277	0.00102102	0.0143059
TNFSF4	0.102961	0.0710476	-0.0319138	0.00105128	0.0146741
HOXB2	0.0804356	0.0813516	0.000916049	0.00107355	0.0149661
SH3YL1	0.0612229	-0.00499687	-0.0662198	0.00108901	0.0151625
FAM124B	-0.000696828	-0.00795851	-0.00726169	0.0010957	0.0152365
IGFBP3	0.117915	0.0927869	-0.0251284	0.00110806	0.0153697
CCL19	0.0297837	0.0170746	-0.0127091	0.00111827	0.0154532
LCNL1	0.00317755	-0.0183438	-0.0215214	0.00112685	0.0155522
COX6B1	0.094217	0.0842551	-0.0099619	0.00113202	0.0156041
CLIC3	0.123417	0.234308	0.110891	0.00115353	0.0158493
PIK3IP1	0.094567	0.0198561	-0.074711	0.001188	0.0162944
GPR171	0.0918691	0.124677	0.0328077	0.00120375	0.0164901
AKTIP	0.117391	0.0677557	-0.0496358	0.00123335	0.0168293
MYL6	0.105351	0.182562	0.0772114	0.0012346	0.0168293
FERMT3	0.0947547	0.0989427	0.00418804	0.00131561	0.0177583
QPCT	0.0767225	0.0834472	0.00672472	0.00132757	0.0178544
PPP1R7	0.08727	0.0547315	-0.0325385	0.00135929	0.0182365
ARPC1B	0.109277	0.106513	-0.00276409	0.0013627	0.0182602
PKIG	0.055715	0.0134868	-0.0422282	0.00148214	0.0196936
NKAP	0.0988362	0.0634993	-0.0353369	0.00148806	0.0197485
SERPINF1	0.011445	-0.0172622	-0.0287071	0.00150671	0.0199481
MYO1B	0.0315062	0.00899704	-0.0225092	0.00150896	0.019954
FBXO2	0.117695	0.109424	-0.00827113	0.00156627	0.0205888
USP18	0.0650837	0.0648312	-0.000252487	0.00157094	0.0206012
PEBP1	0.0762249	0.0510092	-0.0252157	0.00158818	0.0207494
FAM105A	0.0743571	0.0609248	-0.0134323	0.00158975	0.0207494
GSTZ1	0.0255071	0.0173063	-0.00820072	0.00161756	0.0210378
TLK1	0.0620329	-0.00744083	-0.0694737	0.00164256	0.0213128
MPP1	0.0542437	0.0679384	0.0136947	0.00166627	0.0215552
GYG1	0.091175	0.0521724	-0.0390025	0.00167948	0.0216647
2023-09-06	0.0707626	-0.00745345	-0.078216	0.00169865	0.0218864
CMAS	0.0910169	0.058417	-0.0325999	0.00172055	0.0221171
SKP1	0.0850944	0.0675631	-0.0175313	0.0017299	0.0222114
ADSL	0.0572442	0.0700729	0.0128288	0.0018108	0.0230627
HSPA9	0.090148	0.084619	-0.00552908	0.00183763	0.0233775
TNFAIP8	0.0992667	-0.021561	-0.120828	0.00185209	0.0234804
TPT1	0.102132	0.00475533	-0.0973767	0.00186027	0.0235571
COLGALT2	0.0974155	0.068775	-0.0286405	0.00188778	0.0238235
SNRPB2	0.0647784	0.0957794	0.031001	0.00192597	0.024195
BAK1	0.0829323	0.0838176	0.000885389	0.00197447	0.0247199
TNFSF13B	0.0919954	0.0471775	-0.0448179	0.00198217	0.0247884
HKDC1	0.0646654	0.0370439	-0.0276215	0.00201328	0.0251167
LMCD1	0.0916981	0.0658992	-0.0257989	0.00201426	0.0251167
EPHA1	0.0677975	0.038737	-0.0290606	0.00201524	0.0251167
ACTB	0.136847	0.24287	0.106023	0.00202507	0.0251823
SLC7A5	0.101072	0.136758	0.0356861	0.00206981	0.0256522
TRPS1	0.0076496	-0.0206701	-0.0283197	0.00208392	0.0257981
COX6A1	0.0930899	0.0905338	-0.00255603	0.00208695	0.0258029
IL23A	0.0652135	-0.00279991	-0.0680134	0.00208898	0.0258029
ETHE1	0.0999301	0.053561	-0.0463691	0.00214953	0.0264916
KRTCAP2	0.0720909	0.0947589	0.022668	0.00217461	0.0266909
FAM46C	0.119482	0.10889	-0.0105919	0.00218515	0.0267221
WDFY2	0.100268	0.0838743	-0.0163934	0.00219255	0.026783
CKLF.CMTM1	0.0657724	0.0749915	0.00921909	0.00220209	0.0268403
TCEA1	0.0718239	0.0645049	-0.00731899	0.00224824	0.0273124
CLEC2D	0.0597069	0.0603811	0.00067416	0.0022722	0.0275731
OTOF	0.0958766	0.115073	0.0191968	0.00228536	0.0277025
MIR155HG	0.0541744	0.0269147	-0.0272597	0.00229307	0.0277351
ARNTL	0.0663188	0.0516618	-0.014657	0.00229638	0.0277448
CPPED1	0.0654138	0.0267722	-0.0386417	0.00232303	0.0280056
GZMA	0.156576	0.138993	-0.0175833	0.00234546	0.0282144
PPP1R2	0.0847281	0.0244656	-0.0602625	0.00235449	0.0282922
PTPRK	0.0596284	-0.00315393	-0.0627824	0.00241394	0.0289123
ATP5C1	0.0935043	0.0808708	-0.0126335	0.00242089	0.0289642
STAT4	0.0847234	0.0876212	0.00289781	0.00242553	0.0289709
SARDH	0.0520413	0.0421336	-0.00990771	0.00243833	0.0290785
GNB5	0.0720364	0.0408921	-0.0311443	0.00249733	0.0297179
ANO9	0.0660149	0.0315579	-0.034457	0.00252249	0.0299815
RGS18	-0.00626409	0.0477649	0.054029	0.0025249	0.0299815
TIMM17B	0.0846732	0.06035	-0.0243232	0.00254911	0.0302005
PPDPF	0.0608666	0.0915446	0.0306779	0.00255154	0.0302005
CD69	0.146604	0.176653	0.0300496	0.00255641	0.0302223
EFCAB10	-0.00506013	-0.00584901	-0.000788877	0.00262424	0.0308628
ELOVL6	0.0789943	0.0895999	0.0106056	0.00269372	0.0315791
VPS28	0.0812058	0.0808057	-0.000400151	0.00270525	0.0316806
KMT2E	0.0718562	0.0760245	0.00416831	0.0027401	0.0320549
HPGD	0.0702979	0.0805027	0.0102048	0.00277274	0.0322999
ARL4A	0.100794	0.120564	0.0197705	0.00277274	0.0322999
ANKRD55	0.0163413	-0.0227356	-0.0390769	0.00283372	0.0329409
AAMDC	0.0510952	0.0593659	0.00827068	0.00285522	0.0331559
SDCBP	0.0938375	0.099658	0.00582047	0.00286197	0.0331803
GGNBP2	0.0758326	0.0407839	-0.0350487	0.00286332	0.0331803
PCBP4	0.0600708	0.0232699	-0.0368009	0.00287551	0.0332866
CD5	0.0634401	-0.141546	-0.204986	0.00296077	0.0341307
TFRC	0.0791472	0.0695692	-0.009578	0.0029958	0.0344626
LCP2	0.0815276	0.0850707	0.0035431	0.00304833	0.0348854
CACNA2D4	0.0729723	0.048124	-0.0248484	0.00306267	0.03501
ODF3B	0.0846333	0.0641396	-0.0204938	0.00307131	0.0350395
TXNDC12	0.077033	0.0706695	-0.00636352	0.0030988	0.0352441
CDC37L1	0.0638432	0.011993	-0.0518502	0.00313091	0.0355362
NUP54	0.062123	0.0256064	-0.0365166	0.00317222	0.0359081
UXS1	0.0684691	0.00997263	-0.0584964	0.00317667	0.0359081
MBD2	0.0731916	0.0413667	-0.0318249	0.0031856	0.0359523
TPM2	0.018429	0.00368251	-0.0147465	0.00318709	0.0359523
SLC8B1	0.0613393	0.0340409	-0.0272984	0.00321552	0.0361962
GRHPR	0.0665938	0.0674645	0.000870749	0.00327767	0.0367491
IQGAP1	0.0730272	0.111478	0.0384509	0.00328839	0.0367946
GSTA4	0.0438312	0.0637297	0.0198984	0.00330068	0.0368948
PRDM1	0.0982959	0.143	0.0447045	0.00331919	0.0370643
DAPP1	0.058851	0.00546704	-0.053384	0.00333003	0.0371478
NDFIP2	0.0887468	0.146128	0.0573817	0.00334557	0.0372807
PTPN1	0.0839356	0.0728404	-0.0110952	0.00335337	0.0372953
PGM2	0.0636582	0.0488578	-0.0148004	0.00338158	0.0375335
ARL3	0.0846349	0.0674891	-0.0171458	0.00340367	0.0377029
UCKL1	0.0644876	0.0448002	-0.0196874	0.00342111	0.0378204
FKBP8	0.0723054	0.0679071	-0.00439839	0.00342907	0.0378503
DESI1	0.08003	0.0605134	-0.0195167	0.00343067	0.0378503
EVI2A	0.0744782	0.0874045	0.0129263	0.00343705	0.0378803
PPP1R32	-0.00793154	-0.00795166	-2.0123e-05	0.00347878	0.0381527
AKIRIN1	0.0741723	0.078663	0.00449071	0.00347878	0.0381527
STK24	0.0730899	0.0392915	-0.0337984	0.00364197	0.0397453
CCR1	0.10286	0.149551	0.0466909	0.00367068	0.0400191
OCM	-0.0131516	-0.0153377	-0.00218607	0.00374768	0.040698
UBE2S	0.088901	0.0348982	-0.0540028	0.00377019	0.0409023
VMA21	0.073124	0.0675799	-0.00554413	0.00379633	0.0411455
CFL1	0.0879981	0.166288	0.0782896	0.00381735	0.0411715
LAG3	0.12859	0.182885	0.0542945	0.00382614	0.0412261
MCL1	0.110546	0.128991	0.0184452	0.00384201	0.0413568
CORO1A	0.114838	0.0928481	-0.0219898	0.00392947	0.0421751
CDCP1	0.0390411	0.0356495	-0.00339159	0.00393669	0.0422116
FAHD2B	0.0471736	0.0189933	-0.0281803	0.00394573	0.0422653
KDELC1	0.00968215	0.0314858	0.0218036	0.00397297	0.0423949
ARPC3	0.091556	0.139629	0.0480732	0.00401506	0.0428028
RHNO1	0.0670191	0.063555	-0.00346411	0.00409671	0.0436312
SPIN1	0.0538553	0.0398948	-0.0139605	0.00411172	0.0437068
C16orf87	0.0591002	0.0444798	-0.0146204	0.00420473	0.0445405
RHBDD2	0.0918945	0.074024	-0.0178706	0.00423165	0.0446809
PHYH	0.056441	0.0770049	0.0205639	0.00428207	0.0450841
SBDS	0.08439	0.0422136	-0.0421765	0.00432515	0.0454943
THEM4	0.044866	-0.0271375	-0.0720035	0.00435079	0.0456771
SGK3	0.0541764	0.00692455	-0.0472518	0.00436863	0.0457323
PDSS2	0.0365192	0.0336602	-0.00285895	0.00436863	0.0457323
ZNF146	0.0774219	0.0570777	-0.0203442	0.0043726	0.0457323
PFKP	0.0598657	0.0675263	0.00766059	0.00438055	0.0457722
TMEM91	0.0413865	-0.00325585	-0.0446424	0.0044105	0.0459532
IL12RB2	0.0575925	0.0754245	0.017832	0.0044145	0.0459532
C3orf18	0.049213	0.0636582	0.0144452	0.00445879	0.0463045
TTC7A	0.0550838	0.048412	-0.00667187	0.00446081	0.0463045
TMEM45B	-0.00722925	-0.0281475	-0.0209182	0.00447094	0.0463661
ACP6	0.0691869	0.0423416	-0.0268453	0.00447906	0.0463829
PDE3B	0.0827897	0.043056	-0.0397337	0.00450348	0.046529
FOXO1	0.0671404	0.0208153	-0.0463251	0.00470966	0.0483429
EPHB6	0.0663178	0.00696989	-0.0593479	0.00471604	0.0483611
TLR9	0.00391118	0.00238822	-0.00152296	0.00472242	0.0483611
PARVG	0.0845782	0.0729879	-0.0115904	0.00472455	0.0483611
RGS16	0.0836076	0.0981746	0.014567	0.00483438	0.0493027
SLC25A11	0.0789953	0.0835608	0.0045655	0.00485182	0.0494116
VPS29	0.0763724	0.086262	0.00988961	0.004854	0.0494116
IMMT	0.062395	0.021109	-0.041286	0.00486712	0.049454
TMEM147	0.0768179	0.0962135	0.0193956	0.00489125	0.0496536
C15orf53	0.0750255	0.0622983	-0.0127272	0.00501132	0.0505015
SSBP2	0.092572	0.0397668	-0.0528052	0.00502933	0.0505907
PARP8	0.0894779	0.165946	0.0764679	0.00504966	0.0507491
AFAP1	0.0331458	0.0138734	-0.0192724	0.00517323	0.0516853
CD7	0.124746	0.414689	0.289943	0.00521502	0.0519845
ATP5G3	0.0772369	0.0971725	0.0199356	0.00522902	0.0519845
PELI1	0.0909355	0.0606444	-0.0302911	0.00527828	0.0523327
DOCK5	0.0320969	0.138326	0.106229	0.00528771	0.0523327
RBM3	0.0857192	0.0662044	-0.0195149	0.0053637	0.0529426
GAMT	0.0408875	-0.00998171	-0.0508692	0.00540448	0.05325
PHTF2	0.0580104	0.0507623	-0.00724818	0.0054528	0.0535353
HMGN1	0.0672579	0.121109	0.0538509	0.00554816	0.0542307
FAM162A	0.0527302	0.00650505	-0.0462252	0.00556543	0.0543515
PKN3	0.0394471	0.0247013	-0.0147458	0.00564502	0.0549346
JOSD2	0.0700784	0.0882163	0.0181379	0.00569276	0.0553504
MAP4K2	0.0562441	0.00855007	-0.047694	0.00573832	0.0555978
PELO	0.0954667	0.101456	0.00598951	0.00576888	0.055845
PDCD4	0.0857758	0.0785409	-0.00723494	0.00579958	0.056044
ZFP57	0.00122972	-0.000571814	-0.00180154	0.00587958	0.0567179
LRP12	0.100123	0.0780385	-0.0220841	0.00595269	0.0572986
GTF2H5	0.0813885	0.0361219	-0.0452667	0.00595532	0.0572986
RSAD2	0.0547248	0.050328	-0.00439683	0.00599484	0.0575786
EVC2	0.0695627	0.0623799	-0.00718284	0.00609065	0.0583973
CSGALNACT1	0.0783429	0.051163	-0.0271799	0.00612289	0.0585541
DAPK2	0.0976842	0.211883	0.114199	0.00614177	0.0586839
MT1E	0.0931465	0.0467312	-0.0464153	0.00614717	0.0586848
SNRPG	0.0886361	0.0662634	-0.0223727	0.00615799	0.0587374
FABP5	0.0949877	-0.00351059	-0.0984983	0.00631959	0.0600198
B3GNTL1	0.0538952	0.0447803	-0.00911486	0.00634458	0.0602054
NDUFS7	0.08276	0.0640991	-0.0186609	0.00635571	0.0602341
SPINT1	0.0598227	0.0546661	-0.00515661	0.00637244	0.0603145
LPIN2	0.0760338	0.0534418	-0.0225921	0.00641725	0.060583
YPEL2	0.0448904	0.0249752	-0.0199152	0.00670088	0.0626719
IL26	0.0833546	0.0465117	-0.0368429	0.0067155	0.0627555
GPR65	0.0971629	0.178985	0.0818221	0.00680974	0.0632638
ORAI2	0.0859985	0.0398875	-0.0461111	0.00685134	0.0634883
RNF149	0.0635281	0.0369606	-0.0265674	0.00689018	0.0637414
GTF2B	0.0933354	0.0558433	-0.0374921	0.00691418	0.0639099
BTF3L4	0.0606046	0.0435051	-0.0170995	0.0070231	0.0648083
PYCARD	0.0871074	0.0995853	0.0124779	0.00704445	0.064897
APEX1	0.0829593	0.04152	-0.0414393	0.00707813	0.065153
CLN6	0.0437771	0.0321652	-0.0116119	0.00711812	0.0654122
HEMGN	-0.0201089	-0.0154641	0.00464483	0.00714283	0.0655847
CHCHD10	0.0783641	0.0883612	0.00999716	0.00716451	0.0657292
RNASET2	0.0655267	0.0112294	-0.0542973	0.00722054	0.0661335
LSR	0.0827439	0.0879347	0.00519086	0.00723618	0.0662218
MZB1	0.0850032	0.153743	0.0687395	0.00726439	0.0663701
PIN1	0.069905	0.0969115	0.0270065	0.00734012	0.0668411
NUDT16L1	0.0680809	0.0515614	-0.0165195	0.00734646	0.0668437
ATF5	0.0647196	0.0427869	-0.0219326	0.00740057	0.0672254
ITPRIPL1	0.0470824	0.0176099	-0.0294725	0.0074454	0.0675217
JAK3	0.0831074	0.0350881	-0.0480193	0.00745183	0.0675245
TMEM154	0.0829414	0.0464241	-0.0365173	0.00765345	0.0691249
CSTF3	0.0513048	0.0276257	-0.0236791	0.00766992	0.0692172
TCEANC2	0.0408263	0.0158724	-0.0249539	0.00771621	0.0695544
CIB1	0.0711671	0.0610479	-0.0101192	0.00772285	0.0695544
TLR6	0.0114717	-0.00853643	-0.0200082	0.00780954	0.0701907
IFITM10	0.0949846	0.181229	0.086244	0.00784985	0.0704956
NPM1	0.07009	-0.0153969	-0.0854869	0.00809563	0.0722918
GPRASP1	0.0564699	0.00789599	-0.0485739	0.00810255	0.0722952
MAPK1IP1L	0.0645744	0.0397563	-0.0248181	0.00812336	0.0724224
PBRM1	0.0700659	0.0543428	-0.0157231	0.00833406	0.0737064
TDRKH	0.093091	0.0771759	-0.015915	0.00839464	0.0741828
TMEM123	0.0608812	0.00466473	-0.0562164	0.00848083	0.0748847
ENTPD1	0.103141	0.178531	0.0753905	0.00858604	0.0756927
COX11	0.0621891	0.0538968	-0.00829231	0.00861527	0.0758899
CLN5	0.0573001	0.0102779	-0.0470223	0.00868504	0.0763828
ASB2	0.109274	0.116051	0.00677692	0.00870349	0.0764841
RBL2	0.0617093	0.024493	-0.0372163	0.00871827	0.0765532
BCAR3	0.0190815	0.0443386	0.0252571	0.00876646	0.0768543
MCF2L.AS1	0.010447	0.00172418	-0.00872281	0.00879624	0.0770301
MRPL41	0.0657627	0.0646915	-0.00107117	0.00880369	0.0770301
FBXO10	0.0256143	0.0313574	0.00574308	0.00880742	0.0770301
MFSD11	0.0580579	0.0391215	-0.0189364	0.00883732	0.0772305
GHRL	-0.0185539	-0.0159204	0.00263347	0.00887858	0.0775298
ARHGEF3	0.0521122	0.0316074	-0.0205048	0.00896162	0.0780085
SEC14L1	0.0912784	0.127401	0.0361227	0.00901864	0.0783244
GBP5	0.0760505	0.0506289	-0.0254216	0.00902245	0.0783244
PPP1CB	0.0882973	0.117704	0.0294067	0.00902626	0.0783244
FAM69B	0.0266507	0.0160462	-0.0106045	0.00903771	0.078334
PHLDA2	0.0563651	0.0538103	-0.00255478	0.00904153	0.078334
RFESD	-0.00763445	0.00434504	0.0119795	0.00910669	0.078775
FGFR1OP	0.0418831	0.0320509	-0.00983213	0.00912208	0.0787848
TBC1D10C	0.0748192	0.0371319	-0.0376873	0.00914521	0.0788614
DUSP23	0.0909933	0.130158	0.0391643	0.00914521	0.0788614
ZNF404	-0.0199368	-0.0206993	-0.000762542	0.00927336	0.0796328
CHDH	0.0192264	0.0102261	-0.00900024	0.00928509	0.0796328
MAPRE1	0.0580628	0.0727964	0.0147336	0.00931643	0.0798397
EXOC6	0.0450261	0.0668598	0.0218337	0.00934394	0.0800133
PLXND1	0.0591239	0.00995212	-0.0491718	0.00941499	0.0804349
VWA7	0.0742315	0.0486757	-0.0255558	0.00952648	0.0811139
LYRM9	0.0285234	0.0109384	-0.0175851	0.00953449	0.0811139
PRSS35	0.021663	-0.0011538	-0.0228168	0.00953849	0.0811139
TBC1D10A	0.0624732	0.0244861	-0.0379871	0.00964319	0.0818782
ARPC5	0.0813211	0.0824878	0.00116671	0.00969185	0.0822283
RASAL1	0.0167038	-0.00372406	-0.0204279	0.00981036	0.0831699
DDX24	0.0725967	0.082948	0.0103514	0.00993017	0.083864
DAPK1	0.0379237	0.0550992	0.0171755	0.00999682	0.0841697
HNRNPL	0.0551794	0.0526563	-0.00252302	0.0100429	0.0843423
MICAL1	0.0655958	0.0681968	0.00260097	0.0100513	0.0843423
RPF2	0.0641224	0.0283272	-0.0357952	0.010144	0.0850205
CKAP2	0.0741719	0.0249103	-0.0492617	0.010229	0.0856029
PPIB	0.0717188	0.1171	0.0453813	0.0102974	0.0860454
ZBED5.AS1	0.051177	0.00535648	-0.0458206	0.0103103	0.0860879
SPCS2	0.0850386	0.0763239	-0.00871466	0.0104095	0.0867851
DYNLT3	0.0722038	0.0578302	-0.0143736	0.0105227	0.0875011
TRAF4	0.0588898	0.0315333	-0.0273565	0.010527	0.0875011
UNC93B1	0.0270877	0.0497955	0.0227078	0.0105358	0.0875081
ENO1	0.0840336	0.0873461	0.00331245	0.0105621	0.0876606
ICA1	0.0186339	-0.0211802	-0.0398142	0.0106061	0.0879594
MRPL24	0.055781	0.0359875	-0.0197935	0.0106193	0.0880031
MAP7D3	0.0353097	0.0192614	-0.0160483	0.0106546	0.0882297
EXOC3L1	-0.00239994	-0.00584008	-0.00344014	0.0108553	0.0895558
SPNS3	0.045538	0.0342275	-0.0113105	0.0110136	0.0905247
MTHFSD	0.0268934	0.029442	0.00254861	0.0110593	0.0906974
POU2F2	0.0546643	0.0128197	-0.0418446	0.0111142	0.0908786
CDH3	0.0280091	0.00675999	-0.0212491	0.0111556	0.0911199
GZMB	0.147904	0.423779	0.275875	0.0111602	0.0911199
TBCD	0.0684342	0.114238	0.045804	0.0112853	0.0920049
CMTM3	0.0837472	0.126098	0.0423504	0.0113086	0.0921268
SMPD3	0.10442	0.154093	0.0496728	0.0113553	0.0924392
RNF7	0.05225	0.0556638	0.00341378	0.0114964	0.0933821
BCL7B	0.0805728	0.0590245	-0.0215483	0.0115533	0.0937066
SEC61B	0.0813889	0.092166	0.0107771	0.0117352	0.0949028
MPC2	0.0603179	0.0687612	0.00844328	0.0117641	0.0949979
SSR3	0.0686509	0.0458073	-0.0228437	0.0118805	0.0958678
CHADL	0.0337192	0.0144677	-0.0192515	0.0119293	0.0961213
TUBA3D	-0.0142958	-0.014947	-0.000651181	0.011944	0.0961694
RDH5	0.00165691	0.010363	0.00870605	0.0120867	0.0970356
CMTM8	0.0358638	0.0295507	-0.00631311	0.0120965	0.0970445
TPD52	0.06272	0.102416	0.0396961	0.0121461	0.0972704
CD44	0.0732576	-0.0412716	-0.114529	0.0122659	0.0981181
ARHGAP15	0.0743536	0.0175787	-0.0567748	0.0122809	0.0981674
TMPO.AS1	0.0579783	0.0405077	-0.0174706	0.0123564	0.0985661
FAHD2A	0.0495655	0.0388115	-0.010754	0.0124272	0.0989785
ZNF773	0.051653	0.0330138	-0.0186392	0.0124525	0.0990167
CLIP1	0.0710744	0.0608567	-0.0102177	0.0124881	0.099036
ETFB	0.0522666	0.0570327	0.00476613	0.0125085	0.0990555
PSME1	0.0810168	0.0752242	-0.00579261	0.0126108	0.0996518
DAD1	0.0750369	0.0869751	0.0119382	0.0126314	0.0997429
BST2	0.087758	0.158081	0.0703233	0.0126468	0.0997935
GSTM1	0.0247821	0.0502537	0.0254716	0.012745	0.100496
VSTM4	0.057137	0.0496115	-0.00752545	0.0129171	0.101564
CETP	-0.00198872	-0.0117422	-0.00975344	0.0129907	0.101925
BMP7	0.00348987	0.0148543	0.0113644	0.0130541	0.10235
HM13	0.0576696	0.0742914	0.0166218	0.0131657	0.102715
MAML3	0.115772	0.0965468	-0.0192255	0.013332	0.103793
SUMO2	0.0770397	0.124041	0.0470008	0.0134675	0.104406
LHPP	0.0609811	0.0419036	-0.0190775	0.0135932	0.105012
IGF1	0.0591044	0.0336562	-0.0254482	0.0136812	0.105545
PPIF	0.048119	0.0472608	-0.000858177	0.0137587	0.106038
THBS4	0.030312	0.0031155	-0.0271965	0.0137643	0.106038
TSPAN14	0.0654677	0.063699	-0.00176878	0.0138087	0.106306
ECE1	0.0617375	0.0218229	-0.0399147	0.0138756	0.106672
TGFBR2	0.0525528	-0.0131545	-0.0657073	0.0138924	0.106727
SRI	0.0756878	0.125921	0.0502331	0.0139204	0.106868
FXYD6	0.0106104	-0.0096269	-0.0202373	0.0140555	0.107681
COX7A2L	0.0601979	0.0808276	0.0206297	0.0140668	0.107693
TERF2IP	0.080274	0.0378233	-0.0424507	0.0141178	0.107828
NAA38	0.0609041	0.0689839	0.00807982	0.0141178	0.107828
CDC37	0.0560198	0.0703977	0.0143779	0.0141234	0.107828
ARL2BP	0.0574002	0.0275082	-0.029892	0.0142832	0.108822
EBPL	0.060687	0.0150528	-0.0456341	0.0143464	0.109078
PWP1	0.0635915	0.0553654	-0.00822612	0.0143579	0.10909
SERHL2	0.0244263	0.00835895	-0.0160674	0.0144851	0.109906
ISOC2	0.0747283	0.0757089	0.000980633	0.014666	0.110822
RGS2	0.070393	0.147984	0.0775914	0.0148134	0.111854
MYO1E	0.140639	0.206104	0.0654658	0.0148371	0.111854
GLIPR2	0.0800491	0.079211	-0.000838108	0.014843	0.111854
SPIB	-0.00283186	-0.00762543	-0.00479357	0.0149203	0.112283
PDZD11	0.0595398	0.060909	0.00136923	0.0150158	0.112619
HUS1	0.052561	0.0160131	-0.0365478	0.0150999	0.112867
UBE2D3	0.0590603	0.0725454	0.0134851	0.0152147	0.113616
TNFRSF10A	0.0529749	-0.0116351	-0.06461	0.0152208	0.113616
LINC00094	0.0326406	0.0201368	-0.0125038	0.0152815	0.113916
SYS1	0.0662208	0.0611252	-0.0050956	0.0152998	0.113975
MYNN	0.0361379	0.0284727	-0.00766523	0.0154466	0.114914
OST4	0.0562306	0.0485286	-0.00770194	0.0155513	0.115506
GCNT1	0.0530275	0.117473	0.0644457	0.0155575	0.115506
CCDC51	0.0307868	0.0207581	-0.0100287	0.0155761	0.115534
MICU2	0.0694833	0.0471815	-0.0223018	0.0155822	0.115534
MTR	0.0549269	0.0226812	-0.0322457	0.0156194	0.115732
RELL1	0.0332651	0.037566	0.00430089	0.0157439	0.116389
RNASEH2B.AS1	0.0361242	0.0192843	-0.0168399	0.0159576	0.117764
NRBF2	0.0547201	0.0383622	-0.016358	0.0160844	0.118542
RENBP	0.0212982	0.00697881	-0.0143194	0.0162058	0.119119
TTC24	0.0931811	0.0777807	-0.0154004	0.016225	0.119181
UBXN10	0.017786	0.00145569	-0.0163303	0.0162828	0.119526
VAMP8	0.0846167	0.1288	0.0441836	0.0163925	0.120172
MTDH	0.0713	0.0593944	-0.0119055	0.0164184	0.120202
GLRX3	0.0665943	0.0557375	-0.0108568	0.0164184	0.120202
ORC3	0.0678097	0.0381135	-0.0296962	0.0166139	0.121455
ANK3	0.0885804	0.0119791	-0.0766013	0.0166335	0.121455
C1orf198	0.0606086	0.0274549	-0.0331537	0.0166335	0.121455
CMPK2	0.0664289	0.0458651	-0.0205637	0.0166729	0.121582
EIF3I	0.0743933	0.0609954	-0.0133978	0.0169108	0.122912
RSBN1	0.05458	-0.00737228	-0.0619523	0.0169975	0.123218
FUT7	0.0245738	-0.0119557	-0.0365295	0.0170243	0.123331
C2	0.0441665	0.012778	-0.0313885	0.0171249	0.123979
SUMO1	0.0661698	0.0702905	0.00412065	0.0172125	0.124288
SLC4A10	0.0919906	-0.0140277	-0.106018	0.0172395	0.124402
NDUFB5	0.0635792	0.0538494	-0.00972982	0.0173073	0.124809
LARS	0.0613067	0.0387667	-0.02254	0.0173413	0.124859
PRSS21	-0.0319273	0.00596056	0.0378879	0.0174094	0.125056
MVP	0.0773937	0.0430652	-0.0343285	0.017423	0.125073
ADK	0.0668398	0.0214602	-0.0453796	0.0175807	0.125587
DYNLT1	0.0698701	0.074962	0.00509182	0.0176014	0.125587
ERGIC2	0.06725	0.0532606	-0.0139893	0.0176082	0.125587
HIP1	0.0664796	0.0824689	0.0159893	0.0176565	0.12585
TACC3	0.0721913	0.0195801	-0.0526112	0.018019	0.128103
DLEU1	0.0357184	0.00762205	-0.0280964	0.0182951	0.129566
FAM89B	0.0766135	0.048534	-0.0280795	0.0183307	0.129652
SSR4	0.0586835	0.0850743	0.0263909	0.0183808	0.129923
SF3A1	0.0601672	0.0195399	-0.0406273	0.0184381	0.130162
PLCB1	0.0274266	0.0338473	0.00642068	0.018474	0.130299
SPTY2D1	0.0487934	0.0590777	0.0102843	0.0185028	0.130368
PGAM2	0.0579932	0.0519345	-0.00605869	0.0185171	0.130387
NOP16	0.0739789	0.0553928	-0.018586	0.0186038	0.130747
ADI1	0.0683993	0.0394278	-0.0289715	0.0189023	0.13234
CA10	0.0829761	0.0625402	-0.0204359	0.0191531	0.133926
SMIM20	0.0362549	0.0267156	-0.00953925	0.0192423	0.134465
CAMSAP2	0.0886996	0.0628667	-0.025833	0.0193693	0.135181
CTSC	0.0697579	0.0697828	2.47978e-05	0.0194067	0.135272
ZNF439	0.0038084	-0.0286005	-0.0324089	0.0195045	0.135868
NQO2	0.0728619	0.0477218	-0.02514	0.0196103	0.136519
NOP58	0.0764009	0.0218104	-0.0545905	0.0196937	0.136841
GSKIP	0.0526767	0.0368912	-0.0157855	0.0197165	0.13688
RAB22A	0.0586733	0.028888	-0.0297853	0.0197241	0.13688
RMI2	0.0320182	0.00967081	-0.0223474	0.0198999	0.137741
SEL1L3	0.0697212	0.116071	0.0463501	0.0199229	0.137741
C1orf228	0.00403354	-0.0844291	-0.0884627	0.0199382	0.137761
ZNF250	0.0217931	0.0687427	0.0469497	0.019969	0.137874
HSD11B1	0.0104585	0.00413678	-0.00632176	0.0199844	0.137874
PSMG4	0.0652261	0.0307936	-0.0344325	0.0200075	0.137895
TCEAL3	0.0268524	0.0257872	-0.00106523	0.0202321	0.139095
ECH1	0.0705544	0.0993597	0.0288053	0.0202866	0.139384
CTBS	0.0477767	0.0464377	-0.001339	0.0203334	0.139532
SUMO3	0.0824645	0.0506399	-0.0318246	0.0204353	0.139925
SRSF6	0.0530566	0.0418307	-0.0112259	0.020451	0.139925
NAAA	0.0563947	0.0401861	-0.0162087	0.0204667	0.139925
MNAT1	0.0500834	0.0719611	0.0218777	0.0207991	0.141585
BUB3	0.0688675	0.116227	0.0473592	0.020847	0.141737
RAC2	0.0681236	0.147701	0.0795774	0.0209671	0.142378
LACTB	0.0359944	0.0384821	0.00248771	0.0211444	0.143022
ZNF768	0.0232975	0.00713087	-0.0161666	0.0211525	0.143022
CDC42BPG	0.0211595	0.00266081	-0.0184987	0.0213474	0.143812
TMEM159	0.0454487	0.0390109	-0.00643773	0.0215192	0.144672
SPG21	0.062215	0.048821	-0.013394	0.0215192	0.144672
DUSP10	0.0776989	0.0725811	-0.00511786	0.0218332	0.145929
ODF2L	0.0595131	0.104432	0.0449194	0.0218332	0.145929
CES4A	0.00961755	0.00706217	-0.00255538	0.0220168	0.146978
UBE2N	0.0581496	0.0551694	-0.00298019	0.0220839	0.147337
B3GALT2	0.0405566	-0.00739416	-0.0479507	0.0222863	0.148175
ZFYVE28	0.0636553	0.0517303	-0.0119249	0.0223541	0.148423
ATXN1	0.05596	0.0271217	-0.0288383	0.0223966	0.148616
SMN2	0.00499918	-0.0185648	-0.0235639	0.0224391	0.148809
FAM129A	0.0676686	0.0674094	-0.000259199	0.0226615	0.149745
CAT	0.049449	0.0481602	-0.00128877	0.0227734	0.150036
HOPX	0.108423	0.465668	0.357245	0.0228166	0.150141
TRAF3	0.0934056	0.0572007	-0.0362049	0.0229118	0.150637
CLSTN3	0.075841	0.128531	0.0526903	0.0229465	0.150637
OAS1	0.0581974	0.0673016	0.00910418	0.0230248	0.151062
TRAM1	0.0462453	0.0443756	-0.0018697	0.0232521	0.15198
CYP7B1	-0.00474491	-0.0167679	-0.012023	0.0234107	0.152598
ATL3	0.0554317	0.0461881	-0.00924361	0.0236771	0.153609
STX6	0.0401561	0.0216509	-0.0185052	0.0237039	0.153693
PCK2	0.0642942	0.0505208	-0.0137734	0.0238023	0.15424
SPTLC1	0.0303628	0.014933	-0.0154298	0.0239281	0.154874
ATP5H	0.0522498	0.0176847	-0.034565	0.0239731	0.154952
PCIF1	0.0633321	0.0483267	-0.0150053	0.0240092	0.155036
VPS35	0.0523588	0.0371957	-0.0151631	0.0242997	0.156326
TIMD4	0.0677662	0.0316874	-0.0360788	0.0243362	0.156326
IQCB1	0.0535901	0.0254927	-0.0280974	0.0244828	0.157085
ORMDL2	0.0530446	0.0635031	0.0104585	0.0244828	0.157085
RNF181	0.0751889	0.0563186	-0.0188703	0.0245748	0.157401
CD79B	0.0730389	0.0631761	-0.00986283	0.0246025	0.157487
RAB5A	0.05925	0.0258307	-0.0334192	0.0247041	0.157955
FHOD3	0.0255862	0.0142949	-0.0112913	0.0247783	0.158246
DLST	0.0651459	0.065934	0.000788147	0.0248805	0.158711
IDO1	-0.00589056	-0.016844	-0.0109535	0.0249085	0.158711
DGKA	0.0506929	-0.042526	-0.0932189	0.0249458	0.158766
OSBPL8	0.0574133	0.0660576	0.00864435	0.0250674	0.159448
PPP1R15B	0.0640975	0.0391275	-0.0249699	0.0253595	0.160711
ZDHHC24	0.0467783	0.0586286	0.0118503	0.0254259	0.160711
AMPD2	0.0646249	0.0252859	-0.0393391	0.0254544	0.160799
CASP6	0.0206638	0.00912041	-0.0115433	0.0254829	0.160887
RPAP3	0.073776	0.0404653	-0.0333107	0.0255781	0.161304
WNT10A	0.0893173	0.0565375	-0.0327797	0.0256354	0.161573
ZFYVE21	0.0550096	0.0287749	-0.0262348	0.0260784	0.163805
SULF2	0.00758301	-0.00596295	-0.013546	0.0261366	0.163984
PCID2	0.0518723	0.0700868	0.0182145	0.0263806	0.16514
ERMP1	0.0702349	0.052519	-0.0177159	0.0265082	0.165845
LINC.PINT	0.0606405	0.0600762	-0.000564354	0.0265279	0.165875
AP2A2	0.0468024	0.0313868	-0.0154156	0.0265476	0.165904
TIMM9	0.0369031	0.0157394	-0.0211637	0.0266068	0.166086
SYTL3	0.0792182	0.183145	0.103927	0.026676	0.166421
LZIC	0.0713062	0.0388863	-0.0324199	0.0267057	0.166421
EPHA1.AS1	0.0412877	0.00978004	-0.0315077	0.0267057	0.166421
ZNF791	0.0591601	0.0448593	-0.0143008	0.0270642	0.168055
EIF3J	0.0545236	0.0616328	0.00710917	0.0270742	0.168055
CPSF2	0.0549841	0.024891	-0.030093	0.0272349	0.168958
TNFSF10	0.0556338	0.0460247	-0.00960911	0.0273055	0.169139
BCL11B	0.0495808	-0.0696165	-0.119197	0.0273358	0.169139
ANXA7	0.0485621	0.0381096	-0.0104525	0.0273459	0.169139
ADORA2A.AS1	-0.00432456	-7.88469e-05	0.00424572	0.027356	0.169139
ZNF140	0.038829	0.0213691	-0.0174599	0.0273763	0.16917
PARD6G	0.0260847	0.0726025	0.0465178	0.0274573	0.169386
ACADS	0.0156078	0.0345934	0.0189857	0.0274573	0.169386
EID1	0.073834	0.121188	0.0473542	0.0277733	0.171049
C1orf131	0.039613	0.00211991	-0.0374931	0.0278348	0.171333
IL18R1	0.0508524	0.0713562	0.0205037	0.0278964	0.171457
CRB3	0.0264182	0.0430056	0.0165874	0.027917	0.171457
DENND1B	0.0615365	0.100519	0.0389823	0.0281856	0.172723
GPR137	0.0320076	0.013693	-0.0183145	0.0282271	0.172881
ARHGAP11B	0.0369094	0.0178571	-0.0190522	0.0283207	0.173167
IL23R	0.0576032	-0.0169815	-0.0745846	0.0284669	0.173868
INTS3	0.0355224	0.00509308	-0.0304293	0.0285297	0.173964
PPP2CA	0.0633623	0.0591566	-0.00420568	0.0285297	0.173964
SIPA1L1	0.0575974	0.067648	0.0100506	0.0286558	0.174444
TMEM71	0.0592853	0.0319391	-0.0273462	0.0287401	0.17486
NUPR1	-0.000124684	-0.00359862	-0.00347394	0.0290368	0.176149
TMEM191C	0.028673	0.0211458	-0.00752723	0.0290474	0.176149
NDUFV1	0.060349	0.0658533	0.00550432	0.0290794	0.17615
ATP1A1	0.0627141	0.0261528	-0.0365613	0.02909	0.17615
FN3K	-0.0121982	0.0118492	0.0240474	0.0293253	0.176961
ZNF704	0.040604	0.021192	-0.0194119	0.0294329	0.177319
RNH1	0.0519782	0.0496495	-0.00232869	0.029476	0.177482
DNAJC19	0.0575695	0.0625012	0.00493177	0.0298118	0.179114
HEBP1	0.0163418	0.0205492	0.00420743	0.0298445	0.179213
HLA.DOB	0.00952037	0.00544006	-0.00408031	0.0299209	0.179476
GOLGA8A	0.0510413	0.0524359	0.00139455	0.0299864	0.179772
PHPT1	0.048875	0.0945813	0.0457063	0.0300522	0.180069
ARIH1	0.0474775	0.0328462	-0.0146313	0.03014	0.180399
P2RY14	0.0127403	-0.0231033	-0.0358435	0.030184	0.180565
PLAUR	0.0922215	0.0263765	-0.065845	0.0303826	0.181556
NSL1	0.0530177	0.0387506	-0.0142671	0.0304269	0.181691
MB21D1	0.0394896	0.046196	0.00670632	0.030438	0.181691
TMC6	0.064934	0.0723388	0.00740475	0.0305156	0.18186
SLCO4A1	0.0760064	0.0732419	-0.0027645	0.0305601	0.182027
C3AR1	0.0635363	0.0621672	-0.0013691	0.0306046	0.182194
REEP3	0.0402177	0.0174157	-0.0228019	0.0306715	0.182494
GLI4	0.0332961	0.0328533	-0.000442816	0.0310754	0.184238
YTHDF3	0.0609719	0.0523887	-0.00858318	0.0310867	0.184238
PTP4A3	0.0793419	0.0276582	-0.0516837	0.0310979	0.184238
RGS6	0.0629394	0.0588312	-0.00410818	0.0311431	0.184245
TMEM245	0.0409995	-0.00266031	-0.0436598	0.0313699	0.185253
FLII	0.027966	0.0511711	0.0232052	0.0316095	0.186171
LRRC20	0.0338162	0.0349231	0.00110689	0.0318162	0.186936
MAGOHB	0.0301016	0.033681	0.0035794	0.0318277	0.186936
CUTA	0.0540128	-0.00403356	-0.0580464	0.0318969	0.186936
ETF1	0.0646163	0.0920372	0.0274209	0.0319084	0.186936
APP	0.0453495	0.0128335	-0.032516	0.0319777	0.187242
C9orf139	-0.00371507	0.0299685	0.0336836	0.0322562	0.188742
TMEM57	0.0617993	0.0472873	-0.0145119	0.0322679	0.188742
CBR3	0.0159901	0.0120562	-0.00393393	0.0324314	0.189197
RAB35	0.0406864	0.0188556	-0.0218308	0.0327369	0.190477
IL17RE	0.0388486	0.0026695	-0.0361791	0.0327605	0.190483
ZC3HAV1	0.0532327	0.00690245	-0.0463303	0.0329854	0.191419
RFWD2	0.0472918	0.0424232	-0.00486859	0.0330925	0.191839
TVP23A	0.016995	-0.00177116	-0.0187661	0.0332356	0.192467
AUTS2	0.0608478	0.13049	0.0696425	0.0332715	0.192574
RAB11A	0.0636965	0.0618179	-0.00187858	0.0333313	0.192694
RHOH	0.061896	0.00644615	-0.0554499	0.0333553	0.192694
CHKB	0.0544827	0.0658014	0.0113187	0.0334874	0.193053
AGPS	0.0501215	0.0296574	-0.0204642	0.0334994	0.193053
ERN1	0.0831437	0.0530203	-0.0301234	0.0335115	0.193053
MORF4L2	0.0728894	0.0574778	-0.0154117	0.0336441	0.193716
RABIF	0.0537115	0.0306797	-0.0230317	0.0337166	0.193932
POLR3E	0.0585579	0.0395639	-0.018994	0.033765	0.194109
MAEA	0.0586795	0.0139069	-0.0447726	0.0338135	0.194287
RASGEF1B	0.0558318	0.111526	0.055694	0.0338742	0.194434
UNC5CL	0.0132852	-0.00626639	-0.0195516	0.0340446	0.195108
TOP1	0.0578265	0.0371967	-0.0206298	0.0341301	0.195364
ELOVL5	0.0607545	-0.000607247	-0.0613617	0.0341913	0.195442
FLYWCH2	0.0461841	0.0141777	-0.0320065	0.0345356	0.197206
TUBB2A	0.0693828	0.0307981	-0.0385846	0.0347213	0.197826
HLTF	0.0349809	0.0287682	-0.00621269	0.0347834	0.198007
C2CD4D	0.0287891	0.0158289	-0.0129602	0.0348829	0.19837
MSN	0.0699609	0.113289	0.0433279	0.0353464	0.20049
ATP5I	0.0497028	0.0825719	0.0328691	0.0353968	0.200673
FBXL3	0.0421822	0.0105672	-0.031615	0.0357514	0.20203
ELMO1	0.0511337	-0.0192721	-0.0704058	0.0358151	0.202049
PSMB3	0.0591007	0.0734371	0.0143364	0.0358278	0.202049
ZNF414	0.0259398	0.0046561	-0.0212837	0.0358406	0.202049
CAPRIN1	0.0621816	0.0430384	-0.0191432	0.036045	0.202694
MXI1	0.0690545	0.0143761	-0.0546784	0.0360706	0.202694
ZNF880	0.0461519	0.0445955	-0.00155634	0.0361219	0.202808
RIF1	0.0556789	0.0381466	-0.0175322	0.0362247	0.203178
IL12RB1	0.0336467	0.0349169	0.00127022	0.0362633	0.203292
ATP8B3	0.0556117	0.0446162	-0.0109955	0.0363278	0.20355
CSF2RB	0.0454495	0.0351101	-0.0103394	0.0363794	0.203736
COPE	0.0591509	0.0663862	0.00723535	0.0365475	0.204263
SLC25A24	0.0663349	0.073925	0.00759017	0.0367033	0.204824
MYO1D	0.0473172	0.0295829	-0.0177342	0.0368206	0.205374
ST6GALNAC1	0.0155166	-0.00247465	-0.0179912	0.0371216	0.206398
AGPAT5	0.0236835	0.023284	-0.000399473	0.037161	0.206409
SGMS1	0.0348726	0.0466751	0.0118025	0.0372005	0.206452
IL17F	-0.00883451	-0.000408739	0.00842577	0.0373059	0.206695
PSMA1	0.0426644	0.0552274	0.0125629	0.0375572	0.207597
TRIP10	0.0129231	0.00558067	-0.00734238	0.0375837	0.20764
SKP2	0.0663663	0.0213137	-0.0450526	0.0377034	0.208142
INPP4B	0.0518541	-0.0471744	-0.0990286	0.03781	0.208142
TGM2	-0.0109445	-0.00282611	0.00811838	0.03781	0.208142
SPAG9	0.0442363	0.02084	-0.0233964	0.03785	0.208142
CBWD1	0.0324089	0.0117431	-0.0206658	0.0378634	0.208142
CDC73	0.0418336	0.0516964	0.00986285	0.0378901	0.208142
OCIAD1	0.0531927	0.0792593	0.0260666	0.0378901	0.208142
LINC00265	0.0433312	0.0329643	-0.0103669	0.0379168	0.208142
LUZP1	0.0647035	0.0610367	-0.00366685	0.0379436	0.208142
PTGDR2	0.00378804	-0.0134629	-0.0172509	0.0379436	0.208142
RNASEH1.AS1	-0.0044036	-0.0116758	-0.00727223	0.037957	0.208142
FAR2	0.0316207	0.0085625	-0.0230582	0.0380105	0.208229
GEMIN8	0.063978	0.0326098	-0.0313681	0.0381313	0.208684
WAC	0.0674596	0.0590867	-0.00837291	0.0382794	0.209184
ADRM1	0.0738507	0.0644121	-0.00943856	0.0384009	0.209684
P2RX5	0.0179227	-0.0197802	-0.0377029	0.0384279	0.209684
SMAP1	0.0448774	0.0575088	0.0126314	0.0385227	0.209891
GPRASP2	-0.000345188	-0.0113593	-0.0110141	0.0387129	0.210719
YIPF1	0.0259591	0.0342501	0.00829104	0.0387401	0.210734
BSG	0.0823814	0.0939565	0.011575	0.0387537	0.210734
ENSA	0.0550725	0.063291	0.00821855	0.038781	0.210779
LCK	0.0611824	0.107417	0.0462351	0.0388219	0.210794
PIWIL4	0.0150525	0.00555934	-0.00949317	0.0390956	0.211656
FAM3A	0.0393726	0.0345124	-0.00486023	0.0392193	0.212089
POLE4	0.0546119	0.0362471	-0.0183648	0.039233	0.212089
MIER1	0.0457479	0.0567057	0.0109578	0.0394677	0.213149
COMMD1	0.0479973	0.00872248	-0.0392748	0.0399265	0.214624
EDARADD	0.0529943	0.0384965	-0.0144978	0.0400104	0.214733
ACP5	0.095944	0.196094	0.10015	0.0400244	0.214733
VSIG10	0.0199927	0.00710855	-0.0128842	0.0400525	0.214733
TMED2	0.06453	0.0725891	0.00805912	0.0400945	0.214854
KCNRG	0.0143081	-0.00101045	-0.0153186	0.040249	0.215474
CD28	0.0523947	-0.202475	-0.25487	0.0403617	0.215763
SLC23A3	0.0455279	0.0267753	-0.0187525	0.0403617	0.215763
CNDP2	0.0361281	0.0483871	0.012259	0.0403617	0.215763
LRRC23	0.0336878	0.0188137	-0.0148741	0.0405312	0.216536
AGFG1	0.0389765	0.0633116	0.0243351	0.040602	0.216618
ZCCHC9	0.0226525	0.0105531	-0.0120993	0.0406588	0.216618
LXN	0.0512824	0.0330425	-0.01824	0.0406588	0.216618
CRAT	0.0389683	0.0428847	0.00391643	0.0406588	0.216618
PIGO	0.0107725	0.0403995	0.029627	0.040972	0.217867
PLCE1	0.00338313	0.00807188	0.00468875	0.0412728	0.21915
NRIP2	-0.0103861	-0.00247503	0.00791108	0.0413879	0.219417
GGPS1	0.0347572	0.0284221	-0.00633514	0.0414312	0.219464
B3GNT8	0.0123205	0.0156713	0.00335084	0.0415467	0.21976
ECM2	-0.00446301	-0.00193641	0.0025266	0.0417059	0.220497
SERINC3	0.0487583	0.0360763	-0.0126819	0.0418075	0.220728
DCTN3	0.0676206	0.0675976	-2.30272e-05	0.041822	0.220728
DENND3	0.0614436	0.0421684	-0.0192752	0.0418511	0.220728
MYH7B	0.00761467	0.00117335	-0.00644131	0.0418802	0.220728
BEST4	0.0115283	0.0224297	0.0109014	0.0419093	0.220728
MGST3	0.0621987	0.0704897	0.008291	0.0419676	0.220921
FHOD1	0.0404785	0.0460303	0.00555177	0.0420113	0.220921
HIST1H1C	0.0547236	0.0635557	0.00883206	0.0420259	0.220921
MAP1A	0.0456115	0.00967313	-0.0359384	0.0420843	0.221123
FGD1	0.00372959	0.00535503	0.00162543	0.0421428	0.22122
SLC35A2	0.0328794	0.0394376	0.00655817	0.0422306	0.22147
FAM98C	0.0388221	0.0435732	0.00475119	0.0422893	0.221673
SEC23A	0.0625012	0.0401997	-0.0223015	0.0424215	0.22226
IL10RB	0.045303	0.0597098	0.0144067	0.0427757	0.223587
KIAA0513	0.0241847	0.00709859	-0.0170861	0.0428647	0.223946
ZNHIT1	0.0715199	0.0680341	-0.00348584	0.0432221	0.225387
RNF214	0.0186882	0.0084539	-0.0102342	0.0432819	0.225564
CPT1B	-0.0368803	-0.00208557	0.0347947	0.0432969	0.225564
CORO2A	0.0552225	0.0474285	-0.007794	0.0433568	0.225713
ZNF189	0.0604175	0.0297648	-0.0306527	0.0434467	0.225813
GOLGB1	0.0533648	0.0467319	-0.00663287	0.0435369	0.226147
C17orf75	0.0495868	0.0338459	-0.0157409	0.043582	0.226197
PLSCR1	0.0469882	0.0488619	0.0018737	0.0436121	0.226247
MT1X	0.0715814	0.0237385	-0.0478429	0.0436875	0.226531
APOO	0.0556676	0.0492623	-0.00640528	0.0440506	0.228094
LCP1	0.0597112	0.081662	0.0219509	0.0443552	0.229427
F13A1	0.0429611	0.0252861	-0.0176751	0.0443705	0.229427
DYRK3	0.0290731	0.0266242	-0.00244894	0.0444775	0.229873
METTL5	0.0457034	0.0535353	0.00783187	0.0447385	0.230898
SNTB2	0.0464687	0.078691	0.0322223	0.0448771	0.231392
MOSPD3	0.049409	0.0669197	0.0175106	0.0449388	0.231392
APOE	0.0221069	-0.013868	-0.0359749	0.0450935	0.231972
SLC2A3	0.0577232	0.0610017	0.00327857	0.0451555	0.231991
PDE4DIP	0.0434491	-0.0205066	-0.0639558	0.045171	0.231991
C3orf35	-0.0224442	-9.43748e-05	0.0223498	0.0452952	0.232361
PRKAR1B	0.0894228	0.0693119	-0.0201109	0.0454353	0.232864
SPCS1	0.040116	0.0655716	0.0254556	0.0458578	0.234811
NR1I3	-0.0340042	-0.0125928	0.0214114	0.0459521	0.234968
ATF4	0.0498826	0.0439525	-0.00593006	0.0460151	0.235181
IL13RA1	0.0201165	0.00845989	-0.0116566	0.0461887	0.235741
TTC7B	-0.00647816	-0.00228086	0.0041973	0.0462361	0.235766
ALG13	0.0614799	0.0107766	-0.0507033	0.0463153	0.235924
ARPC4	0.0760472	0.0942459	0.0181987	0.046458	0.236433
FAM167B	0.0188693	0.0192303	0.000360988	0.0465534	0.236536
ARRDC2	0.0393226	-0.000864118	-0.0401867	0.0465852	0.236536
RAD23A	0.0483765	0.0615126	0.0131361	0.0467287	0.236966
SLC12A6	0.0335396	0.0423631	0.00882344	0.0467287	0.236966
MVB12B	0.0072955	0.0460664	0.0387709	0.0468725	0.237369
LINC00239	0.0485451	0.00537351	-0.0431716	0.0469846	0.2378
NOG	0.00387639	-0.0276608	-0.0315372	0.0470007	0.2378
UGP2	0.0594885	0.0947261	0.0352377	0.0471291	0.238231
ACTR3	0.0626228	0.114911	0.0522884	0.0471773	0.238366
PGAM1	0.0543701	0.116417	0.0620472	0.0475324	0.239722
LNX1	-0.00540573	0.0131723	0.0185781	0.0475972	0.23983
C1GALT1C1	0.0530997	0.053092	-7.72406e-06	0.0475972	0.23983
B4GALT7	0.0232021	0.0117293	-0.0114728	0.0480856	0.24185
UQCRQ	0.0529839	0.0900403	0.0370564	0.0482821	0.242507
ZNF442	0.000124877	-0.0248082	-0.024933	0.0485616	0.243496
GNAI2	0.0553524	0.0505919	-0.00476043	0.0485946	0.243496
PSMD8	0.0747555	0.0877944	0.013039	0.0485946	0.243496
UPRT	0.0722825	0.0559371	-0.0163454	0.0486441	0.243551
TRAPPC3	0.0615968	0.0679852	0.0063884	0.0487433	0.243882
EDEM3	0.0487463	0.00642349	-0.0423228	0.0487598	0.243882
MYC	0.0319956	-0.0638499	-0.0958455	0.0487763	0.243882
YIF1A	0.056864	0.0694291	0.0125651	0.048942	0.244351
SLC4A7	0.0549287	0.0226099	-0.0323188	0.0489586	0.244351
TNS3	0.0772875	0.0702542	-0.00703336	0.0490916	0.244711
TMEM106B	0.0622973	0.0557127	-0.00658465	0.0490916	0.244711
ARRDC3.AS1	0.0244828	0.0288262	0.00434337	0.0491415	0.244711
ARL2	0.0535213	0.0493965	-0.00412477	0.0499799	0.247828
IL21	0.0108296	-0.0126171	-0.0234467	0.0500644	0.247828
BPHL	0.0650831	0.0431953	-0.0218878	0.050149	0.247942
SERP1	0.0534921	0.00393777	-0.0495543	0.0502677	0.248417
CHURC1	0.0648152	0.0220028	-0.0428124	0.0505057	0.24937
CRYL1	0.0763333	0.0723827	-0.0039506	0.0505568	0.249457
SDF2	0.0474116	0.0633474	0.0159357	0.0505739	0.249457
CWC22	0.0578842	0.00967953	-0.0482046	0.0505909	0.249457
EIF2AK2	0.0505977	0.0347207	-0.015877	0.0506763	0.249767
EMC7	0.0571141	0.0693478	0.0122337	0.0507105	0.24977
PDCD4.AS1	0.0512497	0.0217975	-0.0294522	0.0507276	0.24977
HYAL2	0.0631571	0.0393786	-0.0237785	0.0507789	0.249827
KCTD17	0.018869	0.016929	-0.00193998	0.050916	0.250278
CLEC4E	-0.0292806	-0.0110218	0.0182588	0.0509503	0.250313
HAGH	0.0585557	0.024236	-0.0343197	0.051019	0.250313
LGALS8	0.0616633	0.0114564	-0.0502069	0.051019	0.250313
TRIP6	0.0185644	0.0117179	-0.00684653	0.0510361	0.250313
ADAMTS1	-0.00445589	-0.00547155	-0.00101566	0.0512082	0.250606
PLEKHB1	0.031838	-0.00878576	-0.0406237	0.0512255	0.250606
ATP6V1F	0.0637106	0.0838063	0.0200956	0.05126	0.250606
B9D2	0.0642543	0.0244783	-0.039776	0.0514327	0.251032
ZNF563	-0.0202136	-0.0412591	-0.0210456	0.0520935	0.253474
TTC33	0.0564837	0.0497031	-0.00678057	0.0522336	0.253932
RNF114	0.0584054	0.0577136	-0.000691759	0.0523212	0.254247
ST6GALNAC3	0.0648149	0.0290494	-0.0357655	0.0523915	0.254364
HLA.DMB	0.0452227	-0.00552456	-0.0507473	0.052497	0.254653
CDYL2	0.0185862	0.0127698	-0.00581639	0.052497	0.254653
KBTBD7	0.0455051	0.0313218	-0.0141833	0.0526555	0.255198
ANP32A	0.0574119	0.0433431	-0.0140689	0.0527438	0.255409
PKD2L2	0.0278186	0.00765481	-0.0201638	0.0528145	0.255409
RNF20	0.0642821	0.0422892	-0.021993	0.0529207	0.255699
EVA1B	0.0527444	0.0424578	-0.0102865	0.0529739	0.255844
RORC	0.107152	0.0278814	-0.0792709	0.0530093	0.255903
NDRG2	0.016791	0.0109685	-0.00582245	0.0532404	0.256656
TRIM22	0.0511218	0.0312981	-0.0198237	0.0532582	0.256656
SAMD9L	0.0468196	0.065439	0.0186194	0.0533116	0.256802
MIOS	0.0317608	0.0373629	0.00560208	0.0533651	0.256947
ALG8	0.0252136	0.0285858	0.00337211	0.0534901	0.257325
NECAP1	0.0506041	0.052825	0.00222095	0.0535617	0.257333
KIAA1551	0.0402159	-0.00535914	-0.0455751	0.0535617	0.257333
PPM1K	0.0635911	0.0172665	-0.0463247	0.0536691	0.257437
TRAF3IP3	0.0723892	0.0317097	-0.0406795	0.053687	0.257437
HRAS	0.0638123	0.0372377	-0.0265746	0.0538846	0.257851
ENO2	0.0348815	0.00792816	-0.0269534	0.0539026	0.257851
PRPF18	0.0652631	0.0687791	0.00351594	0.054173	0.25892
THG1L	0.0557065	0.0307282	-0.0249783	0.0542091	0.258981
ARF3	0.0535952	0.0469493	-0.00664585	0.0543901	0.259509
IL2RA	0.0713227	0.0748443	0.00352156	0.0550642	0.26216
ATP6V0E1	0.0540995	0.0818254	0.0277259	0.0553027	0.262842
SIRPG	0.0609606	0.0685009	0.00754022	0.0556343	0.264191
DUSP4	0.0703846	0.0550956	-0.015289	0.0556897	0.264227
POLR3F	0.0421273	0.0203935	-0.0217338	0.0558378	0.26445
DEGS1	0.0515824	0.0661404	0.014558	0.0558563	0.26445
RANBP2	0.0445531	0.0769351	0.032382	0.055949	0.264725
KCNA2	0.0332888	0.0167444	-0.0165444	0.0560976	0.265063
MYO9B	0.0450408	0.0628617	0.0178208	0.0561162	0.265063
DHRS12	0.0522776	0.0107657	-0.0415119	0.0561348	0.265063
SLC25A16	0.0402553	0.0572972	0.0170419	0.0562466	0.265175
DTWD1	0.0356305	0.00524413	-0.0303864	0.0562466	0.265175
PAK2	0.0459865	0.030025	-0.0159614	0.0563025	0.265175
PTDSS1	0.0428475	0.0418368	-0.00101072	0.0563212	0.265175
DLG1	0.0700898	0.0356786	-0.0344112	0.0563772	0.265326
KCTD9	0.0563604	0.114181	0.0578207	0.0566017	0.266155
COX17	0.0429005	0.0521746	0.00927411	0.0569398	0.266989
IL1R1	0.0519127	0.023284	-0.0286287	0.0569774	0.266989
TMEM167B	0.0453406	0.038443	-0.00689765	0.0569963	0.266989
ATXN2L	0.0606671	0.0555392	-0.00512795	0.0569963	0.266989
CASS4	0.0285487	0.0676794	0.0391307	0.057185	0.26742
MPEG1	-0.00289692	-0.0195454	-0.0166484	0.0572228	0.267483
TAX1BP1	0.0452168	0.0577047	0.0124879	0.0573363	0.267876
CHMP5	0.0504175	0.052636	0.00221856	0.0576971	0.269033
FAM192A	0.0603188	0.0584575	-0.00186131	0.0577733	0.269033
MPP7	0.0528379	0.041887	-0.010951	0.0579069	0.269541
NUDT13	0.000661457	0.0221353	0.0214739	0.0580024	0.269872
LEPROT	0.0550065	0.0556117	0.000605171	0.0581747	0.270284
ZNF24	0.0528314	0.0391516	-0.0136798	0.0582898	0.270526
LIAS	0.0346146	0.0066126	-0.028002	0.0584051	0.270948
ATP6V1D	0.0637727	0.044353	-0.0194197	0.0587328	0.272125
RALY	0.0571573	0.0794338	0.0222765	0.0588489	0.272435
MZT2B	0.0480066	-0.00461891	-0.0526255	0.0588876	0.272475
BCL2	0.0429565	0.0484055	0.00544899	0.0592175	0.273454
RIOK1	0.0362752	0.0128394	-0.0234358	0.0593149	0.273765
LDLRAP1	0.0406445	-0.0567886	-0.0974331	0.0593343	0.273765
CD80	0.031611	-0.0159423	-0.0475533	0.0595881	0.274568
KIAA0040	0.0734539	0.0365491	-0.0369048	0.0596077	0.274568
C2orf69	0.037925	0.0289924	-0.00893266	0.0596664	0.274699
PTPRN2	0.0300356	0.0274648	-0.00257075	0.059941	0.275619
PFKL	0.0439246	0.0486158	0.0046912	0.0604537	0.277424
FKBP3	0.0483747	0.0304392	-0.0179354	0.0605329	0.277673
DHPS	0.0574866	0.0207375	-0.036749	0.0606122	0.277691
DCAF15	0.0371032	0.0204903	-0.0166129	0.0608108	0.278255
CIDEB	0.0388948	0.0742125	0.0353178	0.0610099	0.278911
NDUFA6	0.0547776	0.0726587	0.017881	0.0612696	0.279891
TMF1	0.0485929	0.0511107	0.00251777	0.0613497	0.279905
CARD10	0.00548981	0.00190704	-0.00358277	0.0613697	0.279905
ARPP19	0.055622	0.0602639	0.0046419	0.0613898	0.279905
ATP8B2	0.0691047	0.0219648	-0.0471399	0.0614098	0.279905
SMC1B	0.0271249	0.00648931	-0.0206356	0.0615503	0.280199
MFSD6	0.053925	0.0513691	-0.00255584	0.0615704	0.280199
ELMOD2	0.00694334	0.0382974	0.0313541	0.0617313	0.280493
DDRGK1	0.0465339	0.0326904	-0.0138435	0.0621149	0.281494
MID1IP1	0.0300431	0.00405196	-0.0259912	0.062277	0.281814
HARBI1	0.0498145	0.012084	-0.0377305	0.062277	0.281814
CLINT1	0.0355834	0.0210584	-0.014525	0.0625004	0.282594
SPATA13.AS1	0.00211676	-0.012402	-0.0145188	0.0627041	0.283052
HBB	-0.00768008	0.00254095	0.010221	0.0628062	0.283281
SLC25A46	0.0508055	0.0363311	-0.0144743	0.0628062	0.283281
GCDH	0.0178647	0.00811438	-0.00975031	0.0630517	0.284017
LRRC39	0.0153357	-0.00896285	-0.0242986	0.0630722	0.284017
HIF1A	0.0680325	0.0879525	0.01992	0.0630722	0.284017
LINC00920	0.0172706	-0.0173037	-0.0345742	0.0631542	0.284248
ORMDL3	0.0435245	0.0316537	-0.0118708	0.0631747	0.284248
C3orf14	0.0443346	0.0281585	-0.0161761	0.0632363	0.284409
NBPF14	0.0232269	0.0268494	0.00362249	0.063298	0.28457
APOC1	0.0500148	0.0290761	-0.0209387	0.0633802	0.28457
C2CD2	0.00550122	-0.00171036	-0.00721158	0.0634008	0.28457
GLUL	0.0595137	0.144692	0.0851778	0.0635657	0.285194
MATN2	0.00999604	-0.0122019	-0.022198	0.0639586	0.286492
LRRC34	0.0045906	0.0265432	0.0219526	0.0642287	0.287329
TMEM18	0.0507044	0.0258762	-0.0248282	0.0645205	0.287727
RAB11B	0.0393776	0.0594911	0.0201135	0.0646878	0.28824
CALHM2	0.0526995	0.111184	0.0584844	0.0647296	0.28831
ATP10A	0.051873	0.0261813	-0.0256916	0.0648344	0.288499
SLC22A5	0.0292898	0.00241117	-0.0268786	0.0648344	0.288499
BTG1	0.0695123	0.0701077	0.000595423	0.0648554	0.288499
LAMP2	0.0644883	0.0628775	-0.00161079	0.0648764	0.288499
ARHGEF5	0.0475558	0.0404898	-0.00706599	0.0651285	0.289132
RAD51D	0.0334501	0.0253729	-0.0080772	0.0651496	0.289132
GALC	0.0520907	0.0630202	0.0109295	0.065466	0.289722
MANF	0.0792935	0.0759675	-0.00332603	0.0656141	0.290262
SPAG4	0.0547858	0.069588	0.0148022	0.0657837	0.290663
DNAH11	0.00580947	-0.00882616	-0.0146356	0.0659749	0.291275
N4BP2L1	0.0542552	0.0512549	-0.00300037	0.0660175	0.291324
CERS5	0.0784269	0.0730172	-0.00540965	0.0660388	0.291324
PLIN5	-0.0184719	-0.00493567	0.0135362	0.0667444	0.293617
SRP14.AS1	0.0127637	0.0153036	0.00253989	0.066981	0.294306
EGLN3	-0.00200272	0.0128427	0.0148454	0.0670241	0.294379
EBLN2	0.055416	0.032355	-0.0230611	0.0671535	0.294479
LAP3	0.0523917	0.0562897	0.00389801	0.0673913	0.295221
BASP1	0.079252	0.0737026	-0.0055494	0.0674346	0.295221
RASD1	0.0707662	0.0861355	0.0153693	0.0674562	0.295221
REG4	-0.0121408	-0.0120109	0.000129858	0.0677166	0.296244
CBLB	0.0526484	0.13624	0.0835918	0.0684151	0.298944
EMC4	0.0441837	0.0528096	0.0086259	0.0684808	0.298995
C6orf89	0.0355303	0.0552924	0.0197622	0.0686126	0.299334
C20orf197	0.00990323	0.0141835	0.00428026	0.0687885	0.299747
C2orf81	-0.00357009	-0.00311956	0.000450534	0.0688766	0.299894
FUT8	0.0591264	0.0574642	-0.0016622	0.0690752	0.300478
DAB2IP	0.0101481	0.0185193	0.00837118	0.0690973	0.300478
SRSF2	0.0516308	0.0724816	0.0208508	0.0691194	0.300478
CMC2	0.070041	0.0673316	-0.00270932	0.0692079	0.300582
SUPT3H	0.0468723	0.0277938	-0.0190785	0.0692079	0.300582
IGFBP4	0.0484485	-0.0463388	-0.0947873	0.06923	0.300582
CHRAC1	0.0433222	0.0117942	-0.031528	0.0695404	0.301596
GNAS	0.0466354	0.0224056	-0.0242297	0.0696961	0.302034
DNAJC9.AS1	0.0466606	0.0194604	-0.0272002	0.0696961	0.302034
PYGO2	0.0365027	0.0206451	-0.0158576	0.0697851	0.302184
RASA4	0.0485725	0.0260822	-0.0224903	0.0698743	0.302451
JMJD7.PLA2G4B	0.0172431	0.00595007	-0.0112931	0.0700529	0.302825
AKIRIN2	0.0707186	0.0970917	0.0263731	0.0702542	0.302985
TRAF3IP2.AS1	-0.00728287	-0.00823236	-0.000949491	0.0702991	0.302985
BTG2	0.0640698	0.0664231	0.00235323	0.0703888	0.303135
BSCL2	0.00827168	0.0245205	0.0162489	0.0706134	0.303984
TEAD2	0.0274834	0.0383217	0.0108382	0.0706809	0.304038
BAX	0.054689	0.0919179	0.0372289	0.070771	0.304276
PIGT	0.0521818	0.0715143	0.0193325	0.0707936	0.304276
SEC24B.AS1	0.0018547	0.00615415	0.00429944	0.0708612	0.304276
TSHZ3	0.0391028	0.0187916	-0.0203113	0.0709063	0.304276
CREM	0.0707892	0.0831207	0.0123315	0.0709289	0.304276
UBA3	0.0536063	0.0580018	0.00439548	0.0711097	0.304815
GPX7	0.019766	-0.017801	-0.0375669	0.0714725	0.306014
ZNF726	0.0313221	0.00721685	-0.0241053	0.0714725	0.306014
CXCR4	0.0925554	-0.0225299	-0.115085	0.0715406	0.306145
EDEM1	0.048881	0.0293403	-0.0195407	0.0715861	0.306145
MCUR1	0.0305068	0.0293365	-0.00117032	0.0716772	0.306416
TNFRSF13C	0.0253794	0.00810178	-0.0172777	0.0717683	0.306687
LGALS3BP	0.0329718	-0.0320116	-0.0649835	0.0719052	0.307034
BATF	0.0697674	0.00558095	-0.0641864	0.0720194	0.307382
ATP5E	0.0497291	0.0757761	0.0260469	0.0720423	0.307382
DMTN	0.0657646	0.0715082	0.00574364	0.0723401	0.308296
TRDMT1	0.0237375	0.000101784	-0.0236357	0.0729848	0.310186
TRPM2	0.0231072	0.0522605	0.0291533	0.073008	0.310186
MAP3K14	0.0403832	0.0505167	0.0101336	0.0740076	0.313229
UBASH3A	0.0530812	0.0495271	-0.00355411	0.0743824	0.314292
PVT1	0.0706436	0.0560716	-0.014572	0.0744293	0.314292
H3F3A	0.0431108	0.107991	0.0648806	0.0745939	0.314485
ZBTB16	0.0426177	0.0459176	0.0032999	0.0746645	0.314564
ALPK1	0.0724329	0.0351889	-0.037244	0.0748059	0.314779
IL15RA	0.0436176	0.0174144	-0.0262031	0.0749947	0.315171
COMMD7	0.0440349	0.0906759	0.046641	0.0750893	0.315171
WDR92	0.0186334	0.00134555	-0.0172878	0.075184	0.315171
ALOX12	-0.0137717	-0.0117043	0.00206741	0.0753024	0.315448
TIPARP	0.0579484	0.0583419	0.000393464	0.0753736	0.315507
LMOD3	-0.00284603	-0.0208181	-0.0179721	0.0757064	0.315804
ZNF416	0.0461553	0.007053	-0.0391023	0.0757302	0.315804
ZBTB24	0.0259424	-0.0109937	-0.0369361	0.0757302	0.315804
MAP2K1	0.0347057	0.0361105	0.00140476	0.0758494	0.316143
KLHL18	0.0508766	0.0331553	-0.0177214	0.076136	0.31684
AP3M2	0.0335513	-0.01429	-0.0478413	0.0761839	0.31684
ME1	0.0256004	-0.0141589	-0.0397593	0.0762078	0.31684
HOOK1	0.0699457	0.0164447	-0.053501	0.0764475	0.317121
ZNF706	0.0469652	0.0126955	-0.0342697	0.0765196	0.317301
CPLX1	0.0453439	0.0175446	-0.0277993	0.076712	0.317622
GPALPP1	0.0389714	0.0359427	-0.00302869	0.0774369	0.319389
MYO7A	0.0449605	0.145382	0.100422	0.0774854	0.319389
DHRS4	0.0255483	0.0172319	-0.00831644	0.0776797	0.319594
PAK1IP1	0.0458723	0.0253002	-0.0205721	0.0783386	0.321348
EIF4G2	0.0523735	0.0619217	0.00954821	0.0786329	0.321701
ARID2	0.0265994	0.000376649	-0.0262228	0.0787066	0.321783
ENTPD3.AS1	0.0393645	0.0348994	-0.00446516	0.0788296	0.322029
CNN3	-0.028446	0.00130575	0.0297518	0.0791748	0.32298
NHP2	0.063343	0.0540434	-0.00929956	0.0793725	0.323548
POLD4	0.041907	0.0669784	0.0250714	0.0794716	0.323833
UBE2A	0.0602707	0.0702065	0.00993583	0.0797445	0.324687
MAP7D1	0.0357974	0.0227429	-0.0130545	0.0797693	0.324687
RAB33A	0.00110095	0.0120958	0.0109949	0.0798439	0.324871
ILF3	0.0532561	0.0164641	-0.036792	0.0799185	0.325037
USO1	0.051918	0.0322012	-0.0197168	0.0801428	0.325231
AGO1	0.0228213	0.0104135	-0.0124077	0.0801677	0.325231
P2RX4	0.0206894	0.0423594	0.02167	0.0802676	0.325361
HIPK1	0.0501181	0.0354702	-0.0146478	0.0802676	0.325361
MIEN1	0.0518742	0.035459	-0.0164152	0.0804926	0.325676
TMX4	0.0434164	0.111753	0.0683363	0.0805176	0.325676
VILL	0.0340697	0.00473865	-0.029331	0.0805427	0.325676
APOM	0.0137318	0.0190696	0.00533778	0.0806179	0.325861
SP140L	0.0449121	0.0557624	0.0108503	0.0807433	0.32613
BNIP1	0.0252635	-0.0068846	-0.0321481	0.0808688	0.326363
TUBB1	0.0222339	0.00421542	-0.0180185	0.0808939	0.326363
HAVCR2	0.0783439	0.208503	0.130159	0.0809191	0.326363
STX2	0.0233906	0.0174921	-0.00589846	0.0810449	0.326614
SLC6A16	-0.00472012	0.00607982	0.0107999	0.0813726	0.327356
AEBP1	0.0157116	-0.0113574	-0.027069	0.081879	0.328437
ALCAM	0.0309807	-0.0122885	-0.0432693	0.0820314	0.328775
HOXB4	0.0320449	0.0555051	0.0234602	0.0820568	0.328775
GIPC1	0.0587322	0.0342708	-0.0244614	0.0820822	0.328775
CREB3L2	0.0531635	0.0590084	0.00584489	0.0824645	0.329828
C5orf15	0.02825	0.0345965	0.00634646	0.0825411	0.329879
CYBB	0.0279615	0.0154517	-0.0125097	0.0827457	0.330355
SMOX	0.0544149	0.0618655	0.00745055	0.0832075	0.331669
GUCD1	0.0447507	0.0348252	-0.00992552	0.0832589	0.331669
ST8SIA1	0.0331279	-0.0430172	-0.0761451	0.0833361	0.331754
AGTRAP	0.0726788	0.167049	0.0943706	0.0835681	0.332285
NAT14	0.106191	0.0849431	-0.0212476	0.0835939	0.332285
MAPRE3	0.00218636	0.0248691	0.0226827	0.0836972	0.332473
SSR1	0.0404636	0.0661705	0.0257069	0.0837748	0.332662
XPC	0.0522205	0.0152474	-0.0369731	0.0838524	0.332714
FBXL16	0.0195405	0.00295496	-0.0165856	0.0838783	0.332714
NOL7	0.0362122	0.0247587	-0.0114535	0.0841374	0.333383
WDR43	0.0375905	0.00601142	-0.0315791	0.0841893	0.333469
RUFY1	0.0655505	0.0341371	-0.0314134	0.0844753	0.334226
SLC47A1	-0.0298869	-0.00887969	0.0210073	0.0845013	0.334226
CSF1	0.0903353	0.222861	0.132526	0.0845013	0.334226
GDI2	0.0382402	0.0475698	0.00932954	0.0846577	0.334725
OGFOD3	0.0439599	0.0342809	-0.00967894	0.0849972	0.335467
GOLGA7B	0.0406571	0.00305344	-0.0376036	0.0850496	0.335538
IDS	0.0643389	0.06538	0.00104114	0.0850757	0.335538
GDI1	0.045922	0.0400455	-0.00587651	0.0854166	0.336642
GOT2	0.0335279	0.0285848	-0.00494313	0.0854955	0.336833
UCK1	-0.0162186	-0.00524499	0.0109736	0.0855481	0.336838
GZF1	0.0416129	0.0595746	0.0179617	0.0856007	0.336838
OPA3	0.0601489	0.046702	-0.013447	0.085627	0.336838
MKL2	0.0530747	0.0173487	-0.035726	0.085627	0.336838
ENTPD1.AS1	0.0243581	-0.00753792	-0.031896	0.0861018	0.337777
SEC31B	0.0346917	0.0125212	-0.0221705	0.0861018	0.337777
NBAS	0.0255593	0.0148647	-0.0106947	0.0861547	0.337864
MAML2	0.0492172	0.0242139	-0.0250033	0.086234	0.338008
SH2D3A	0.0514806	0.00993746	-0.0415431	0.0863135	0.338008
SAC3D1	0.0186521	0.0168139	-0.00183825	0.0864195	0.338167
C4orf19	0.00834108	-0.00783624	-0.0161773	0.0864195	0.338167
TRIM59	0.0229591	0.0080737	-0.0148854	0.086446	0.338167
TYW5	0.0211454	-0.00851723	-0.0296626	0.0866052	0.338551
RNF138	0.0469263	0.0251461	-0.0217801	0.0868179	0.339262
CARD14	0.0324304	0.0218748	-0.0105557	0.0871378	0.340015
PSME4	0.0366808	0.0402044	0.00352364	0.0871645	0.340015
PFN1	0.0670106	0.152141	0.0851306	0.0872446	0.340088
BHLHE40.AS1	0.0878755	0.0635205	-0.0243551	0.0872446	0.340088
CYP20A1	0.0414549	-0.00491709	-0.046372	0.0875657	0.341099
IFT140	0.0586401	0.0275626	-0.0310776	0.0877535	0.341647
MPZL2	0.0823597	0.062596	-0.0197637	0.0878072	0.341647
RAD54B	0.0642324	0.0266415	-0.0375909	0.087834	0.341647
USP15	0.0514682	0.0406414	-0.0108268	0.0878609	0.341647
SUGT1	0.0471334	0.0567264	0.00959301	0.0879953	0.342049
ANKH	0.0436748	0.00759244	-0.0360824	0.0883727	0.342913
CEACAM4	-0.0161608	-0.0128403	0.00332054	0.0885077	0.343165
LRCH1	0.0275807	0.00529601	-0.0222847	0.0885618	0.343165
NPIPB5	0.0554361	0.0217257	-0.0337104	0.0886971	0.343433
SIGLEC12	-0.00414685	-0.00563664	-0.00148979	0.0888868	0.343702
CSTF1	0.0364133	0.0417907	0.00537738	0.08924	0.344465
RLN1	0.0506571	0.0315847	-0.0190724	0.0898129	0.346072
TM2D2	0.0549073	0.0303752	-0.0245321	0.0900319	0.346313
SAAL1	0.0371441	0.01099	-0.0261541	0.0900319	0.346313
CPVL	0.054668	0.0284989	-0.0261691	0.0903338	0.347112
CCR10	-0.00591926	-0.0119367	-0.00601746	0.0903338	0.347112
ATF7IP	0.0264554	0.0355721	0.00911677	0.0903888	0.347202
ADARB2	0.0131808	0.0106536	-0.00252719	0.0904438	0.347293
OAS3	0.0156453	0.0396606	0.0240153	0.0905538	0.347474
SMARCA4	0.0431771	0.0302384	-0.0129387	0.0905538	0.347474
ZNF662	-0.00288523	-0.0248993	-0.022014	0.0906365	0.34767
IRAK3	-0.0113678	-0.00545447	0.00591329	0.0907467	0.347702
RAB30.AS1	0.0377878	0.0154854	-0.0223024	0.0909676	0.348216
MARVELD3	0.00253486	-0.00942535	-0.0119602	0.0912997	0.349124
ARL5B	0.0328349	0.0582461	0.0254112	0.0915494	0.349595
ZSCAN23	0.000728319	-0.00755696	-0.00828528	0.0915494	0.349595
CSTB	0.0441202	0.0332618	-0.0108584	0.0916327	0.349793
FHL1	0.0308054	0.007376	-0.0234294	0.0917718	0.350053
BAD	0.043411	0.0366486	-0.00676235	0.0917996	0.350053
ZNF256	0.03559	-0.00252172	-0.0381117	0.0924137	0.35156
IRF2BP1	0.0220569	0.000330823	-0.021726	0.0926378	0.35217
YWHAZ	0.0415288	0.0639256	0.0223969	0.0929186	0.352617
CALY	0.0519307	0.0430479	-0.00888279	0.0931437	0.353001
LYG1	-0.0183436	0.0050516	0.0233952	0.0934539	0.353677
AKAP11	0.0423042	0.0259915	-0.0163128	0.0934821	0.353677
NCKIPSD	0.0850394	0.0749726	-0.0100667	0.0937932	0.354248
ATP2B4	0.0462974	0.0257961	-0.0205012	0.0939066	0.35442
NR3C1	0.0463244	0.0980124	0.051688	0.0939917	0.354513
LMBRD1	0.0723579	0.0331825	-0.0391755	0.0944464	0.355743
ATP5J	0.045928	0.0893733	0.0434453	0.0945889	0.356037
FAM201A	0.0337337	0.00834954	-0.0253842	0.0946745	0.356238
ETS1	0.0483871	0.0492514	0.000864237	0.0947601	0.356317
NLGN3	0.0125397	-0.00109115	-0.0136308	0.0950174	0.357028
AEN	0.037595	0.0215727	-0.0160224	0.095046	0.357028
PRKRA	0.0230111	0.0321816	0.00917048	0.0951606	0.357081
CMPK1	0.0182012	0.0449004	0.0266991	0.0951892	0.357081
TMCO1	0.055657	0.0818956	0.0262386	0.0953613	0.357484
LRRN3	0.0349244	0.000948426	-0.033976	0.0956199	0.35821
SLC44A1	0.0351827	0.00276891	-0.0324138	0.0959079	0.358924
HIGD2A	0.0524473	0.012011	-0.0404362	0.0962254	0.359612
SKAP1	0.042631	0.0682314	0.0256004	0.0962543	0.359612
CLUAP1	0.0199057	-0.00367573	-0.0235814	0.0967179	0.360978
VAV1	0.0532357	0.0224279	-0.0308079	0.0967759	0.361073
PEX1	0.0425294	0.0380849	-0.00444459	0.0969212	0.361371
BFSP2	0.0732773	0.0558304	-0.0174469	0.0969794	0.361399
MAGED2	0.0373975	0.0614043	0.0240068	0.0970376	0.361399
MPV17L	0.0303428	0.0244287	-0.00591411	0.0971249	0.361399
CDK10	0.0406048	0.0146781	-0.0259267	0.0974165	0.36224
BCAS2	0.0504884	0.0454702	-0.00501818	0.0975041	0.362309
CD58	0.0557054	0.060689	0.00498359	0.0975334	0.362309
FAM173B	0.0316917	0.0251384	-0.0065533	0.0977088	0.362717
C20orf27	0.0570937	0.0548714	-0.00222236	0.0979432	0.363343
OPHN1	-0.00476301	-0.0129009	-0.00813793	0.0980018	0.363438
OGDH	0.0432567	0.0123376	-0.0309191	0.0981779	0.363821
C15orf39	0.057057	0.0524956	-0.00456142	0.0986783	0.364942
PLXNB1	0.0123146	0.00291756	-0.00939703	0.0987078	0.364942
ANKRD39	0.0397697	-0.00801763	-0.0477873	0.0987374	0.364942
ALS2CR12	-0.0170516	-0.00582895	0.0112227	0.0988259	0.365
KATNAL2	-0.0234313	-0.0194732	0.00395814	0.0990624	0.365053
TRAF3IP2	0.0277045	-0.0203767	-0.0480812	0.0991808	0.365053
HABP4	0.0112314	0.0341351	0.0229037	0.0992104	0.365053
CHRNA1	0.0536843	0.0175198	-0.0361645	0.09924	0.365053
TSC22D2	0.0628411	0.0392962	-0.0235449	0.0992993	0.365053
CTNNBIP1	0.0528683	0.0919864	0.0391181	0.099329	0.365053
POLR3GL	0.0454997	0.0575515	0.0120518	0.0993883	0.365053
CNEP1R1	0.0387682	0.0237662	-0.015002	0.0993883	0.365053
H3F3B	0.0625266	0.0750648	0.0125382	0.0994179	0.365053
ABLIM2	0.00695577	0.00639615	-0.000559611	0.0994179	0.365053
KIT	0.0356608	0.0490124	0.0133516	0.0994179	0.365053
BCKDHA	0.0341268	0.0404566	0.00632988	0.0995664	0.365053
ZNF793	-0.00267718	-0.0143326	-0.0116554	0.0995664	0.365053
DUSP6	0.0603655	0.0674299	0.00706433	0.0995664	0.365053
ARHGDIA	0.0473596	0.0721337	0.0247741	0.0995961	0.365053
ASXL1	0.0538805	0.0132465	-0.040634	0.0997745	0.365476
HEBP2	0.0339173	0.0325417	-0.0013756	0.100043	0.366094
SRD5A3	0.0254712	0.0382313	0.0127602	0.100102	0.366191
NEK10	0.0272566	0.0104064	-0.0168502	0.100311	0.366835
EPAS1	0.0191306	0.101597	0.0824662	0.100551	0.367467
RHPN1	0.0523091	0.0430538	-0.00925523	0.10073	0.367638
DNPH1	0.0668982	0.0243463	-0.0425519	0.10085	0.367954
ANKS1B	0.0341081	-0.00827901	-0.0423871	0.101061	0.368478
KDELC2	0.0644988	0.0281925	-0.0363062	0.101061	0.368478
GATA3	0.050514	0.0758916	0.0253776	0.101181	0.36858
GNG11	0.00320639	-0.00673946	-0.00994585	0.101241	0.36858
TMEM108	0.00855643	0.0181356	0.00957917	0.101301	0.36858
ANGPT2	-0.00860791	-0.0369582	-0.0283503	0.101392	0.36858
TTC9	0.0161723	-0.00628441	-0.0224567	0.101754	0.369532
LINC01137	0.0132248	-0.000183174	-0.013408	0.102057	0.370035
EMC10	0.0402673	0.0389467	-0.00132057	0.102147	0.370243
KDM5D	0.0171772	0.0105465	-0.0066307	0.103244	0.372495
C14orf132	0.0147355	-0.0171771	-0.0319126	0.103274	0.372495
NUDT2	0.0301347	0.0258776	-0.00425709	0.103335	0.372594
LYRM7	0.0388497	-0.00846117	-0.0473109	0.103488	0.372891
NXT1	0.0679303	0.093363	0.0254327	0.103519	0.372891
ZC3H12A	0.0713583	0.0686781	-0.00268023	0.104164	0.37424
TBC1D4	0.0200514	-0.0263804	-0.0464317	0.104349	0.374782
ACOX3	0.042278	0.00168066	-0.0405974	0.104565	0.375071
REEP6	-0.00840717	0.0159186	0.0243257	0.104936	0.37628
DUSP5	0.0412515	0.133922	0.092671	0.104998	0.376347
ARHGEF39	0.0791054	0.0497976	-0.0293077	0.105091	0.376347
IL17RB	0.0211221	0.00254682	-0.0185753	0.105184	0.376437
DNM1L	0.0397171	0.0280615	-0.0116556	0.105184	0.376437
SMYD4	0.00387044	-0.0202439	-0.0241143	0.105402	0.37696
RAB40B	0.0179732	0.00899947	-0.00897374	0.105433	0.37696
IFNGR2	0.0390072	-0.0275796	-0.0665868	0.105495	0.37706
SLC25A53	0.0189983	0.020299	0.00130069	0.105869	0.378152
ZP3	0.0175921	-0.0139301	-0.0315222	0.105931	0.378253
TMBIM6	0.0449235	0.0813758	0.0364523	0.106338	0.379437
RETSAT	0.051227	0.0153384	-0.0358887	0.1064	0.379437
NDUFB11	0.0403527	0.0118574	-0.0284953	0.106463	0.379538
GRAMD1B	0.0856017	0.0607913	-0.0248104	0.106557	0.379628
SOD2	0.0506246	-0.0145631	-0.0651876	0.106808	0.380001
GOLGA2	0.042832	0.0507717	0.00793977	0.106871	0.380001
XYLB	0.0282905	0.0254752	-0.00281537	0.106902	0.380001
GBP7	0.00758709	-0.00412895	-0.011716	0.107722	0.381566
DCTD	0.0488114	0.0714609	0.0226495	0.107817	0.38178
SOX6	-0.0300511	-0.0101251	0.019926	0.108134	0.382636
NUBP1	0.0494415	0.0310937	-0.0183478	0.108197	0.382636
SPTB	0.0224026	0.0268818	0.00447918	0.108261	0.382728
OSTC	0.0423157	0.0466053	0.00428962	0.108547	0.383382
DAZAP2	0.0401142	0.033439	-0.00667514	0.10861	0.383484
SDCCAG8	0.0429387	0.0131694	-0.0297692	0.108897	0.384241
C5	0.0226516	0.0110238	-0.0116278	0.108929	0.384241
ARRDC1	0.0490906	0.0391111	-0.00997951	0.109025	0.384456
CAB39	0.048657	0.036357	-0.0123	0.109153	0.384784
CEPT1	0.0487874	0.0362105	-0.0125769	0.109537	0.385155
RASSF7	0.032245	0.0222105	-0.0100345	0.109537	0.385155
SLC26A2	0.0125007	0.0139102	0.00140943	0.109761	0.385577
JUND	0.0462107	0.0513305	0.00511976	0.109857	0.385792
C5orf63	0.0125619	0.0159946	0.00343266	0.111051	0.388597
PPBP	-0.00522636	-0.0130645	-0.00783811	0.111213	0.388672
TMEM128	0.0235838	0.00987615	-0.0137077	0.11131	0.388672
CYB561A3	0.0387005	0.0193227	-0.0193777	0.111375	0.388776
PRAF2	0.0493871	0.0244256	-0.0249614	0.111668	0.389542
MYL12B	0.0416758	0.112339	0.0706636	0.112255	0.390982
PDXK	0.0610852	0.0313852	-0.0297	0.112451	0.391409
CDH23	0.0344672	-0.01243	-0.0468972	0.112484	0.391409
PEX7	0.0424579	0.0461884	0.0037305	0.112582	0.391628
SIGMAR1	0.0354674	0.0345305	-0.000936902	0.112647	0.391732
NDUFS6	0.0581579	0.0779205	0.0197626	0.112844	0.392293
UTP18	0.0416458	0.0329208	-0.008725	0.113107	0.392649
SAT1	0.0313056	0.0224598	-0.00884572	0.11314	0.392649
ADAMTS17	0.0424391	0.0553872	0.0129481	0.113173	0.392649
ROMO1	0.043454	0.102715	0.0592615	0.113832	0.393992
UQCRB	0.0468039	0.000435939	-0.0463679	0.113898	0.394097
HDHD3	0.0520836	-0.00762478	-0.0597084	0.113997	0.394317
HNRNPU	0.0409711	0.0370703	-0.00390081	0.114096	0.394519
ZNF79	0.0186253	0.00769833	-0.010927	0.11466	0.395373
PRMT7	0.0205595	0.0140686	-0.00649091	0.11476	0.395453
SNRNP35	0.0394398	0.0157577	-0.0236821	0.115093	0.396123
SLIRP	0.0476133	0.0129981	-0.0346152	0.115293	0.396654
NIPAL3	0.02324	0.0154673	-0.0077727	0.115359	0.396654
KDM4C	0.040484	0.015314	-0.02517	0.115393	0.396654
ANKLE2	0.0511843	0.00630855	-0.0448758	0.11566	0.397334
SRGAP2	0.0454304	0.0526879	0.00725752	0.115961	0.398246
SUB1	0.0533889	0.0206752	-0.0327136	0.11623	0.398664
ATXN10	0.0506949	0.0476866	-0.00300825	0.116263	0.398664
NIPSNAP1	0.0557615	0.0505798	-0.00518164	0.116701	0.399791
FAS	0.0488062	-0.00189658	-0.0507028	0.116903	0.40036
CAPN1	0.0429303	0.0775203	0.03459	0.117038	0.40045
CDRT4	0.0231898	0.00348349	-0.0197063	0.117038	0.40045
TMEM161B	0.00279422	-0.0217854	-0.0245796	0.117173	0.400639
ATP1A4	-0.0233405	-0.0209708	0.00236976	0.117207	0.400639
CEP164	0.0412157	0.0286788	-0.0125369	0.117241	0.400639
PAPSS2	-0.00426425	-0.00694837	-0.00268412	0.117274	0.400639
U2AF1L4	0.038297	0.0558161	0.0175191	0.117274	0.400639
LIPE	0.0159232	0.0236994	0.0077762	0.117613	0.40154
PLEKHN1	0.0919057	0.109145	0.0172394	0.117783	0.401606
FAM118A	0.0302137	0.0543302	0.0241165	0.117817	0.401606
MRPS6	0.0468189	0.0748777	0.0280588	0.117817	0.401606
CYTH2	0.0304911	0.0288416	-0.00164949	0.117817	0.401606
PCYOX1L	0.0428496	0.0433878	0.000538196	0.117884	0.401606
NRBP2	-0.0157753	-0.0211188	-0.00534347	0.117884	0.401606
DOPEY2	0.049766	0.0456478	-0.00411815	0.118224	0.402516
PCDH12	0.0576066	0.0351971	-0.0224096	0.118326	0.402732
HNRNPK	0.032608	0.0608282	0.0282202	0.118463	0.402816
CAMKK2	0.015422	0.0278774	0.0124554	0.118736	0.403388
TRMT1L	0.0309291	0.0505598	0.0196306	0.118838	0.403488
STYX	0.043508	0.02257	-0.020938	0.118941	0.403588
EVI2B	0.0317149	0.00941568	-0.0222993	0.118941	0.403588
SLC16A5	0.0489534	0.0256976	-0.0232558	0.119078	0.403928
GDF9	0.00936082	0.0120501	0.0026893	0.119283	0.404501
RBAK.RBAKDN	0.0203522	0.0245519	0.00419972	0.11966	0.405657
KBTBD3	0.0544005	0.0500227	-0.00437781	0.119798	0.40599
NAMPT	0.0450646	0.0442068	-0.000857794	0.119832	0.40599
PCGF3	0.0386994	0.0308501	-0.00784933	0.120073	0.406682
DIRAS3	-0.0162889	-0.0111494	0.00513952	0.120349	0.407218
CCDC127	0.0422497	0.010675	-0.0315747	0.120522	0.40732
BDH1	-0.00666605	-0.00823807	-0.00157202	0.12066	0.407421
PDLIM7	0.0505896	0.120701	0.0701117	0.120764	0.407462
UNQ6494	0.0250553	-0.00035514	-0.0254105	0.120833	0.407462
ZC2HC1A	0.0100405	-0.0122013	-0.0222418	0.120833	0.407462
RNF141	-0.0176516	-0.0116474	0.00600428	0.120937	0.407462
MED23	0.0179591	-0.00191653	-0.0198757	0.120972	0.407462
SLC35F2	0.0331552	0.0353959	0.0022407	0.121041	0.407462
NINJ2	0.0188418	-0.0163174	-0.0351592	0.121041	0.407462
COA3	0.0372915	0.0738744	0.0365829	0.121423	0.408105
GNAI3	0.0443525	0.0523098	0.00795732	0.121527	0.408105
DPY19L2	0.0357417	0.0135946	-0.0221471	0.121527	0.408105
SCRN1	0.046627	0.0194955	-0.0271315	0.121527	0.408105
CD34	-0.00627935	-0.00103939	0.00523996	0.121631	0.408331
CELF2	0.0166227	0.0937561	0.0771334	0.12184	0.408536
ADH5	0.0529622	0.0554587	0.00249652	0.12184	0.408536
ATP5G1	0.0493958	0.047294	-0.00210176	0.122189	0.409582
APOL3	0.0465013	0.0167131	-0.0297882	0.122294	0.409809
AAR2	0.0225871	0.0238515	0.00126435	0.122364	0.409911
CAV1	0.0145257	-0.0186336	-0.0331594	0.122469	0.410022
MED16	0.0268963	0.00423661	-0.0226597	0.122644	0.410448
NAPA.AS1	0.0218191	-0.00405523	-0.0258743	0.122714	0.410448
FANCF	0.0331807	0.030552	-0.00262866	0.122714	0.410448
TMEM25	0.00929339	0.0234445	0.0141511	0.122819	0.410448
SLC27A5	0.028289	-0.00933281	-0.0376218	0.122959	0.410608
MRPS18A	0.0384504	0.0373048	-0.00114561	0.122994	0.410608
COX10	0.019511	-0.0066713	-0.0261823	0.123065	0.410608
CD274	0.0603089	0.0391976	-0.0211113	0.123135	0.410608
DENND6B	0.0178618	0.0529594	0.0350975	0.12324	0.410608
FAM69A	0.0442968	0.0158581	-0.0284386	0.123698	0.411637
FAM184A	0.0330511	0.0039658	-0.0290853	0.123733	0.411637
S100A10	0.0458331	0.0530656	0.00723255	0.124511	0.413675
MTIF3	0.037389	0.0493226	0.0119336	0.124546	0.413675
CEP44	0.0332498	0.0157875	-0.0174623	0.124617	0.413675
HSD11B1L	0.00514525	0.00397371	-0.00117154	0.124759	0.413675
MTHFS	0.0408613	0.0295228	-0.0113385	0.124795	0.413675
HIST1H4E	0.0121889	-0.0018319	-0.0140208	0.125043	0.413972
ZNF883	-0.0354386	-0.0133783	0.0220603	0.125079	0.413972
MUM1	0.0412907	0.051958	0.0106674	0.12515	0.413972
MTHFD1L	0.0627413	0.0480993	-0.014642	0.125221	0.413972
MORF4L2.AS1	0.0269402	0.0145456	-0.0123946	0.125506	0.414536
CD68	0.0519125	0.0221796	-0.029733	0.125542	0.414536
VDAC2	0.0320619	0.0370016	0.00493972	0.126078	0.415431
RNF34	0.0500827	0.0419368	-0.00814584	0.126257	0.415655
PDCD1LG2	0.011889	0.000577051	-0.0113119	0.126257	0.415655
MAD2L1BP	-0.00324652	-0.0139227	-0.0106761	0.126616	0.416706
HNRNPUL1	0.0508918	0.0260824	-0.0248094	0.126651	0.416706
METTL4	0.0390089	0.0317296	-0.00727937	0.126867	0.417167
PRKD2	0.0464224	0.049547	0.00312462	0.127011	0.417363
AMN1	0.044727	0.0310327	-0.0136943	0.127047	0.417363
CENPV	0.0126623	-0.0069259	-0.0195882	0.127083	0.417363
MRPS35	0.0319434	0.021904	-0.0100394	0.127119	0.417363
NENF	0.0287026	0.0243757	-0.00432689	0.127263	0.41747
TCN2	0.0440873	0.0223647	-0.0217226	0.127299	0.41747
SMC5.AS1	-0.00537435	-0.00769047	-0.00231613	0.127696	0.418276
IL22	0.0049923	-0.00501407	-0.0100064	0.127696	0.418276
TMEM87A	0.0360133	0.035744	-0.000269384	0.128893	0.420577
ZNF586	0.0328632	0.0172678	-0.0155954	0.129075	0.421047
MAPKAP1	0.037546	0.0135873	-0.0239587	0.129221	0.42115
SPATA6L	-0.00498541	0.00455109	0.0095365	0.129367	0.421502
BIVM	-0.00016316	0.0165858	0.016749	0.129477	0.421729
TBC1D17	0.044454	0.0274997	-0.0169544	0.129696	0.421946
KIF9	0.0297594	-0.00188102	-0.0316404	0.129696	0.421946
FDX1	0.0516238	0.0571933	0.00556952	0.129733	0.421946
STX10	0.0398138	0.0471439	0.00733016	0.129952	0.422537
CD163	0.0280475	0.0155538	-0.0124937	0.130172	0.423127
NPM3	0.0471879	0.0215223	-0.0256657	0.130319	0.42348
PRDX6	0.0365256	0.070928	0.0344023	0.130466	0.423579
DBI	0.0460407	0.0954655	0.0494248	0.130503	0.423579
DHRS7	0.0441357	0.147659	0.103523	0.13065	0.423932
SMG7	0.0178391	-0.00636307	-0.0242022	0.131277	0.425835
STXBP2	0.0362743	0.0683555	0.0320813	0.131387	0.425945
SPCS3	0.0493622	0.072225	0.0228628	0.131424	0.425945
KIF16B	0.04416	0.0258122	-0.0183478	0.131757	0.426649
TMEM30B	-0.0073634	0.00440699	0.0117704	0.132165	0.427343
SLC22A18	0.0607109	0.0436506	-0.0170602	0.132351	0.427444
TNFSF14	0.0602921	0.080059	0.0197669	0.132425	0.427559
HUWE1	0.0524854	0.051093	-0.00139237	0.132574	0.427914
ACSF2	0.030432	0.0160466	-0.0143854	0.132686	0.427987
PASK	0.02375	-0.128211	-0.151961	0.132797	0.427987
ST20.MTHFS	-0.00357476	0.0188377	0.0224125	0.132984	0.427987
CDC42BPA	-0.00828938	-0.0167271	-0.00843777	0.133208	0.428459
UBAP1	0.0485489	0.0224203	-0.0261287	0.133432	0.429051
DHX29	0.0535021	0.0375222	-0.0159798	0.133582	0.429269
LRRC32	0.0107899	-0.00344056	-0.0142305	0.133619	0.429269
TSPAN4	-0.0304503	0.0160928	0.0465431	0.133806	0.429367
SLAIN1	8.44486e-05	0.00960087	0.00951642	0.133844	0.429367
FGF9	-0.015151	-0.0101773	0.00497375	0.133881	0.429367
TMEM136	0.0964845	0.0737742	-0.0227103	0.133956	0.429367
TMEM184C	0.0287228	0.0238436	-0.00487916	0.134144	0.429591
ARHGEF12	0.0715957	0.107331	0.0357352	0.134445	0.430047
N4BP2	0.0446263	0.0411211	-0.00350514	0.134558	0.430047
FBXO42	0.0472169	0.0334462	-0.0137707	0.134558	0.430047
CABIN1	0.0364841	0.0391996	0.0027155	0.134784	0.430645
ARHGEF6	0.0349318	0.0559731	0.0210413	0.134972	0.430995
TEX22	-0.00230776	0.00857474	0.0108825	0.135085	0.431111
CCNI	0.0298771	0.0469251	0.0170481	0.135274	0.431465
TRAF1	0.0616505	0.0311688	-0.0304817	0.13535	0.431577
UBR7	0.021041	0.0185863	-0.00245467	0.135463	0.431694
TMEM222	0.0360286	0.0201024	-0.0159262	0.13569	0.432146
FBXO3	0.0321283	0.0033353	-0.028793	0.135766	0.432146
ZNF358	0.00518714	0.0188024	0.0136152	0.135842	0.432146
WWP2	0.0226579	0.00134335	-0.0213145	0.135918	0.432146
ANKDD1B	-0.0439411	-0.01109	0.0328511	0.135918	0.432146
TOR3A	0.0413433	0.046911	0.00556762	0.136032	0.432384
FAM117B	0.0252423	-0.0382367	-0.063479	0.13626	0.432731
NDUFB1	0.0363911	0.0416096	0.00521857	0.136298	0.432731
PHYHD1	-0.0166887	-0.0102033	0.00648541	0.136564	0.433445
APIP	0.0510568	0.0419714	-0.00908541	0.13664	0.433445
CRELD2	0.0213205	0.0256781	0.00435761	0.136793	0.433539
ARNTL2	0.0313471	0.0139917	-0.0173555	0.136983	0.433539
TRMT10A	0.000592367	-0.00911388	-0.00970625	0.137174	0.433643
NFKBID	0.0437877	0.0411332	-0.00265456	0.137212	0.433643
KLHL5	0.0332271	0.0154485	-0.0177785	0.137327	0.433878
ALDH7A1	-0.00502377	-0.0113674	-0.00634365	0.13771	0.434591
AAK1	0.0282914	-0.00464784	-0.0329392	0.137748	0.434591
ATP5F1	0.0343716	0.0349669	0.000595297	0.137825	0.434706
TPRA1	0.0292005	0.0255219	-0.00367855	0.137863	0.434706
MAP3K14.AS1	0.016321	0.0220821	0.00576108	0.13794	0.43482
PHF14	0.039854	0.0261609	-0.0136931	0.138132	0.435053
SRRM1	0.0439968	0.0244413	-0.0195555	0.13817	0.435053
HIST1H2BC	0.020015	0.0217183	0.00170329	0.138324	0.435413
COPS5	0.031124	0.0382961	0.00717207	0.138555	0.436013
ZNF14	0.017763	0.0134523	-0.00431071	0.138593	0.436013
CCL28	0.0349359	0.0322679	-0.00266801	0.139017	0.437098
STARD4.AS1	0.0288105	0.0186355	-0.010175	0.139249	0.437451
MBD4	0.0500888	0.0460375	-0.00405134	0.139443	0.437688
FAM107B	0.0292979	-0.0269693	-0.0562672	0.139443	0.437688
DDA1	0.0591035	0.0623187	0.00321514	0.13983	0.438779
EIF2B3	0.0224259	0.0152321	-0.00719381	0.140179	0.43962
AGPAT3	0.0402205	0.0120879	-0.0281326	0.140257	0.43962
S100A16	0.00582853	-0.00966599	-0.0154945	0.140412	0.439853
TRIB1	0.0830298	0.060393	-0.0226368	0.140412	0.439853
EPSTI1	0.0397637	0.0563607	0.016597	0.140685	0.440088
LRSAM1	0.0219705	0.0123141	-0.00965645	0.140685	0.440088
MED7	0.0392989	0.0286133	-0.0106856	0.140763	0.440202
TRIP4	0.029782	0.0522955	0.0225135	0.140802	0.440202
LMO4	0.0450268	0.0862948	0.041268	0.140841	0.440202
DOK4	0.0053778	-0.0155741	-0.0209519	0.141036	0.440557
CDKN2C	0.0319128	0.0434643	0.0115515	0.141036	0.440557
GSDMD	0.0353417	0.00554531	-0.0297964	0.141075	0.440557
NSUN2	0.0504026	0.0393102	-0.0110925	0.141387	0.441155
RAB1B	0.0340963	0.0892979	0.0552016	0.141661	0.441516
GLIS3	-0.0197226	-0.00853661	0.011186	0.141701	0.441516
MAP4K1	0.037709	0.0649289	0.0272199	0.141896	0.442
RNASE4	0.0361766	0.0114163	-0.0247603	0.142053	0.442239
JMJD1C	0.0265223	0.0058261	-0.0206962	0.142093	0.442239
WDR78	0.0371171	0.0137643	-0.0233528	0.142289	0.442477
NDUFA9	0.0315791	0.0340372	0.0024581	0.142564	0.442832
C18orf21	0.0165688	0.00241981	-0.014149	0.142604	0.442832
VEZT	0.0356828	0.0573483	0.0216656	0.143156	0.443668
TEPP	-0.0160187	0.0221471	0.0381658	0.143156	0.443668
PLEKHG4	0.0146289	-0.00711394	-0.0217428	0.143235	0.443668
PTPN13	-0.0217619	-0.0419828	-0.0202209	0.143235	0.443668
KIAA0232	0.0291645	0.0155633	-0.0136012	0.143274	0.443668
C2orf88	0.0110644	-0.00417374	-0.0152381	0.143432	0.443783
FLT1	0.0326115	0.0367688	0.0041573	0.143432	0.443783
TLDC1	0.0203638	0.0290037	0.00863984	0.143868	0.44451
RER1	0.0295844	0.0442024	0.014618	0.143947	0.444629
ATP5J2.PTCD1	-0.000806317	-0.00627538	-0.00546906	0.144105	0.444872
RHD	0.0137629	-0.00360124	-0.0173642	0.144383	0.445357
NTAN1	0.0476659	0.0177239	-0.029942	0.144542	0.445591
ANKRD20A4	0.0186705	-0.00434437	-0.0230148	0.144662	0.445591
NRP2	0.00286315	0.00545932	0.00259618	0.144901	0.445703
TIMM8B	0.0374965	0.0685112	0.0310148	0.144941	0.445703
SRP14	0.0460194	0.0816129	0.0355935	0.14506	0.445703
BOLA2	0.0393896	0.0325958	-0.00679379	0.14514	0.445825
GSTM3	0.0229302	0.0271629	0.00423267	0.14522	0.445943
PHAX	0.0434881	0.0665613	0.0230732	0.145579	0.446304
GORASP2	0.0373276	0.0291465	-0.00818108	0.145619	0.446304
PFDN6	0.036064	0.0405775	0.00451348	0.145739	0.446425
ZCCHC18	0.0334534	0.0200138	-0.0134396	0.14626	0.447773
GALNT10	0.0112386	0.000881359	-0.0103572	0.146501	0.448134
ARF4	0.0466539	0.0466624	8.51508e-06	0.146542	0.448134
SPAG8	0.0230895	0.00530037	-0.0177891	0.146622	0.448134
AP3S2	0.0507974	0.0576617	0.00686428	0.146823	0.448377
CXorf38	0.0266499	0.0260807	-0.000569159	0.146984	0.448498
UHRF2	0.0328106	0.00194861	-0.030862	0.146984	0.448498
GPX4	0.0402393	0.0320503	-0.008189	0.147428	0.449356
MEGF6	0.0326072	0.0143545	-0.0182526	0.147428	0.449356
FBXO4	-0.00570216	0.00717087	0.012873	0.147711	0.449474
LZTS1	0.0531391	0.0322249	-0.0209142	0.148116	0.450211
FKBP15	0.0291426	0.0293362	0.000193668	0.148237	0.450333
RHBDD1	-0.0195293	0.0121911	0.0317204	0.148318	0.450454
MAP3K9	0.0705417	0.0333534	-0.0371883	0.148399	0.450454
CCDC171	0.0110894	0.00266512	-0.00842427	0.148968	0.451809
MCAT	0.0873462	0.0780881	-0.00925804	0.149131	0.451931
GMIP	0.0440131	0.0445438	0.000530721	0.149131	0.451931
CCDC106	-0.0107086	-0.00863276	0.00207587	0.149172	0.451931
FASTK	0.0378464	0.0385604	0.000713958	0.149417	0.452424
NSF	0.034368	0.0303187	-0.00404929	0.149539	0.452671
SPON1	0.0100249	0.00168694	-0.00833798	0.149866	0.453287
TIPRL	0.0319242	0.061562	0.0296378	0.150316	0.453533
UPF3B	0.0379141	0.0519548	0.0140407	0.150357	0.453533
ZNF419	0.027421	0.0245839	-0.00283705	0.150439	0.453656
PRKCA	0.0234808	0.00423096	-0.0192498	0.150562	0.453904
NBEA	0.0144001	-0.0147554	-0.0291556	0.150603	0.453904
EIF4A3	0.0553486	0.0226541	-0.0326946	0.150932	0.454275
SCCPDH	0.0300698	0.0802836	0.0502138	0.151055	0.454522
SLC50A1	0.0464272	0.0578132	0.0113861	0.151137	0.454522
NINJ1	0.0685417	0.0776377	0.009096	0.151632	0.455516
GRAMD1A	0.0520851	0.0077531	-0.044332	0.151797	0.455516
DBH	0.0264331	0.0118071	-0.014626	0.152003	0.455516
DIAPH1	0.0380493	0.0790933	0.041044	0.152003	0.455516
GCFC2	0.0206589	-0.00811021	-0.0287692	0.152086	0.45564
WDR82	0.0384834	0.0137276	-0.0247558	0.152252	0.456012
RALGPS2	-0.0155221	-0.00811164	0.0074105	0.152542	0.456263
NUP62CL	-0.0722116	-0.0157976	0.056414	0.153247	0.457507
APPL1	0.0176527	0.0158081	-0.00184458	0.153372	0.457635
CHN1	0.0426061	0.00237359	-0.0402325	0.153539	0.457635
ASF1A	0.0408057	0.0506433	0.00983764	0.153664	0.457761
PHRF1	0.0274176	0.0326593	0.00524172	0.153789	0.457764
SEC22C	0.0404101	0.0424199	0.00200973	0.154248	0.458636
CABP4	0.00365895	-0.0106181	-0.0142771	0.154331	0.458762
SCAF8	0.0350273	0.00522658	-0.0298007	0.154624	0.459385
ASB16	-0.0182182	-0.0154678	0.00275034	0.155127	0.460261
TRIOBP	0.0194877	0.0256852	0.00619756	0.155253	0.460512
UBQLN1	0.0391727	0.025319	-0.0138537	0.155337	0.460637
CCR9	3.92599e-05	-0.00490615	-0.00494541	0.155464	0.460888
NUDT22	0.0284937	0.0530208	0.0245271	0.155884	0.461394
PRPF6	0.0452722	0.0091796	-0.0360926	0.156011	0.461396
SMURF2	0.0357389	0.0572408	0.0215019	0.156602	0.462158
PBK	0.00239563	0.00622063	0.003825	0.156644	0.462158
NCBP1	0.0456706	0.0404348	-0.0052358	0.157067	0.462911
METTL9	0.0370094	0.10436	0.0673504	0.157237	0.463288
ACCS	0.0171515	0.00315826	-0.0139932	0.157279	0.463289
POC1B	0.0409229	0.0513496	0.0104267	0.157364	0.463416
MED29	0.0417942	0.0548652	0.013071	0.157407	0.463417
HSF4	-0.00419308	-0.00325144	0.000941648	0.157534	0.463669
AMIGO2	-0.00905278	-0.0242868	-0.015234	0.157619	0.463795
EIF2S1	0.0412108	0.0560977	0.0148869	0.157789	0.463925
ABCA2	0.0220707	0.0710199	0.0489492	0.157789	0.463925
TCTEX1D2	0.0309278	0.0339145	0.00298672	0.158428	0.464568
C1orf123	0.0281887	0.0164203	-0.0117684	0.158471	0.464569
RSL1D1	0.0272645	-0.00435177	-0.0316163	0.158855	0.464833
BCL2L15	0.0184559	0.0237175	0.00526161	0.158983	0.464962
ZNF575	-0.0197728	-0.0106653	0.00910753	0.159754	0.466477
POU2AF1	0.0255238	0.00914437	-0.0163795	0.15984	0.466482
AMD1	0.0383116	0.0328706	-0.00544096	0.159883	0.466484
MMEL1	0.0148712	-0.00138371	-0.0162549	0.160012	0.466616
ARMC10	0.0401138	0.0399988	-0.000114955	0.160055	0.466616
POLR2L	0.0618147	0.0988655	0.0370508	0.160055	0.466616
GLUD2	0.063011	0.0452875	-0.0177235	0.160485	0.467512
NDUFAF1	0.017628	0.018511	0.000882941	0.160657	0.467512
IK	0.0217332	0.00633707	-0.0153961	0.160701	0.467512
FTX	0.0419775	0.0122819	-0.0296955	0.160744	0.467514
U2AF1	0.0302162	0.0310723	0.000856155	0.160873	0.467522
TP53I3	-0.0302938	0.00991773	0.0402116	0.161175	0.467908
H2AFY2	0.015586	-0.00601695	-0.0216029	0.161392	0.468292
METAP2	0.0459522	0.0305808	-0.0153714	0.161565	0.468423
GIMAP5	0.0449537	-0.0108866	-0.0558403	0.161824	0.468808
DERL3	-0.00234844	0.0234394	0.0257878	0.162302	0.469581
ANKRD16	0.0261817	0.000429351	-0.0257524	0.162389	0.469581
TNIP1	0.0225132	0.0298891	0.00737595	0.162911	0.470721
CDK5R1	0.0236004	-0.0020145	-0.0256149	0.162911	0.470721
SNAPIN	0.0439455	0.058669	0.0147235	0.162911	0.470721
TNC	0.0374733	0.0377635	0.00029023	0.163653	0.471632
SRGAP2C	0.0143755	-0.00188591	-0.0162614	0.163653	0.471632
NNT.AS1	0.0079797	-0.00164579	-0.00962549	0.163827	0.47189
ZNF770	0.044697	0.0266218	-0.0180752	0.164134	0.472403
DNAL4	0.0143671	0.0316636	0.0172965	0.164397	0.472668
LINC00957	0.0040901	0.00782583	0.00373573	0.164441	0.472671
PPP3CA	0.0315878	0.0751834	0.0435956	0.16466	0.473056
SNHG10	0.00861761	0.00178101	-0.0068366	0.16488	0.473441
RCCD1	0.00261581	-0.0106801	-0.0132959	0.165056	0.473577
KIAA1211L	0.0544357	0.0102929	-0.0441428	0.165056	0.473577
IMPACT	-0.00661184	-0.00240732	0.00420452	0.165144	0.473597
LPCAT3	0.0621305	0.0394761	-0.0226544	0.165188	0.473597
GLT8D1	0.015555	0.0355709	0.0200159	0.165276	0.473597
PLA2G12A	0.0337923	0.00718714	-0.0266051	0.165452	0.473853
LAGE3	0.0362159	0.0402341	0.00401818	0.16554	0.47386
PLXDC1	0.0618111	0.0588175	-0.00299365	0.165717	0.474141
MTURN	0.00585734	0.0120061	0.00614876	0.165761	0.474141
SYCE2	0.0103351	0.0422854	0.0319503	0.165893	0.474141
FBXO44	0.0179649	0.0166242	-0.00134065	0.165937	0.474141
SNRPD3	0.055303	0.0599548	0.0046518	0.165981	0.474141
EVI5L	0.0363343	0.0236035	-0.0127308	0.165981	0.474141
NAA60	0.0550459	0.048182	-0.00686393	0.166291	0.474657
DDB2	0.0357963	0.0568949	0.0210986	0.166911	0.476181
STRAP	0.0507399	0.053982	0.00324203	0.167	0.476312
TYSND1	0.0387158	0.0616616	0.0229458	0.167089	0.476319
B9D1	0.00240582	0.00326847	0.000862644	0.167177	0.476449
TMEM219	0.0259239	0.0603489	0.034425	0.167489	0.476844
RAB18	0.0555318	0.0123628	-0.043169	0.167489	0.476844
GLDC	0.0398599	0.0137063	-0.0261536	0.167578	0.476975
GSPT1	0.0498956	0.070161	0.0202654	0.168157	0.477885
TJP3	0.030305	0.0186301	-0.011675	0.168201	0.477889
VPS25	0.0131785	0.00572397	-0.0074545	0.168827	0.478928
ARL13B	0.0314054	0.0098529	-0.0215525	0.168872	0.478932
CEMP1	0.0213641	0.0192369	-0.00212714	0.168961	0.479063
MRPL23	0.0290613	0.00784034	-0.021221	0.16914	0.479448
FOXD2.AS1	0.0567845	0.0334025	-0.023382	0.169185	0.479452
GPR146	0.0100759	-0.0123279	-0.0224038	0.169724	0.479748
SEC61G	0.0386594	0.0625502	0.0238908	0.169724	0.479748
ZNF93	0.0300509	-0.00204632	-0.0320973	0.169858	0.480006
IL10	0.0179629	0.000951315	-0.0170116	0.169948	0.480015
ZNF233	0.0196222	-0.00139487	-0.021017	0.170444	0.481045
TRPM7	0.0251953	0.0244854	-0.000709921	0.170534	0.481177
LYSMD4	0.00704515	0.00714619	0.000101038	0.170579	0.481181
ZBTB8OS	0.0286649	0.0421879	0.013523	0.170669	0.481203
PSMA7	0.0482619	0.0477404	-0.000521499	0.170804	0.481203
MRPS33	0.0331637	0.0141064	-0.0190574	0.170804	0.481203
SPINT2	0.0266122	-0.00935279	-0.035965	0.17103	0.481349
MIR210HG	0.0220922	0.0222224	0.000130203	0.171256	0.48174
BRK1	0.0321572	0.05967	0.0275127	0.171347	0.481749
HSD17B12	0.0254745	0.0220306	-0.00344385	0.171573	0.48214
TRIM36	-0.00629282	-0.00184043	0.0044524	0.171664	0.482272
ACOT13	0.041183	0.0453794	0.00419638	0.171754	0.482404
TSPAN18	0.0619097	0.00874246	-0.0531673	0.171845	0.482414
ZNF814	0.0347938	-0.00066529	-0.0354591	0.171981	0.48255
C1QA	0.00416702	-0.010038	-0.0142051	0.17239	0.483329
HMCN1	-0.00633176	-0.00546323	0.00086853	0.172481	0.483461
RUFY2	0.00492208	-0.0008607	-0.00578279	0.172526	0.483466
ATRIP	0.00655224	-0.015274	-0.0218262	0.173118	0.484388
FILIP1L	0.0132195	-0.00250306	-0.0157225	0.173255	0.484649
DPAGT1	0.0314243	0.0210005	-0.0104239	0.173346	0.484781
FYCO1	0.0315484	0.00341323	-0.0281352	0.173483	0.484796
XYLT1	0.0241797	0.0329775	0.00879777	0.173483	0.484796
PIAS3	0.0197869	0.0367041	0.0169172	0.173666	0.485062
CLOCK	0.0373657	0.016255	-0.0211107	0.173986	0.48571
GPSM2	0.0560963	0.0396192	-0.0164771	0.174673	0.487148
MRPL51	0.0496469	0.0783928	0.0287459	0.175087	0.487798
REEP5	0.0235985	0.0546345	0.031036	0.175225	0.487841
ARMC1	0.0216747	0.0180457	-0.003629	0.175363	0.487841
IFT27	0.0168799	0.0464081	0.0295282	0.175363	0.487841
CLEC11A	-0.022758	-0.00921543	0.0135425	0.175409	0.487841
SPTAN1	0.0482667	0.0603677	0.012101	0.175731	0.488486
NSRP1	0.0422787	0.0337288	-0.00855	0.175777	0.488492
P4HA1	0.030744	0.0167422	-0.0140018	0.175824	0.488497
INTS8	0.0286157	0.00245037	-0.0261653	0.176054	0.489015
RAB13	0.0180835	-0.00459678	-0.0226802	0.176147	0.489026
MRPL48	0.035745	0.0218382	-0.0139067	0.176794	0.490085
YWHAB	0.0310917	0.0088629	-0.0222288	0.176887	0.490096
SLC35D1	0.0114162	0.00541303	-0.00600318	0.177165	0.490498
C1orf43	0.0281964	0.0319551	0.00375868	0.178001	0.491951
INF2	-0.0350881	-0.0195188	0.0155693	0.178048	0.491957
COA4	0.0373316	0.0533562	0.0160246	0.178141	0.492092
MRPL3	0.0349563	0.0327631	-0.00219327	0.178188	0.492097
PAXBP1	0.0366412	0.00611899	-0.0305222	0.178421	0.49215
EBI3	-0.0233761	-0.0320033	-0.00862723	0.178467	0.49215
BLZF1	0.0283595	0.0523804	0.0240209	0.178467	0.49215
XRCC5	0.0251495	0.0361524	0.0110029	0.178514	0.49215
XPO4	0.0505367	0.0201529	-0.0303838	0.178607	0.49215
TGIF2	0.0634365	0.0532101	-0.0102264	0.178747	0.492413
XIRP1	0.00203175	-0.00992057	-0.0119523	0.178888	0.492467
FBXL22	0.00882365	-0.0196727	-0.0284964	0.179121	0.492467
IER5	0.023772	0.0196515	-0.00412048	0.179355	0.492736
BCDIN3D.AS1	-0.0021664	0.00911114	0.0112775	0.179918	0.493423
PIK3C2B	0.0356519	0.0260216	-0.00963033	0.180575	0.493757
GMPPB	0.0357008	0.0173329	-0.0183679	0.180622	0.493764
SYNRG	0.0219421	0.0506239	0.0286818	0.180858	0.494041
TMEM50B	0.0251677	-0.00905687	-0.0342246	0.180952	0.494074
FSD1	0.0402092	0.078219	0.0380098	0.181046	0.494074
MT2A	0.0633415	0.0371494	-0.0261921	0.181093	0.494074
RTN3	0.0450152	0.0384752	-0.00654004	0.181471	0.494738
CCNI2	0.0302059	0.069099	0.0388931	0.181518	0.494744
ADAM12	0.0665627	0.012809	-0.0537537	0.18166	0.494887
PLD6	0.0518487	0.0326299	-0.0192188	0.181707	0.494894
NPIPA1	0.0238876	-0.0125686	-0.0364562	0.182417	0.495972
PKM	0.0403691	0.0460738	0.00570476	0.182417	0.495972
SF1	0.0401453	-0.0248922	-0.0650376	0.182512	0.496014
MCEE	0.0442382	0.0201774	-0.0240607	0.182607	0.496014
SLC2A1	0.0510267	0.0738455	0.0228188	0.182607	0.496014
NUDT4	0.0447881	0.0408732	-0.0039149	0.182702	0.496014
PCSK7	0.0531635	0.0148646	-0.0382989	0.182797	0.49615
NFYA	0.0314837	0.0161947	-0.015289	0.182844	0.496157
GOLGA8B	0.0240278	0.0660459	0.0420181	0.18332	0.496959
TTC21A	-0.0270121	-0.00297337	0.0240387	0.183415	0.496973
MRPL2	0.00437059	0.0165562	0.0121856	0.18351	0.496987
TLDC2	0.0078806	-0.00119976	-0.00908036	0.18351	0.496987
GLRX	0.0416973	-0.0143394	-0.0560367	0.183843	0.497403
RIT1	0.0264402	0.0445475	0.0181074	0.183843	0.497403
RAP1GDS1	0.0527026	0.0566665	0.00396396	0.183939	0.49754
KRT18	0.031803	0.00872346	-0.0230796	0.184034	0.497554
PLEKHH2	0.0312276	0.0163456	-0.014882	0.184512	0.498723
TOMM22	0.0446042	0.0366236	-0.00798058	0.18456	0.498731
DNAAF2	0.0349023	0.0410104	0.00610807	0.184703	0.498997
RASA4B	0.0288164	0.0189482	-0.00986818	0.184799	0.499071
MIR4458HG	0.0223108	0.0183201	-0.00399071	0.184847	0.499071
DNAJA2	0.0306218	0.0205072	-0.0101147	0.184895	0.499071
STX3	0.0311825	0.0565484	0.0253659	0.184943	0.499071
VOPP1	0.0273921	0.0139266	-0.0134655	0.185038	0.499071
HPS4	0.0203346	0.0231685	0.0028339	0.185134	0.499071
IL17RC	-0.0161726	-0.0160901	8.2426e-05	0.185374	0.499101
SLC2A8	0.0493895	0.0857495	0.03636	0.185374	0.499101
OSBPL10	0.00316107	0.0142824	0.0111213	0.185806	0.499656
PTPRB	-0.0165834	-0.00206986	0.0145135	0.185998	0.49993
ADAT1	0.0283135	-0.0155277	-0.0438413	0.186432	0.500032
NCK2	0.0136916	-0.0256238	-0.0393154	0.186576	0.500032
TAF9	0.0301723	0.0331688	0.00299649	0.186817	0.500306
PCAT1	-0.0165808	-0.022233	-0.00565218	0.187204	0.500533
TFIP11	0.0524044	0.043954	-0.00845032	0.187204	0.500533
STYXL1	0.0224306	0.047389	0.0249584	0.187252	0.500533
SLC20A2	0.0218163	0.00862582	-0.0131904	0.187397	0.500533
BID	0.0108239	-0.00375437	-0.0145783	0.187445	0.500533
PRRG4	0.00894773	0.0314478	0.0225	0.187542	0.50055
FAM50B	0.0614266	0.0416115	-0.0198152	0.187542	0.50055
ACRBP	0.00930076	-0.000167476	-0.00946824	0.187881	0.501212
DCTN2	0.0349208	0.0520953	0.0171745	0.187881	0.501212
RIC3	0.000506505	-0.0411736	-0.0416802	0.18822	0.501392
ARHGAP8	-0.04807	-0.00350007	0.04457	0.18822	0.501392
LSM6	0.0332331	0.0319132	-0.00131994	0.18856	0.50158
CPM	0.0463519	0.0214927	-0.0248592	0.188803	0.501865
FHL2	0.0284907	0.00811221	-0.0203785	0.188852	0.501865
CMTR1	0.0311953	0.0132318	-0.0179635	0.189046	0.50214
STOML1	0.0171704	0.00315432	-0.0140161	0.189241	0.502537
SULT1B1	-0.0423228	-0.0273044	0.0150184	0.189436	0.502692
SIAE	-0.0009155	-0.0158191	-0.0149036	0.189582	0.50296
SOGA1	0.00484505	-0.00520158	-0.0100466	0.189729	0.503107
SPAG16	0.0284163	0.026925	-0.00149129	0.189875	0.503133
CTTN	0.0309211	-0.0044364	-0.0353575	0.190315	0.503932
CYP3A5	0.0180157	-0.00301918	-0.0210349	0.190364	0.503932
AVEN	0.0429948	0.0492422	0.00624746	0.190462	0.503932
RIPK3	0.0335903	0.0308148	-0.00277559	0.190805	0.503932
RBM34	0.0228695	0.0285083	0.00563873	0.190805	0.503932
C1GALT1	0.018044	0.0125153	-0.00552875	0.190805	0.503932
USP20	0.0416117	0.0675327	0.0259211	0.190854	0.503932
TOX2	0.0101955	0.0114672	0.0012717	0.190903	0.503932
AGO2	0.0397818	0.083863	0.0440812	0.191148	0.504089
PLEKHG1	0.0370219	0.030792	-0.00622989	0.19159	0.504652
ZNF846	0.0308289	0.0191447	-0.0116842	0.193316	0.507386
PNMA1	0.045031	0.0541466	0.00911561	0.193316	0.507386
FAM72D	-0.0119835	-0.0216742	-0.00969078	0.193514	0.507759
ZNF524	0.00118676	-0.0109012	-0.012088	0.193762	0.507759
C8orf33	0.00912029	0.0333271	0.0242069	0.193762	0.507759
TSPAN5	0.0382978	0.0781706	0.0398728	0.193861	0.507759
ATP6V1G1	0.0386678	0.00875429	-0.0299136	0.19396	0.507759
CPNE3	0.0420677	0.0417462	-0.000321468	0.19401	0.507759
POPDC2	0.0373531	0.0248279	-0.0125252	0.19401	0.507759
TTPAL	0.0240289	0.020179	-0.00384989	0.194109	0.507779
CERCAM	-0.0150554	0.0053082	0.0203636	0.194109	0.507779
CCNT2.AS1	0.0571969	0.0301472	-0.0270497	0.194208	0.507918
GRINA	0.0466884	0.0620377	0.0153493	0.194357	0.508068
TNFAIP2	0.0136244	0.00309592	-0.0105285	0.194556	0.508347
FAM86C1	-0.0152909	0.012341	0.027632	0.194606	0.508356
CHD9	0.0231849	0.0507179	0.027533	0.194954	0.508905
EEF2K	0.00755977	0.0283972	0.0208374	0.194954	0.508905
WDR4	0.023097	0.0181408	-0.00495625	0.195103	0.509055
POLR3K	0.0409937	0.0311825	-0.00981121	0.195253	0.509085
HBS1L	0.0242865	0.0185874	-0.00569915	0.195352	0.509225
SLC31A2	0.0199596	-0.0218652	-0.0418248	0.195402	0.509234
RASGRP3	0.018814	0.013181	-0.00563304	0.195852	0.510044
SKI	0.0275478	0.0295315	0.00198364	0.196101	0.510455
KDM5B	0.00513986	0.0574962	0.0523563	0.196301	0.510735
TOR1AIP2	0.0287315	0.0122954	-0.0164361	0.196402	0.510755
APH1B	0.00827427	0.0266876	0.0184133	0.197003	0.511236
CDK16	-0.00400944	0.0340593	0.0380688	0.197003	0.511236
DPY30	0.033461	0.0219886	-0.0114724	0.197153	0.511507
PSTPIP1	0.0241051	0.0279523	0.00384719	0.197254	0.511528
PAOX	0.0188887	0.0497603	0.0308716	0.197555	0.512069
TSC22D3	0.0464331	0.0966129	0.0501798	0.197907	0.512862
BNIP3L	0.0393143	0.059133	0.0198187	0.198008	0.513002
RAD21.AS1	-0.0259652	-0.0242426	0.00172259	0.198159	0.513153
SART1	0.0292695	-0.00217564	-0.0314452	0.198361	0.513435
POLR1D	0.0393235	0.0063959	-0.0329275	0.198462	0.513455
TSTD1	0.0392242	0.0573165	0.0180922	0.198462	0.513455
DIABLO	0.0379054	0.042756	0.00485057	0.198613	0.513727
[truncated: 9,056 more rows]
